# Supplementary material for: Upregulation of key genes Eln and Tgfb3 were associated with the severity of cardiac hypertrophy
Source: BMC Genomics. 2022 Aug 14;23:592. doi: 10.1186/s12864-022-08778-0 (PMC9375926; doi:10.1186/s12864-022-08778-0)
Supplement: Supplementary file 1 — Additional file 1. [file 12864_2022_8778_MOESM1_ESM.csv]

Additional file 1. The re-analysis results of GSE18224
id	logFC	AveExpr	t	P.Value	adj.P.Val	B	Gene.Symbol
1424010_at	4.272132234	8.302957379	5.955702688	2.31E-05	0.001503183	2.885353336	Mfap4
1455447_at	3.74787184	5.67538956	7.250544693	2.35E-06	0.000462037	5.109087536	D430019H16Rik
1419100_at	3.699417498	7.360527064	5.522396112	5.22E-05	0.002621315	2.086375982	Serpina3n
1448553_at	3.456860925	13.16009607	17.94970508	8.85E-12	1.84E-07	16.11499989	Myh7
1455280_at	3.41561246	4.021100328	4.429150989	0.000453704	0.010892035	-0.033902718	Frem1
1418476_at	3.270308648	7.631820256	8.956417979	1.62E-07	0.000110629	7.664782136	Crlf1
1418061_at	3.127723014	8.214286745	8.361171315	3.96E-07	0.00016523	6.819327875	Ltbp2
1419527_at	3.101422756	9.048191114	7.085967849	3.11E-06	0.000513124	4.84033222	Comp
1460114_at	-3.065010815	4.099441738	-4.827049716	0.000203366	0.00636521	0.752791649	1700123M08Rik
1452968_at	3.064146635	6.347135425	5.601151459	4.50E-05	0.0023811	2.233536404	Cthrc1
1417789_at	-3.044820474	5.677311292	-6.636889276	6.75E-06	0.000760925	4.086393053	Ccl11
1417979_at	2.973191783	5.586805524	4.44958001	0.000435228	0.010595135	0.006816949	Tnmd
1430943_at	-2.921479827	3.145619101	-4.488142823	0.00040242	0.010067269	0.083594738	6030498E09Rik
1457296_at	2.910000623	10.60662524	11.03331924	9.73E-09	2.60E-05	10.2672095	Cilp
1418755_at	2.904785555	6.317373553	7.140558605	2.83E-06	0.000496118	4.929926323	Tbx15
1442273_at	-2.854356583	2.376944556	-4.302790733	0.000587221	0.012852169	-0.286421596	Ccdc158
1434411_at	2.85267582	7.010847042	7.794921849	9.63E-07	0.000263812	5.969583047	Col12a1
1451922_at	2.833546062	6.386371185	5.784011914	3.18E-05	0.001870985	2.571927571	Lman1l
1420168_at	-2.801587493	3.356296183	-5.20344952	9.67E-05	0.003994714	1.482013015	AA517841
1449388_at	2.771336999	9.426272171	9.823937251	4.75E-08	5.35E-05	8.814321718	Thbs4
1419621_at	2.744203647	5.228740065	5.297801189	8.05E-05	0.003550023	1.66216232	Ankrd2
1437232_at	2.730096286	2.847805103	3.729541358	0.001918466	0.027884749	-1.44099466	Bpifc
1451811_at	-2.714074644	4.733741031	-5.616084175	4.37E-05	0.0023373	2.261343889	Cacng6
1424485_at	-2.633478003	5.541349685	-3.652481986	0.002251891	0.030734987	-1.596505344	Angptl3
1418937_at	2.59263705	8.220612396	7.306160137	2.14E-06	0.000437502	5.198998089	Dio2
1423606_at	2.562327178	12.42905209	6.378125876	1.07E-05	0.000963631	3.638254872	Postn
1450673_at	2.551560743	2.603057991	6.19072749	1.50E-05	0.001160838	3.307486318	Col9a2
1444315_at	2.496730745	5.788551503	6.524909881	8.23E-06	0.000847974	3.893690209	D630024D03Rik
1419510_at	-2.463243246	3.953146247	-5.459548999	5.89E-05	0.002819272	1.968340724	Ces1e
1421741_at	-2.440976011	1.928489357	-3.583081987	0.002601728	0.033803205	-1.736441043	Cyp3a16
1418765_at	-2.421737515	4.060489108	-6.314878236	1.20E-05	0.001026638	3.527201204	Timd2
1449033_at	2.40865801	4.828728791	3.760453545	0.001799099	0.02657661	-1.378589245	Tnfrsf11b
1457352_x_at	2.408225656	3.571261365	3.393915034	0.003856896	0.043771779	-2.116828519	Svopl
1451827_a_at	2.387771952	6.493328269	4.533949226	0.000366713	0.009552897	0.174641362	Nox4
1449588_at	-2.383642331	6.356497827	-4.312745962	0.000575379	0.012671014	-0.266488641	Abca4
1434447_at	2.357291167	6.098403857	3.360068685	0.004138208	0.045656032	-2.18465982	Met
1449065_at	-2.350106462	8.242606826	-6.835587132	4.77E-06	0.000646211	4.423704053	Acot1
1433529_at	2.347087918	7.949183762	7.510185224	1.53E-06	0.00034982	5.524920347	Pamr1
1446282_at	-2.345008937	3.77760403	-3.591295457	0.002557634	0.033417822	-1.719887462	Gm20754
1452065_at	-2.318956659	3.518085857	-2.883452132	0.011087978	0.087179693	-3.126512041	Vstm2a
1453898_at	2.308865244	8.384480489	5.674387209	3.91E-05	0.00213586	2.369620793	Nmrk2
1449340_at	-2.302478246	4.46219031	-4.306309802	0.000583007	0.012775202	-0.279374799	Sostdc1
1448978_at	2.278124066	4.662934093	4.876050333	0.000184443	0.005924655	0.848621828	Ngef
1427161_at	-2.275597257	9.027157639	-10.53452113	1.84E-08	2.94E-05	9.687946292	Cenpf
1460019_at	-2.270095685	3.559683213	-3.243507976	0.005272307	0.053193313	-2.417530673	Lrrc74
1455399_at	2.248350212	9.021437327	11.28122964	7.15E-09	2.60E-05	10.54522089	Cnksr1
1417880_at	-2.24706708	3.628019663	-3.534091579	0.002881009	0.036232828	-1.835124317	G6pc
1422606_at	2.245094088	3.369842562	2.478791267	0.02513035	0.144892825	-3.893136657	C1qtnf3
1419094_at	-2.235293904	3.546635643	-3.073738661	0.007494379	0.068087298	-2.754128961	Cyp2c37
1455627_at	2.230527734	11.11141239	8.502527334	3.19E-07	0.000142789	7.024452357	Col8a1
1424895_at	2.229334758	4.324239123	3.388580165	0.003899939	0.043996381	-2.127525668	Gpsm2
1449919_at	2.22583189	4.458447475	5.269101096	8.51E-05	0.003683241	1.607482532	Krtap6-2
1432079_at	-2.221052489	4.131848258	-3.781853239	0.001720871	0.025676139	-1.335383802	4933436N17Rik
1416053_at	2.215348668	4.759879363	3.810729963	0.001620714	0.024624594	-1.277080466	Lrrn1
1441913_at	-2.185154333	2.222397919	-2.668800953	0.017166715	0.114228903	-3.538229942	Luzp2
1445687_at	2.184611858	4.699839065	5.485083661	5.61E-05	0.002739027	2.016361982	Milr1
1431954_x_at	2.182460674	3.293904352	2.800581245	0.013135477	0.097268697	-3.286648955	4930431C11Rik
1432750_at	-2.176465237	3.953139716	-4.932038332	0.000165021	0.005460636	0.957802601	Zfp711
1456062_at	2.168449836	14.21655059	7.550248855	1.43E-06	0.000342642	5.588201147	Nppa
1422936_at	-2.167896342	3.706810805	-3.224414659	0.005485431	0.054573543	-2.455553382	Mas1
1456235_at	-2.151446643	3.253407015	-3.564096894	0.002706587	0.034798754	-1.774694659	BB165335
1454782_at	-2.14850272	1.814298879	-3.277450523	0.004913491	0.05098667	-2.349846291	Bai3
1449903_at	-2.145876	3.702636095	-4.163082912	0.000782186	0.015358877	-0.566752356	Crtam
1416776_at	2.142574481	3.776337806	2.552784798	0.021680744	0.132141437	-3.756137845	Crym
1427735_a_at	2.127144719	14.17691229	9.595638056	6.51E-08	6.41E-05	8.520935173	Acta1
1449035_at	2.124381841	3.730560922	2.999894803	0.008728012	0.075308931	-2.899338152	4930544G11Rik
1446252_at	-2.118119083	2.883743361	-3.615823967	0.00243036	0.032291605	-1.67043899	Cerkl
1458500_at	-2.109800314	4.845832904	-4.552565232	0.000353144	0.009257343	0.211594059	Fam216b
1429700_at	2.109356978	8.19510723	6.704130033	6.00E-06	0.000715514	4.201203845	3110040M04Rik
1457391_at	-2.108414834	4.317847249	-4.155379399	0.000794682	0.015516422	-0.582239233	LOC102641068
1449015_at	-2.108133288	8.003486501	-8.539408313	3.02E-07	0.000139614	7.077519947	Retnla
1458148_at	2.104004554	7.392395811	10.60883889	1.67E-08	2.94E-05	9.77598005	Nlrc3
1432643_at	-2.100348478	3.777547701	-2.920562586	0.010275184	0.083329545	-3.054370226	4933411E06Rik
1429667_at	-2.086926012	3.980688595	-5.415559589	6.41E-05	0.002999063	1.88540994	Pou4f1
1437662_at	-2.065764829	4.314111706	-2.716651314	0.015581208	0.108030401	-3.447346351	Acsm5
1444984_at	-2.060287478	3.619681112	-4.508502067	0.00038613	0.009834013	0.124082523	C77649
1459342_at	2.059761183	3.785189376	4.288133996	0.000605108	0.013107181	-0.315779306	C230029M16
1427591_at	-2.05721205	5.39081246	-4.292321433	0.000599942	0.013048266	-0.307390457	Clcn1
1457261_at	-2.054136963	3.775181774	-2.896541019	0.010794392	0.085783081	-3.101096631	A930025H08Rik
1429269_at	-2.051939348	2.864226318	-3.480456099	0.003221278	0.038935934	-1.943042246	BC068157
1460038_at	2.050676339	4.369998054	3.404935205	0.003769477	0.043256583	-2.094725231	Pou3f1
1427683_at	2.041019556	6.528026333	5.098276841	0.000118848	0.004514048	1.27990893	Egr2
1421575_at	-2.038698327	3.09567551	-4.065842087	0.000955707	0.017541527	-0.762428884	2310057N15Rik
1431333_at	-2.03416693	3.08810229	-3.351406576	0.004213425	0.045987538	-2.202005581	1700024h08rik
1453820_at	-2.029903493	3.001366723	-3.059556397	0.007717203	0.069565125	-2.782080085	BC065403
1422760_at	2.025863294	4.909070375	3.131208331	0.006654461	0.062729145	-2.640581976	Padi4
1416953_at	2.011903576	12.03453528	7.192203958	2.60E-06	0.000478057	5.014277765	Ctgf
1449071_at	-1.995182419	8.281851923	-1.172278313	0.258810301	0.535385081	-5.899660601	Myl7
1441369_at	1.987226443	3.328457175	2.235443916	0.040508251	0.192319633	-4.331009345	C030017B01Rik
1430234_at	-1.985953822	3.444928947	-3.17063076	0.006132677	0.059232274	-2.562446583	Arl14
1440738_at	-1.980092228	2.167508999	-2.901447802	0.010686297	0.085383719	-3.091560624	B020011L13Rik
1436329_at	1.978244047	7.463580317	6.940627867	3.98E-06	0.000591961	4.599631635	Egr3
1453835_at	-1.970092754	4.036997609	-3.539194073	0.002850574	0.035980499	-1.824850737	4930505M18Rik
1417595_at	1.969709453	9.581806773	7.199520161	2.56E-06	0.00047642	5.026195096	Meox1
1454926_at	-1.968947516	3.816386944	-2.559474793	0.021392168	0.131112069	-3.743672242	Sphkap
1417828_at	1.968797856	8.716871894	11.36431481	6.46E-09	2.60E-05	10.63696871	Aqp8
1422961_at	-1.967295398	2.721641228	-2.693923876	0.016315824	0.11100955	-3.490582634	Nat3
1427675_at	-1.964299413	1.644713602	-2.471036602	0.025520692	0.145970784	-3.90739851	Vmn1r45
1434449_at	-1.954093261	6.588786617	-8.566379513	2.90E-07	0.000137083	7.116210975	Aqp4
1416967_at	-1.953332753	2.385705729	-2.876024258	0.011258032	0.087965712	-3.140920763	Sox2
1416658_at	1.952165742	8.952858597	7.51940581	1.51E-06	0.000348394	5.539505176	Frzb
1460294_at	1.951291342	6.606613142	3.611570277	0.002451968	0.032478156	-1.679015608	Atp8a2
1460227_at	1.948818736	8.324215701	5.729092844	3.53E-05	0.001981498	2.470787712	Timp1
1436453_at	-1.948254326	2.966144957	-2.31978068	0.03438397	0.174595741	-4.181633606	BB144871
1429171_a_at	1.937361255	3.710742875	3.158770663	0.006285256	0.060369786	-2.585973279	Ncapg
1434803_a_at	-1.933341338	4.177003809	-3.808722104	0.001627484	0.024670102	-1.281134426	Sycn
1453245_at	1.931923635	1.78750397	3.549580406	0.002789611	0.035509052	-1.803935006	9130024F11Rik
1425039_at	1.92011526	9.232082324	9.567375824	6.77E-08	6.41E-05	8.484171095	Itgbl1
1428030_at	1.918042314	2.323875783	2.559071051	0.021409479	0.131179541	-3.744424903	Adam34
1416342_at	1.917309461	6.62851212	3.323598882	0.004464199	0.047625754	-2.257649366	Tnc
1445938_at	-1.912320997	4.360869487	-2.983466778	0.00902843	0.076826553	-2.931528403	5930427L02Rik
1420360_at	1.910718825	4.757982176	3.115875435	0.006869022	0.06417048	-2.670919221	Dkk1
1446942_at	1.905698961	3.279811968	2.375492639	0.030826529	0.163637688	-4.081528435	Gm3604
1420884_at	-1.902347568	7.071856888	-1.225689477	0.23863585	0.512867463	-5.838547287	Sln
1458533_at	-1.898217546	3.010029278	-4.375572835	0.00050606	0.011742622	-0.140840463	9330169L03Rik
1427038_at	-1.896457397	7.582446669	-5.004393053	0.000142995	0.00506174	1.098386905	Penk
1436002_at	1.894545566	2.7549491	4.268383615	0.000630094	0.013423518	-0.355360115	Scube3
1452403_a_at	-1.891781088	3.047822102	-4.498609931	0.000393959	0.009927192	0.10441448	Oc90
1455203_at	1.879204205	4.125221406	4.071574207	0.00094447	0.017412048	-0.750883805	A930003A15Rik
1459926_at	-1.876375096	4.153718096	-3.699615353	0.002041615	0.029026076	-1.501399087	C77068
1418454_at	1.875283936	11.35764945	6.713992519	5.90E-06	0.000713705	4.217986654	Mfap5
1418723_at	-1.873436999	3.515726311	-3.038394802	0.008061839	0.071647786	-2.823732258	Lpar3
1455736_at	1.871845899	9.931967253	9.358897261	9.08E-08	8.22E-05	8.209905214	Mybpc2
1451194_at	-1.870993628	7.539953131	-3.787744715	0.001699943	0.025436811	-1.323488751	Aldob
1431897_at	-1.868012897	2.59250395	-2.279760182	0.037173387	0.18278452	-4.25285188	Chst9
1433484_at	-1.864317732	4.012965782	-4.553018811	0.000352819	0.009257343	0.212494049	D6Ertd527e
1417262_at	1.864014042	5.848094745	4.640607027	0.000295602	0.008225491	0.385952087	Ptgs2
1430099_at	-1.854271076	3.201184865	-2.827173331	0.012441385	0.093903521	-3.235414449	4930509E16Rik
1431480_at	-1.850413917	3.378774017	-3.370180205	0.004052093	0.045053559	-2.164404298	4833419E13Rik
1450297_at	1.848014895	4.684718177	2.510603447	0.023587639	0.139713467	-3.834436616	Il6
1443395_at	-1.84754243	2.973311306	-2.281824004	0.037024509	0.182181593	-4.249193786	D6Ertd490e
1416121_at	1.84601896	8.150782286	4.580068327	0.00033403	0.008947882	0.266133954	Lox
1427753_at	-1.845001065	3.377724068	-3.316708819	0.004528594	0.04814862	-2.271426561	Igkv1-135
1448731_at	1.844797408	5.087747608	4.086203124	0.000916396	0.017030231	-0.721425117	Il10ra
1416379_at	1.842962693	6.687080211	5.673605084	3.92E-05	0.00213586	2.368171391	Panx1
1434667_at	1.839967032	6.214689903	6.122525485	1.70E-05	0.001254191	3.185818873	Col8a2
1430202_at	-1.836766494	3.853470273	-3.391911462	0.003873006	0.043858945	-2.120846196	1700108F19Rik
1456858_at	1.834776984	2.427131921	2.369492246	0.031192339	0.16465568	-4.092362487	Gpr149
1450503_at	-1.830404453	4.863278831	-2.372083255	0.031033881	0.164080788	-4.087685796	Kcnj2
1424037_at	1.825920577	4.39480498	4.105193808	0.000881209	0.016704455	-0.683195203	Itpka
1436230_at	-1.825709281	5.285908478	-3.79538604	0.001673179	0.025144805	-1.308060597	Gpr114
1427393_at	-1.823745955	3.683837488	-3.131675301	0.006648031	0.062696929	-2.639657569	F9
1439888_at	1.81934807	5.660308341	4.15927128	0.000788343	0.015436105	-0.574414784	Gm15867
1425967_a_at	-1.817246517	5.154975158	-4.023110389	0.001043866	0.018538411	-0.848530177	Mcpt4
1448044_a_at	-1.81476564	4.512179391	-2.816650085	0.012711691	0.095310206	-3.255707001	Gm10658
1422632_at	1.812957627	5.855387764	4.313729282	0.000574223	0.012660886	-0.264520116	Ctsw
1444597_at	-1.810712964	1.61654538	-1.828033446	0.086880174	0.298995359	-5.009334421	Gm6590
1443531_at	1.809641165	3.618210096	4.145850158	0.000810421	0.015727745	-0.601400269	Msantd1
1460600_at	1.80699393	5.813343178	3.362889845	0.004114	0.04549883	-2.179009223	AA414768
1455607_at	-1.801172383	4.091630262	-3.058833864	0.007728728	0.069581559	-2.783503319	Rspo3
1444649_at	-1.790897469	4.031487694	-3.021748807	0.008343512	0.073295039	-2.856449504	Gm10309
1427582_at	1.790654749	6.87066484	6.464255599	9.17E-06	0.000891628	3.78852864	Fgf6
1437918_at	-1.784798192	5.800163889	-4.955146621	0.00015763	0.005334818	1.002765392	4930539E08Rik
1423261_at	1.772236387	6.634902607	3.034128309	0.008133131	0.071995816	-2.832121925	1500015O10Rik
1438190_x_at	-1.77137071	3.26235966	-2.905864562	0.0105899	0.084906852	-3.082973141	Tpbpa
1436553_at	-1.770733397	3.816442331	-2.815175268	0.012750026	0.095528816	-3.258549141	Lhfpl4
1429465_at	-1.770024507	3.405075225	-3.045856865	0.007938621	0.070871331	-2.809052269	Scp2d1
1453627_at	-1.768218918	3.707247342	-2.626887922	0.018682134	0.120498893	-3.617366813	2610020P09Rik
1419408_at	-1.764740562	3.295468233	-2.389547509	0.029985449	0.161104062	-4.056103216	Six6
1453919_at	-1.7637956	3.596639707	-3.453551218	0.003406801	0.040404074	-1.997119925	2610028H24Rik
1456224_x_at	1.761812996	3.12492958	2.072363875	0.055318269	0.231512401	-4.611742595	Cage1
1455587_at	1.75963761	4.208165331	3.583078739	0.002601746	0.033803205	-1.736447589	Fam167b
1418734_at	1.753561622	1.108043224	2.170385999	0.045910843	0.206479751	-4.44434194	H2-Q2
1423669_at	1.753053146	10.52313605	6.835450556	4.77E-06	0.000646211	4.423474234	Col1a1
1422355_at	-1.750232786	4.653875724	-3.360756442	0.004132293	0.045628412	-2.183282343	Taar1
1418931_at	-1.742979484	4.158082124	-2.459235168	0.026125798	0.148452735	-3.929066832	Reg4
1453529_at	-1.738031626	3.956145143	-2.779623925	0.013708825	0.099855223	-3.32692163	6330418B08Rik
1420687_at	-1.737521941	3.936525723	-4.012891673	0.001066142	0.018821611	-0.869128712	4932438H23Rik
1424266_s_at	-1.73751705	3.991703109	-2.535413871	0.022447507	0.135309128	-3.788445452	Ces1f
1448756_at	1.733177022	5.969220747	1.888077763	0.077904227	0.281901699	-4.914425503	S100a9
1424606_at	1.725577786	4.423019067	5.176601577	0.000101936	0.004103851	1.430548748	Cplx3
1460248_at	1.724207395	11.12951358	6.494743452	8.68E-06	0.000870774	3.841456761	Cpxm2
1441647_at	-1.722597492	3.040152146	-2.767154603	0.014061389	0.101411557	-3.35083806	Gm16364
1432787_at	-1.722567142	6.291328638	-3.852600532	0.001485831	0.023287714	-1.192544794	6720420G18Rik
1442096_at	-1.722034417	4.09523607	-3.061638983	0.00768408	0.069415304	-2.777977419	Lrrc66
1419665_a_at	1.720874975	8.548751715	6.835865615	4.77E-06	0.000646211	4.424172656	Nupr1
1442930_at	-1.719080301	4.17946793	-3.068368235	0.007578002	0.0685729	-2.764716639	AW061147
1450194_a_at	1.717088556	2.803282751	2.342366958	0.032897599	0.169992707	-4.14118224	Myb
1432182_at	-1.708851856	4.922091838	-4.236622673	0.000672498	0.013953575	-0.419058078	4922502B01Rik
1431557_at	-1.708172825	3.828506362	-3.533427659	0.002884993	0.036261023	-1.836460996	4930488N15Rik
1419319_at	-1.70761277	4.541191118	-2.295517284	0.036050755	0.179040899	-4.22488222	Saa4
1446776_at	-1.707581698	3.965764558	-3.383262972	0.003943314	0.044245897	-2.138185346	C77581
1454147_at	-1.703048521	1.130202229	-2.361640597	0.031677187	0.166287258	-4.106520264	2810429I04Rik
1418949_at	1.70294936	8.085947786	4.291074193	0.000601476	0.013067976	-0.309888988	Gdf15
1435189_at	-1.696755578	3.034169342	-2.961368142	0.009448567	0.079171688	-2.974760372	Frmpd1
1421806_at	-1.689741129	2.04952239	-2.753061177	0.014470445	0.103288013	-3.377828054	Defb3
1419015_at	1.68969855	8.993297826	4.328325628	0.000557334	0.012435178	-0.235306635	Wisp2
1415978_at	1.688133754	5.481677702	4.348552375	0.000534764	0.012145692	-0.194847054	Tubb3
1437732_at	-1.68716118	1.421714204	-1.80524072	0.090520781	0.306592301	-5.044851646	Omt2a
1451308_at	-1.684776886	3.52692245	-2.579375028	0.020555307	0.128265719	-3.706517002	Elovl4
1432858_at	-1.68298563	3.483582974	-2.88352969	0.011086216	0.087179693	-3.126361539	D730048M19Rik
1433791_at	-1.682424815	4.341549647	-3.258270286	0.005113167	0.052271831	-2.388107266	Rab9b
1457461_at	-1.678283661	4.879617589	-3.534378697	0.002879288	0.036232828	-1.834546251	A630039O03Rik
1445953_at	-1.677575557	3.342671583	-2.782867972	0.013618514	0.099353577	-3.3206939	D17Ertd191e
1451059_at	-1.675702211	3.495608602	-2.477925452	0.025173649	0.145021956	-3.89472993	Zfp474
1426672_at	-1.672981913	10.19086169	-12.07499306	2.76E-09	2.60E-05	11.39359692	Ano10
1456998_at	-1.666077558	2.384877946	-2.232328316	0.040752892	0.192841101	-4.336475463	Dbpht2
1417991_at	1.664743045	2.3849682	2.41037022	0.028779076	0.15751238	-4.018312102	Dio1
1446881_at	-1.663816252	2.33351178	-2.051133836	0.057575725	0.237303197	-4.647438862	AU022749
1431764_at	-1.661786483	1.850911059	-2.174045528	0.045590043	0.205778121	-4.438012739	2310067P03Rik
1418787_at	-1.65866265	4.905827003	-3.576637559	0.002636858	0.034110353	-1.749427598	Mbl2
1422292_at	-1.655996908	5.164447617	-4.738025684	0.000243017	0.00727792	0.578054796	A030005K14Rik
1455925_at	-1.654999448	4.242210499	-2.399113107	0.029425451	0.159570352	-4.038760703	Prdm8
1416600_a_at	1.654216392	12.06837863	7.811657273	9.38E-07	0.000263812	5.99535205	Rcan1
1417021_a_at	1.653453012	4.279018826	2.708102295	0.015853713	0.109120099	-3.463624354	Spo11
1455673_at	1.651821914	5.285509392	3.40326692	0.003782583	0.043306207	-2.098071871	Alkbh2
1454528_at	-1.651100307	3.711506479	-2.838037778	0.012168175	0.092535038	-3.214440164	A930011E06Rik
1459586_at	-1.649076833	2.793200999	-1.730400319	0.103438426	0.329906129	-5.159424467	C78452
1434531_at	1.648386631	5.132830004	3.884866029	0.001389665	0.022301064	-1.127409759	Mgat5b
1419149_at	1.646205778	9.339577951	4.845292512	0.000196098	0.006231427	0.788498506	Serpine1
1419561_at	1.645129985	3.021492399	2.408611939	0.028879144	0.157807244	-4.021508815	Ccl3
1437355_at	-1.644853899	4.378494442	-3.068191172	0.007580775	0.0685729	-2.765065644	Zcchc5
1427858_at	-1.641119011	1.590680981	-2.302408791	0.035569802	0.177983757	-4.212620376	Igk-V21
1421494_at	-1.640632029	2.361517115	-2.032189272	0.05966084	0.241989582	-4.679117451	Krtap4-2
1422398_at	1.63656245	2.934829505	2.507111058	0.02375249	0.140171344	-3.840895787	Hist1h1e
1456508_at	-1.635126978	2.247814853	-2.291255526	0.036351218	0.179803767	-4.232456213	Skint10
1429640_at	-1.633870945	1.614178161	-2.268502668	0.037995362	0.184940378	-4.272777309	1700025F22Rik
1431348_at	-1.632691363	4.33190184	-2.436265557	0.02734277	0.152291255	-3.971114079	Ppifos
1446564_at	-1.631914439	4.372191943	-3.325101532	0.004450277	0.047594799	-2.254644166	D18Ertd169e
1427748_at	-1.630864198	3.168873002	-1.8780446	0.079343941	0.284882663	-4.930417586	Igkv1-117
1433734_at	1.630586475	4.518664428	2.740292397	0.014850977	0.10506738	-3.402242581	Slc13a4
1420467_at	-1.629999761	5.117398128	-3.719023326	0.001960874	0.028303486	-1.462226233	Psors1c2
1420358_at	-1.629613885	4.14063454	-2.402007816	0.029257942	0.158918267	-4.033506498	Krtap13
1419060_at	1.628936549	4.611618083	3.104927947	0.007026373	0.065228076	-2.692560855	Gzmb
1450175_a_at	-1.623943336	2.689127223	-2.661921255	0.017407078	0.115348907	-3.551250397	Ctsm
1435050_at	1.622827873	4.10064013	3.701153146	0.002035097	0.028991197	-1.498295424	D10Bwg1379e
1444850_at	-1.621776918	4.432247367	-2.170020488	0.045942999	0.206535114	-4.444973789	Gm12169
1457215_at	-1.621708313	6.237671802	-2.724652502	0.015330266	0.10678854	-3.432095824	Gm13111
1447576_at	-1.621472491	6.285799027	-4.657304706	0.000285822	0.008039334	0.41894204	2010001K21Rik
1429067_at	-1.620251553	3.439771417	-3.351615443	0.004211596	0.045987538	-2.201587398	Capns2
1416168_at	1.617909997	11.08868666	7.618902933	1.28E-06	0.000321077	5.696094625	Serpinf1
1441071_at	-1.615921844	3.858270453	-2.138010342	0.048841162	0.214705581	-4.500091402	Kcnq5
1417776_at	-1.615491304	5.343852472	-2.858962097	0.011658329	0.090219251	-3.17397808	Azgp1
1424278_a_at	1.615214402	5.83196837	2.424056265	0.028011305	0.154685037	-3.99339468	Birc5
1450118_a_at	-1.61449302	4.33309142	-4.817815318	0.00020715	0.006431984	0.734703835	Tnnt3
1431049_at	-1.61430845	1.719908514	-1.79763279	0.091765647	0.308868489	-5.05664302	Ica1l
1431556_at	-1.608514705	2.756089959	-2.065377785	0.056052027	0.233553902	-4.623511692	4930435M08Rik
1431572_at	-1.603753552	4.689902677	-4.377489439	0.000504085	0.011709841	-0.137011578	2310015K22Rik
1434046_at	1.602132365	5.047052821	2.594946221	0.019922434	0.126214031	-3.677367617	AA467197
1435447_at	-1.599749801	3.018790394	-2.123969411	0.050164843	0.218118036	-4.524130631	Mip
1420343_at	-1.598166077	0.682506213	-2.032444567	0.059632289	0.241989582	-4.678691662	Gzmd
1421617_at	-1.597322402	2.622575755	-2.592764025	0.020009989	0.126592068	-3.681456714	Trpm8
1430617_at	1.59535153	4.12608588	2.690664997	0.016423861	0.111350566	-3.496772067	Oip5
1449434_at	-1.592606917	7.222236816	-1.649059803	0.119275724	0.356184351	-5.280237781	Car3
1423146_at	-1.592537462	3.935372237	-2.706999352	0.015889203	0.109183846	-3.465723177	Hes5
1430675_at	1.592104977	5.49330416	3.0415207	0.008009995	0.071369882	-2.81758374	2900055J20Rik
1453577_at	-1.591313731	5.428295632	-3.061439708	0.007687243	0.069415304	-2.778370015	Ube2cbp
1429129_at	1.591240455	8.290545842	10.14461614	3.08E-08	4.27E-05	9.215848253	Lrrcc1
1430676_at	-1.590976402	4.383011514	-2.383549186	0.030341722	0.162180947	-4.066962415	Col19a1
1460300_a_at	-1.589456183	3.93658147	-2.521678008	0.023072064	0.137915551	-3.813930145	Ltk
1429677_at	1.589042055	4.360381671	2.884057458	0.01107423	0.087179693	-3.125337357	1700056E22Rik
1428807_at	-1.587601707	2.338769072	-2.246294293	0.039666896	0.189804892	-4.311943391	Pabpc6
1453262_at	1.586291318	2.181068405	2.064406689	0.056154724	0.233685281	-4.625145893	2810032G03Rik
1418858_at	-1.583660803	3.359430298	-2.366994908	0.031345789	0.165130666	-4.096867908	Aox3
1424971_at	1.583024029	4.170970198	3.17614317	0.006063012	0.058722905	-2.551506021	Spdl1
1418754_at	-1.579193669	4.492120213	-2.213670396	0.042246925	0.196851649	-4.369129237	Adcy8
1423400_at	-1.578906337	3.959773537	-2.916535508	0.010360493	0.083842649	-3.062210965	Kl
1434421_at	1.578599589	4.642374675	2.899472556	0.010729684	0.085579939	-3.09539992	Islr2
1443163_at	-1.577380554	5.24961515	-2.941513262	0.009842317	0.081164024	-3.013532586	Slc39a2
1420420_at	-1.577053689	2.610014711	-1.705860294	0.108011687	0.337366453	-5.196289429	Hao1
1431491_at	-1.57650088	3.843569934	-2.79510161	0.013283102	0.098005847	-3.297188006	9430087N24Rik
1421134_at	-1.576160433	2.213360518	-2.883327242	0.011090816	0.087179693	-3.126754393	Areg
1448201_at	1.57612842	7.672883239	5.948449718	2.34E-05	0.001513777	2.872198351	Sfrp2
1420757_at	1.575500245	2.3530521	1.862533072	0.081616561	0.289047513	-4.955037466	Myf5
1453930_at	-1.575371118	1.830191622	-2.44215867	0.027025518	0.151212753	-3.960342505	Dcdc2c
1422643_at	-1.575165832	5.24969251	-3.389841941	0.003889716	0.043996381	-2.124995817	Moxd1
1422925_s_at	-1.572195857	6.486411393	-6.82281119	4.88E-06	0.000646908	4.402193515	Acot3
1416529_at	1.571915639	11.27878382	6.913178585	4.17E-06	0.000604891	4.553817648	Emp1
1431460_at	-1.571198885	2.579038178	-3.807135644	0.001632853	0.024698794	-1.284337564	4930519D14Rik
1450524_at	1.570241505	4.47425895	3.616618117	0.002426348	0.032287538	-1.668837703	Cldn9
1458635_at	-1.567395691	2.792915409	-2.732792859	0.015078967	0.106001687	-3.416564675	Mettl21e
1425657_at	-1.566974104	3.04823733	-3.123237714	0.00676516	0.063510471	-2.656356204	1700016D06Rik
1459152_at	-1.564427	4.673815567	-3.032469631	0.008161015	0.072157241	-2.835382825	C78515
1438337_x_at	-1.563790501	1.067614381	-1.899108098	0.076348423	0.278596789	-4.8967834	Tmprss11g
1442835_at	-1.563698511	3.82032045	-2.269849904	0.037896106	0.184769976	-4.270395278	Gm19990
1435585_at	1.560572837	5.955837505	4.75266775	0.000235987	0.007108291	0.606849003	Tceal7
1445098_at	-1.559464014	2.748924071	-2.11939311	0.050603349	0.219383069	-4.531947245	AU022706
1435370_a_at	-1.558436834	10.89795126	-5.100455642	0.00011834	0.004512484	1.284109316	Ces1d
1422368_at	-1.557173968	2.790393504	-1.865419632	0.081189301	0.288303758	-4.950465566	Vmn1r43
1446273_at	-1.556085784	4.916335851	-2.419824112	0.02824663	0.155412468	-4.00110652	Csmd1
1458184_at	1.555175899	3.646531606	2.470522053	0.025546795	0.146011717	-3.908344169	D030020J04Rik
1446890_at	-1.551881675	5.425282296	-3.090381189	0.007240959	0.066452084	-2.721292952	Gm5891
1425110_at	-1.549653606	4.394607655	-2.649360952	0.017854286	0.117082263	-3.574991033	Sorcs3
1442459_at	-1.549468218	3.082759211	-2.63256651	0.018469535	0.119497946	-3.60667151	Adamts19
1445844_at	-1.548486211	5.631941189	-3.123042042	0.006767901	0.063510471	-2.656743346	LOC102640815
1421288_at	1.548374181	4.455120479	2.921948421	0.010245985	0.083174704	-3.051671325	F2rl3
1448931_at	1.545872792	6.605082031	5.122246854	0.000113385	0.004378466	1.326088207	F2rl1
1419376_at	1.5439003	9.347962603	6.609287853	7.09E-06	0.000780659	4.039068691	Fibin
1450427_at	1.542666399	4.286087774	2.312248163	0.034893527	0.175972002	-4.195083146	Chrna6
1446901_at	1.540135296	2.31033537	2.012276568	0.061926456	0.246639352	-4.712234252	AU022077
1443404_s_at	1.538783444	2.8732287	1.57542948	0.135369785	0.380652082	-5.386094631	D13Ertd94e
1452840_at	1.536598832	7.988220659	11.71781241	4.21E-09	2.60E-05	11.01952153	1500009L16Rik
1453354_at	-1.536466162	3.62931818	-1.494613171	0.155119049	0.408018184	-5.498255762	Ino80dos
1433340_at	-1.536125527	5.104296784	-3.473526627	0.003268073	0.039364394	-1.956974072	4930480K02Rik
1446221_at	1.534497599	2.550723288	1.838199329	0.085298688	0.296296209	-4.993401636	LOC102631739
1432096_at	-1.534355353	5.753809238	-3.528966091	0.00291191	0.036423368	-1.845443038	Snrpn
1445875_at	-1.533563775	2.168745584	-2.110528702	0.051462792	0.221723567	-4.547062306	A230057D06Rik
1456760_at	-1.532563154	4.06457285	-2.864537459	0.011526025	0.089549339	-3.16318223	Gbx1
1449850_at	-1.529026548	5.966294517	-6.95411215	3.89E-06	0.000582573	4.622096154	Scube1
1440645_at	1.527759475	4.951208871	3.387049747	0.003912374	0.044088878	-2.130593993	BB114814
1426867_at	1.52510488	3.255355693	2.48306329	0.024917741	0.144195554	-3.885271877	Dmrt2
1419431_at	1.52403976	5.270842147	2.575676193	0.020708446	0.128779684	-3.713431398	Ereg
1422437_at	1.523739208	10.79296703	6.26515422	1.31E-05	0.001070128	3.439476204	Col5a2
1418953_at	-1.523548624	5.487269217	-3.303653252	0.004653151	0.049091342	-2.29752086	Fbxo16
1419131_at	-1.522232419	3.068712704	-2.167153186	0.046195972	0.207269445	-4.449928497	F13b
1453167_at	-1.521968274	3.50881627	-3.040094471	0.008033609	0.071493443	-2.820389257	1700013G24Rik
1422657_at	-1.52130281	2.795187133	-2.825646173	0.012480263	0.09411746	-3.238360766	Prl5a1
1440413_at	-1.521207955	3.191013331	-2.707621766	0.015869166	0.109157046	-3.464538803	Vwc2l
1431574_at	1.520641697	4.304637501	4.014707868	0.001062148	0.018782961	-0.865467465	4930465M20Rik
1420461_at	1.520013997	5.873339902	3.42738464	0.003597453	0.042042331	-2.049672722	Mst1r
1447494_at	-1.519012004	2.880077597	-1.943696475	0.070339402	0.266383608	-4.82483156	D7Bwg0826e
1454394_at	-1.514713695	4.018303533	-2.4551054	0.026340745	0.149104234	-3.936639029	4932432N04Rik
1427213_at	-1.513658457	8.400224424	-5.821019258	2.97E-05	0.001776244	2.639840801	Pfkfb1
1439066_at	-1.512648366	9.518649842	-6.282731117	1.27E-05	0.001062248	3.470527899	Angpt1
1432941_at	1.512601609	4.644236094	2.92581518	0.010164944	0.082872363	-3.04413903	5730408A14Rik
1420773_at	1.51184517	4.493976867	2.77899173	0.013726492	0.099896225	-3.328135015	Usp17la
1442937_at	-1.511772531	2.794239438	-1.872423954	0.080160823	0.286579762	-4.939353357	C77190
1432171_at	-1.511565782	3.667382433	-1.794102583	0.092348401	0.309913807	-5.062103475	4933409F18Rik
1427563_at	1.510386304	4.70963923	2.359237763	0.031826977	0.166821129	-4.110848671	Dlx6as2
1458745_at	-1.509846398	3.765084663	-2.239015015	0.040229526	0.191520717	-4.324739399	D18Ertd201e
1454068_at	-1.509436466	3.669040809	-2.056934879	0.056950669	0.235728496	-4.637705394	4930470H14Rik
1440327_at	-1.507636215	2.906268757	-1.719126067	0.105518088	0.332967477	-5.176405048	AI195470
1458549_at	-1.507279535	2.66005502	-2.377863018	0.030683137	0.163167813	-4.077245163	E330027M22Rik
1424445_at	-1.5058544	5.343821262	-2.104645214	0.052040607	0.22347291	-4.557075504	Tm4sf5
1428089_at	-1.502580004	4.515847347	-2.597753315	0.019810346	0.125880221	-3.672105647	Slitrk1
1427256_at	1.499844659	9.133659746	7.321621288	2.09E-06	0.000437502	5.223911896	Vcan
1433077_at	-1.497458025	2.653942593	-3.597465228	0.002525004	0.033116221	-1.707451278	2700078F05Rik
1453178_at	-1.497265145	4.34759449	-2.93773661	0.009919009	0.081634737	-3.020899855	Iqch
1451538_at	1.497080507	6.492600622	4.385268928	0.000496147	0.01157714	-0.12147276	Sox9
1420558_at	1.495611744	5.250236727	2.09529733	0.052970923	0.225837112	-4.572953459	Selp
1443021_at	-1.494574308	4.895342891	-2.637186143	0.018298297	0.1188704	-3.597964474	Mthfs
1430398_at	-1.494350086	3.727929403	-4.034963959	0.001018615	0.018245661	-0.82464013	4921517O11Rik
1418713_at	1.493535251	6.549787965	3.146702709	0.006444354	0.06127053	-2.609894855	Pcbd1
1434906_at	-1.492936074	3.68083665	-2.159463361	0.046880791	0.2091249	-4.463199584	0610005C13Rik
1444070_at	1.491517327	3.931379458	2.215805049	0.04207345	0.196393089	-4.365400334	AA914427
1422315_x_at	-1.488675728	7.709346565	-6.958707224	3.86E-06	0.000582573	4.629745232	Phkg1
1457531_a_at	-1.485317286	5.674003272	-2.464254609	0.025866786	0.14741878	-3.919856108	A930017K11Rik
1442902_at	1.484561104	2.856669792	2.901696001	0.010680857	0.085373029	-3.091078146	Qrich2
1458455_at	1.484277706	10.09813584	6.179754372	1.53E-05	0.001171596	3.287957242	Abra
1444965_at	-1.484231712	3.655053693	-2.241227865	0.040057709	0.191098132	-4.320851687	E130002L11Rik
1445455_at	-1.483309063	3.175978914	-2.299188813	0.035793769	0.178274917	-4.218351772	D3Ertd270e
1451001_at	1.482769066	3.336901405	2.151105893	0.047635694	0.211179837	-4.477594731	1700019N19Rik
1430011_at	-1.482725882	2.380765682	-1.921496228	0.073275948	0.272659477	-4.860782377	2610317O13Rik
1446884_at	-1.482659129	4.080840614	-2.173851226	0.045607024	0.205778121	-4.438348927	AU022554
1457984_at	-1.480181226	2.166275179	-1.757475826	0.098589704	0.320826722	-5.118343258	Crh
1444914_at	-1.480111103	5.653725497	-2.976708417	0.009154939	0.07749122	-2.944758497	LOC102633199
1445195_at	-1.479627754	2.957306794	-1.845579847	0.084166583	0.294180228	-4.981799233	C77631
1437699_at	-1.479281768	4.58908456	-2.883444821	0.011088144	0.087179693	-3.12652623	E430014B02Rik
1419182_at	1.478624933	9.466201784	6.012755296	2.08E-05	0.001396508	2.988566527	Svep1
1432722_at	-1.478337857	4.265656573	-2.606414469	0.0194683	0.12445123	-3.655856616	4933408K01Rik
1437231_at	-1.476156378	4.446987168	-4.143539522	0.000814284	0.015780742	-0.606047028	Slitrk6
1458763_at	-1.47529379	2.525193545	-1.734595131	0.102673829	0.328373245	-5.153087545	C78024
1439987_at	-1.475233948	3.14556589	-1.86630579	0.081058536	0.288202781	-4.949061131	Grik1
1436615_a_at	-1.473367267	4.095295158	-2.478408724	0.025149472	0.144962921	-3.893840641	Otc
1455785_at	-1.471989609	6.497761157	-7.090555131	3.08E-06	0.000513124	4.847877949	Kcna1
1425303_at	1.471317148	8.63026493	9.271173578	1.03E-07	8.57E-05	8.092864147	Gck
1417121_at	-1.471091895	3.905286823	-2.455449846	0.026322753	0.14905209	-3.936007671	Gabra6
1419634_a_at	1.470008311	4.124318382	2.503389761	0.023929353	0.140855643	-3.847774288	Ghrh
1427919_at	1.466152993	8.283265691	6.651959704	6.58E-06	0.000756139	4.112184081	Srpx2
1458830_at	-1.463822962	6.621545103	-4.669850224	0.000278693	0.007924338	0.44371155	Fgf14
1420212_at	1.46367428	3.10496966	1.80108228	0.091199355	0.307755401	-5.05130071	LOC102640089
1432795_at	-1.463289853	5.298913822	-3.770908415	0.001760443	0.026135419	-1.357481395	2310058F05Rik
1423476_at	-1.46324503	3.139475779	-3.420559419	0.003648908	0.042455214	-2.063373388	Slc46a2
1448428_at	1.463147085	7.357838742	5.294401761	8.10E-05	0.003565959	1.655691142	Nbl1
1423467_at	1.462960925	5.064875589	1.739576413	0.101772299	0.327047803	-5.145549246	Ms4a4b
1450808_at	1.461726542	3.943414115	2.808276527	0.012930845	0.096328369	-3.271837779	Fpr1
1434672_at	-1.459772595	9.773949624	-5.901021301	2.56E-05	0.001594072	2.785988875	Gpr22
1419496_at	-1.459719114	1.951860145	-2.28976285	0.036457008	0.180113022	-4.235107395	Slco1a6
1421465_at	1.459701184	4.521530446	2.468485022	0.025650384	0.146511274	-3.912087105	Wnt2b
1428435_at	-1.458926737	4.398808611	-2.756061716	0.014382402	0.102977406	-3.372085518	Muc2
1450317_at	1.458255194	2.314170102	2.309033203	0.035113159	0.176592302	-4.200817248	Clec2g
1451906_at	-1.454869069	6.278811795	-5.911853808	2.51E-05	0.001566972	2.805707361	Ubxn10
1431984_at	-1.453804643	4.05371287	-2.197161275	0.043611157	0.200734767	-4.397906204	1700007F19Rik
1453060_at	-1.452042145	4.632477054	-2.096688332	0.052831528	0.22564962	-4.570593204	Rgs8
1450507_at	-1.451014873	5.248619073	-3.27340883	0.004954914	0.051309239	-2.357911653	Pou2f3
1435462_at	1.450849089	6.075379869	4.191189998	0.000738261	0.01481791	-0.510270849	Plcxd2
1419240_at	-1.446685654	5.219986802	-2.750380547	0.014549542	0.103639347	-3.382956618	Tex14
1422248_at	-1.445251987	4.48264844	-3.036666628	0.008090642	0.071693889	-2.827130883	Irs4
1450715_at	-1.442358527	3.080871135	-3.343405972	0.004284105	0.046418205	-2.21802142	Cyp1a2
1437796_at	-1.442302506	4.589016278	-1.914445006	0.074231445	0.274627319	-4.872148752	LOC102633679
1451268_at	-1.441066502	4.240656006	-2.71847062	0.015523803	0.107798631	-3.443880017	Tram1l1
1422878_at	1.440188045	5.814162447	2.284503807	0.036832029	0.181491916	-4.244441487	Syt12
1449254_at	1.438966711	5.824557264	2.717707108	0.015547869	0.107835173	-3.445334836	Spp1
1433121_at	-1.438548147	4.815173038	-2.422481368	0.028098659	0.155008078	-3.996265148	5830490A04Rik
1447169_at	-1.436709897	2.04791144	-2.682448823	0.016699308	0.112325428	-3.512365139	A230106O10Rik
1448754_at	1.434910467	10.39571535	6.386199086	1.05E-05	0.000955612	3.652387447	Rbp1
1421482_at	1.434521927	5.993847818	3.690631113	0.002080115	0.029273507	-1.519530829	Bsnd
1443198_at	-1.434459484	5.265687827	-2.65108262	0.017792339	0.116860127	-3.571739229	Gm19461
1458811_at	-1.434448314	2.901946559	-1.926667813	0.072582195	0.271147879	-4.85242983	9430047L24Rik
1442957_at	1.432054756	4.008208483	2.325605907	0.033994701	0.173422967	-4.171218355	G730013B05Rik
1452815_at	1.431237843	4.850643213	2.91973719	0.010292613	0.083358149	-3.055977513	P2ry10
1429130_at	1.429919781	2.74880123	2.281310465	0.037061502	0.182320517	-4.250104177	Ttc25
1430655_at	-1.428168825	4.25711822	-2.671861272	0.017060823	0.11377891	-3.532434196	4631405K08Rik
1458977_at	-1.427487557	1.900347289	-1.497733382	0.154314073	0.406929318	-5.494005985	A530021J07Rik
1449892_at	1.427487004	2.515000819	3.119095782	0.0068234	0.063858924	-2.664550053	Lyzl1
1449656_at	-1.425877844	5.780677768	-4.473098173	0.000414908	0.010280823	0.053654842	LOC102631817
1443415_at	-1.425492076	6.899291915	-3.500008192	0.003092819	0.03773384	-1.903718672	4931432P07Rik
1441432_at	-1.424846111	3.580207299	-1.967877357	0.067261884	0.25909011	-4.785392826	C820005J03Rik
1430226_at	-1.424572686	4.223173928	-3.19587293	0.005820014	0.05716742	-2.512319243	Xlr4c
1422389_at	-1.423917605	4.061553904	-2.60211868	0.019637236	0.125034543	-3.663918404	Tas2r105
1432239_at	-1.42265794	3.08957989	-1.824911926	0.087370973	0.300096166	-5.014215432	1700102J08Rik
1455540_at	-1.421969151	4.412444071	-1.980632125	0.065688065	0.255518334	-4.764473896	Cps1
1416405_at	1.420852001	12.96713222	8.291597891	4.41E-07	0.00017644	6.717354482	Bgn
1442510_at	-1.420848241	3.03435979	-1.957317027	0.068590634	0.262386348	-4.802652246	5830473C10Rik
1454083_at	-1.420757858	1.313213634	-1.995816075	0.063858018	0.251445478	-4.739467796	4930440C22Rik
1435876_at	1.420532168	3.76436451	2.048611758	0.057849425	0.237678233	-4.65166579	Gm6600
1450659_at	-1.420423663	6.178472519	-3.462847774	0.00334152	0.03987982	-1.978438879	Rgs7
1423085_at	-1.420060684	10.06887597	-5.55939876	4.87E-05	0.002511613	2.15562328	Efnb3
1419430_at	1.419746525	5.189373612	2.40163897	0.029279236	0.158950968	-4.034176147	Cyp26a1
1450875_at	-1.418945094	4.860065904	-3.254946599	0.005148576	0.05247917	-2.394733752	Gpr37
1456034_at	-1.418412464	4.648747555	-4.31230393	0.0005759	0.012671014	-0.267373574	Ttc18
1416717_at	-1.417269533	2.924654311	-2.191571104	0.044082285	0.202232462	-4.407625392	Crisp2
1453093_at	-1.417206765	4.766493919	-2.75094231	0.014532932	0.10363714	-3.381881992	Rasgef1c
1415939_at	1.416604178	8.322032035	5.876409426	2.68E-05	0.001647291	2.741125171	Fmod
1419600_at	1.415540994	4.22995016	2.576614415	0.020669499	0.128652797	-3.711677897	Defb4
1429818_at	-1.414986187	3.731079463	-2.131482001	0.049452554	0.216695888	-4.511279008	2410012M07Rik
1453548_at	-1.41485833	5.563561785	-2.862632856	0.011571056	0.089666006	-3.16687089	Gm9558
1451547_at	-1.414797143	4.377300673	-2.581656289	0.020461399	0.127951433	-3.702250645	Iyd
1430686_at	1.407487965	3.636592813	3.30526524	0.00463759	0.048973511	-2.294299772	4833418N02Rik
1418697_at	-1.407205064	8.997272546	-3.913725667	0.001308985	0.021402371	-1.069160575	Inmt
1433047_at	-1.406792622	4.047373794	-2.247878459	0.039545428	0.189579082	-4.309155902	5330430B06Rik
1431738_at	-1.403273268	2.75406961	-2.136322812	0.048998532	0.215159375	-4.50298507	4921531P14Rik
1458323_at	-1.402808297	3.283926772	-1.988678957	0.064712386	0.253077157	-4.751235634	4930444A19Rik
1433469_at	1.402507181	5.269014338	2.859453358	0.011646613	0.090183257	-3.173027071	Lrrn2
1425222_x_at	-1.399794601	3.932735622	-2.006254848	0.062626836	0.248241279	-4.722212061	Slc22a29
1419560_at	1.399772294	4.31230508	2.171391471	0.045822495	0.2063053	-4.442603518	Lipc
1430730_at	-1.399685824	4.196201236	-1.615856232	0.126318082	0.366539043	-5.328396272	9430024F10Rik
1453839_a_at	1.399574368	11.14537999	6.238343397	1.38E-05	0.001114671	3.392023624	Pi16
1449873_at	-1.399370285	4.659755823	-2.096025378	0.052897922	0.225775444	-4.571718211	Bmp8a
1417160_s_at	1.396408396	4.899601763	2.225639466	0.04128276	0.194104713	-4.348197694	Wfdc18
1455864_at	-1.395592498	4.226407255	-2.041516723	0.058625769	0.239826407	-4.663541121	Trim75
1423514_at	-1.395010981	2.148121413	-2.081672328	0.054354249	0.229571699	-4.596026888	Gykl1
1432502_at	1.394657671	4.388048463	1.995928757	0.063844612	0.251440256	-4.739281806	1700028N14Rik
1442345_at	-1.389245383	2.448508372	-1.698677969	0.109383033	0.339349895	-5.207011702	1700031L13Rik
1425032_at	1.389240653	2.675625827	1.67465493	0.114080213	0.348233185	-5.242650835	Scgb2b27
1446341_at	1.389060594	3.382667159	2.159846809	0.046846422	0.2090405	-4.462538418	6030403N03Rik
1442544_at	1.387686862	3.983880419	2.843714078	0.012027761	0.09180137	-3.203472328	Igh
1450800_at	1.387178353	6.557216125	2.458086914	0.026185395	0.148710183	-3.931172772	Syt8
1417896_at	1.38485766	4.943905962	2.455418846	0.026324372	0.14905209	-3.936064494	Tjp3
1450492_at	-1.384709278	6.98588982	-7.000378683	3.59E-06	0.000558261	4.698968402	Cngb3
1430635_at	-1.383422839	4.264326066	-2.353251148	0.03220308	0.16777845	-4.121624024	Mlana
1449088_at	-1.383338288	9.668699869	-5.781160467	3.20E-05	0.001870985	2.566686758	Fbp2
1424556_at	1.382679934	6.239882236	2.412991441	0.028630505	0.157016605	-4.013544582	Pycr1
1450551_x_at	-1.381953152	1.515493764	-1.339465155	0.199753604	0.467206597	-5.701027201	Klra15
1454434_at	-1.381682458	4.756037136	-3.984484228	0.001130633	0.01956193	-0.926406943	9030607J07Rik
1450946_at	-1.381003045	5.193721532	-2.355421528	0.032066248	0.167471417	-4.117718992	Nrl
1449330_at	1.379401974	8.128103009	8.168528579	5.33E-07	0.000194774	6.535319413	Pdzd3
1429037_at	1.37920263	2.090635049	2.015167309	0.061592772	0.245871026	-4.707438265	1700019A02Rik
1442475_at	-1.377106038	4.147653096	-1.963594555	0.067797938	0.260407137	-4.792399111	D14Ertd574e
1446809_at	-1.376727371	2.601315395	-1.950609266	0.069446894	0.264205384	-4.813586512	A230059L01Rik
1444201_at	1.376146684	3.71275224	2.050113211	0.057686342	0.237570578	-4.649149752	Cep135
1425425_a_at	-1.37596514	6.027241926	-3.389440079	0.003892969	0.043996381	-2.125801559	Wif1
1426170_a_at	-1.373262794	4.332707559	-2.449624353	0.026628614	0.149970916	-3.94668052	Cd8b1
1454101_at	-1.370267064	3.293674965	-3.121260136	0.006792906	0.063637793	-2.66026866	Ppp2r2cos
1447457_at	-1.369713604	5.50482345	-2.444124222	0.026920482	0.150786574	-3.956747335	LOC102639518
1446823_at	1.369257881	1.998404027	1.74515223	0.100771385	0.325338237	-5.137094165	D4Ertd103e
1430062_at	1.369133099	6.559714594	4.872779213	0.000185647	0.005944718	0.842232437	Hhipl1
1443256_at	-1.367824392	2.56570568	-3.468778966	0.003300526	0.039558757	-1.9665178	Gm16233
1458421_at	-1.367239853	2.817445779	-2.48883775	0.024633075	0.143416177	-3.874632181	Kcnq3
1425122_at	-1.366825038	2.65137937	-2.966237287	0.009354382	0.078572282	-2.96524176	Fam3b
1441084_at	1.366757206	5.454862359	2.26145632	0.038518458	0.186664305	-4.285224583	Cacna2d4
1443472_at	-1.365705863	3.74055167	-1.719557552	0.105437829	0.332957983	-5.175756543	C77691
1451336_at	-1.365481194	9.956364389	-7.800953514	9.54E-07	0.000263812	5.978875189	Lgals4
1450572_at	1.363505982	3.733203263	1.91775359	0.073781721	0.273595714	-4.866818566	Akp3
1460208_at	1.362864984	11.5962165	7.308497933	2.14E-06	0.000437502	5.202767441	Fbn1
1426340_at	1.362332827	6.169291368	4.805278095	0.000212404	0.006549596	0.710132544	Slc1a3
1417867_at	-1.358606319	6.637722973	-2.585954872	0.020285563	0.127367638	-3.694207631	Cfd
1453551_at	1.358486864	4.887214007	2.682352434	0.016702566	0.112325428	-3.512547972	Polq
1433888_at	-1.35829827	4.866220705	-2.800544509	0.013136461	0.097268697	-3.286719631	Atp2b2
1442290_at	-1.357104898	3.986440158	-2.318914807	0.034442187	0.174632818	-4.1831807	Defb45
1451894_a_at	-1.355167583	5.057161213	-3.629409348	0.002362622	0.031767192	-1.643043559	Scn8a
1418353_at	1.35512103	4.334843248	2.174630954	0.045538917	0.205740616	-4.436999722	Cd5
1438213_at	1.355046439	3.496899078	2.014316849	0.061690772	0.24603449	-4.708849662	A830018L16Rik
1423671_at	-1.352432462	4.128885078	-2.022378417	0.060767493	0.244108493	-4.695457197	Dner
1439740_s_at	1.351550168	10.03663779	6.093772728	1.79E-05	0.001294862	3.134321497	Uck2
1420065_at	-1.351357576	4.694601862	-2.420805321	0.028191905	0.155152384	-3.999319082	Tktl1
1449074_at	1.351259346	3.494856656	2.192722836	0.043984835	0.201829885	-4.405624007	Tex40
1459549_at	-1.35077924	3.737074721	-2.026320204	0.060320638	0.243275117	-4.688897668	LOC102643160
1417814_at	-1.350771951	8.762447786	-7.2710078	2.27E-06	0.000453131	5.142222491	Pla2g5
1460723_at	1.350222873	5.181288035	2.345720218	0.032682141	0.169383985	-4.135161103	Mc5r
1447657_s_at	1.349448071	12.91418224	11.09689302	8.99E-09	2.60E-05	10.33911573	Synpo2l
1453526_at	-1.348677505	3.140905133	-1.472377325	0.160957549	0.416466626	-5.528350056	4930503E14Rik
1443264_at	-1.348315341	3.910418601	-1.76609265	0.097088953	0.318337977	-5.105180662	Ms4a2
1419248_at	-1.348288407	9.958928216	-5.029612194	0.00013605	0.004916223	1.147248038	Rgs2
1431964_at	1.347404559	5.07770466	2.885968292	0.011030942	0.086936022	-3.121628776	Nckap5los
1451478_at	1.346665316	7.610509874	4.354157899	0.000528676	0.012052417	-0.183639085	Angptl7
1429075_a_at	-1.34612179	5.168826406	-2.362727458	0.031609652	0.166142246	-4.104561758	1700018B08Rik
1453026_at	-1.345885816	4.615008353	-2.721423529	0.015431063	0.107275268	-3.438252163	Fam166a
1428088_at	1.345324469	6.37487462	3.785081927	0.00170937	0.02554115	-1.328865002	Enthd2
1439624_at	-1.344769621	4.32265089	-2.610134354	0.019323139	0.123637203	-3.648871597	Ugt2b35
1442036_a_at	-1.344603562	4.576984791	-2.100516941	0.052449594	0.224488144	-4.564092387	LOC101056011
1419700_a_at	-1.344296334	5.17698282	-4.050545159	0.000986364	0.017883424	-0.793244125	Prom1
1449152_at	1.343869157	6.402550058	4.481150972	0.000408175	0.010162386	0.069682676	Cdkn2b
1427781_at	1.342920083	2.045562803	1.492870346	0.1555702	0.408545584	-5.500626654	Usmg2
1420568_at	1.341961398	4.846409167	2.27196979	0.037740416	0.184396483	-4.266645737	Stra8
1425288_at	-1.340813374	3.986890118	-2.266306808	0.038157659	0.185427894	-4.276658299	Samd11
1453214_at	-1.340403927	5.419819089	-1.767295696	0.096881029	0.317900771	-5.103339585	Lrrc15
1445725_at	-1.340326376	5.558856156	-2.891677084	0.010902595	0.08638242	-3.11054495	Gm10796
1424576_s_at	-1.340040686	3.27504443	-1.860228927	0.08195905	0.289872836	-4.958683723	Cyp2c44
1427477_at	-1.339254245	5.032631737	-2.93577714	0.009959029	0.081745342	-3.02472129	Tmprss13
1422016_a_at	1.33837797	4.178948628	1.920501575	0.073410059	0.272800743	-4.862387266	Cenph
1432031_at	-1.336361748	4.476262061	-2.735699564	0.014990203	0.105657326	-3.411015191	4930563E18Rik
1453458_at	-1.335650718	3.15588732	-2.746048845	0.014678242	0.104268344	-3.391240564	9430019C24Rik
1437529_at	-1.335516359	2.984821749	-1.627493935	0.123810239	0.363160417	-5.311595053	Mrgprb1
1444737_at	-1.335433078	5.349943742	-2.50381731	0.023908969	0.14077547	-3.846984213	D2Wsu107e
1416221_at	1.335189109	12.24519694	5.714665519	3.63E-05	0.00200637	2.444147877	Fstl1
1430824_at	-1.335154274	3.155806425	-1.966556502	0.067426798	0.259460413	-4.78755459	4933428G20Rik
1423250_a_at	1.334866331	8.958133329	5.950598222	2.33E-05	0.001512743	2.876095964	Tgfb2
1435318_at	-1.334025378	3.18574962	-2.990285688	0.008902523	0.07618237	-2.918172224	E130218I03Rik
1427613_at	-1.332948804	3.828250636	-1.809274575	0.089866804	0.30508688	-5.038586639	AY074887
1430711_at	-1.33294308	4.380465529	-2.758805458	0.014302348	0.102686813	-3.366832678	4933416E03Rik
1437927_at	1.332148354	5.082696709	2.658136587	0.017540684	0.115828613	-3.558408138	Dlg2
1456192_x_at	1.332030173	4.670006618	1.906941488	0.0752605	0.27611807	-4.884216274	Cypt3
1445261_at	-1.331395221	4.283693818	-2.802833335	0.013075267	0.096919016	-3.282315632	D17Ertd763e
1457025_at	-1.329585889	2.418007232	-1.66703924	0.115605284	0.3509127	-5.253876358	Sdr16c6
1448169_at	1.329410276	7.477910679	3.98936926	0.001119268	0.019446118	-0.916555663	Krt18
1451588_at	1.329042627	5.001991645	2.326933132	0.03390659	0.173058304	-4.168843619	Eci3
1455374_at	-1.326883926	10.01735966	-6.607438507	7.11E-06	0.000780659	4.035893793	Kcnj3
1438436_at	1.325839786	4.764422545	2.47159392	0.025492448	0.145866061	-3.906374153	Soga3
1432316_at	-1.325782496	4.312848567	-2.177628602	0.045277956	0.204962023	-4.431810391	4933439N14Rik
1431994_at	1.324484624	5.217720304	2.798308762	0.013196505	0.097670298	-3.291020426	4930432B10Rik
1448683_at	-1.323969122	2.29374814	-2.333743908	0.033457803	0.171482568	-4.156647471	Cyp2d26
1431845_at	1.323860944	3.234767141	1.977976489	0.066012972	0.256131926	-4.768835919	Gm4640
1454164_at	-1.32178423	3.790474488	-1.953473974	0.069080035	0.263290946	-4.808919509	4921523L03Rik
1449191_at	1.319296863	4.618221347	2.55583118	0.021548879	0.131655089	-3.750463042	Wfdc12
1444625_at	-1.318798745	6.312714742	-2.899393964	0.010731413	0.085579939	-3.095552663	Gm15408
1439892_at	1.318426272	4.846346776	2.394295846	0.029706222	0.160307313	-4.047498301	Brsk1
1441861_at	1.318400638	2.618398923	2.034601352	0.059391586	0.241723987	-4.675093293	1700018G05Rik
1439340_at	-1.316438972	4.649703282	-2.11898662	0.05064247	0.219506948	-4.532641117	D630036G22Rik
1446261_at	1.314947274	3.691885458	1.864273248	0.081358746	0.28856715	-4.952281805	D1Ertd507e
1432803_at	-1.314730241	3.952512004	-2.038012336	0.059012717	0.240888546	-4.669398	A230101C19Rik
1441985_at	-1.314556796	3.956097497	-2.081976901	0.054322968	0.229532734	-4.595512012	4933416C03Rik
1443048_at	-1.313531287	5.51078807	-3.069539802	0.007559682	0.068471372	-2.762407269	Gm19648
1456515_s_at	-1.313281814	4.170079654	-2.34050004	0.033018132	0.170319554	-4.144532759	Tcfl5
1432075_a_at	-1.313046846	4.944596533	-1.640493349	0.121059549	0.359068976	-5.292728083	Tekt1
1436520_at	1.312808936	9.030920877	6.667940822	6.39E-06	0.00074814	4.139496463	Ahnak2
1454479_at	-1.312771361	4.820944921	-2.929867892	0.010080677	0.082411315	-3.036241647	4933439N06Rik
1418572_x_at	1.311733784	11.5306279	7.563235951	1.40E-06	0.000339339	5.608663897	Tnfrsf12a
1436178_at	1.30893802	7.644044242	7.011359972	3.53E-06	0.000556181	4.717166909	Leprel1
1432546_at	-1.308760135	4.328079341	-2.747347288	0.014639549	0.104102345	-3.388757869	4930529I22Rik
1419729_at	-1.307368223	3.246539798	-1.625610696	0.124213147	0.36367008	-5.314319609	Tex11
1424969_s_at	-1.306736288	4.027317131	-2.03366343	0.059496152	0.241789235	-4.676658383	Upp2
1440445_at	1.306605343	3.101996739	1.898293117	0.076462416	0.278739097	-4.898089056	Pax6os1
1449365_at	-1.305890124	3.98086035	-2.817412735	0.012691911	0.09519619	-3.25423711	S1pr5
1449831_at	-1.305757123	3.331820106	-2.392300646	0.02982325	0.160561092	-4.051114923	Tctex1d1
1456764_at	-1.305284383	2.763297511	-1.822501521	0.087751643	0.300701794	-5.017980855	Slc35f3
1427417_at	1.30511169	5.519544016	2.577716743	0.020623829	0.12856076	-3.709617378	Scml4
1442579_at	-1.304783134	3.305486922	-1.832846401	0.086128218	0.297885134	-5.00179817	9330111N05Rik
1459943_at	1.304565611	4.236936088	2.073282023	0.055222491	0.231454073	-4.610194198	A030012G06Rik
1420855_at	1.304084435	9.261923901	4.897840607	0.000176618	0.005717159	0.891154888	Eln
1429214_at	1.302183569	9.269763595	6.635941831	6.76E-06	0.000760925	4.084770491	Adamtsl2
1417556_at	-1.302145991	3.618751749	-1.730916456	0.103344081	0.329706269	-5.158645314	Fabp1
1455649_at	1.30191249	6.674806273	4.603117602	0.000318829	0.008708529	0.311791376	Ttc9
1422867_at	-1.300978241	1.99690319	-2.095450837	0.052955523	0.225817712	-4.572693029	Gzmg
1419549_at	-1.299725278	2.450880619	-1.715023048	0.106283931	0.334218726	-5.18256625	Arg1
1424477_at	-1.299352259	3.427231115	-1.819119858	0.088288178	0.301844635	-5.023258172	Tmem184a
1449320_at	-1.298882196	3.238348498	-1.862943903	0.081555629	0.288886803	-4.954387038	Pbsn
1458214_at	-1.298126844	4.134058097	-2.530664593	0.022661606	0.136283929	-3.797263239	Zfp786
1439338_at	-1.29741671	4.446299097	-2.315924768	0.034643935	0.175317009	-4.188521037	Gm6150
1453416_at	1.29669159	7.376496956	5.610080976	4.42E-05	0.002347014	2.250168498	Gas2l3
1442282_at	-1.296498667	3.277988035	-1.585426022	0.133081676	0.377007307	-5.371924236	Vmn2r84
1430110_at	-1.296497498	1.749820186	-1.443939998	0.168688973	0.426707412	-5.566343577	Gje1
1440245_at	1.296356949	4.520508815	2.759482366	0.014282664	0.102580874	-3.365536491	Ccdc88b
1457557_at	-1.295909152	2.488782177	-1.868636482	0.080715504	0.287522525	-4.945365326	A330076H08Rik
1431494_at	-1.295743432	2.51368475	-2.127528815	0.049826197	0.217281053	-4.518044672	A930008B05Rik
1419735_at	1.294362338	4.924968291	3.085316109	0.00731718	0.066842725	-2.73129051	Csn3
1421264_at	1.29412179	2.446524745	2.835652436	0.012227655	0.092851668	-3.219047221	Btnl10
1436435_at	-1.293929453	5.924850908	-3.165810313	0.006194246	0.059771457	-2.572010856	9530026P05Rik
1452853_at	-1.291858861	4.780985968	-2.624558905	0.018770007	0.120990683	-3.621750937	Shpk
1454850_at	-1.291780137	8.562639491	-6.710550315	5.93E-06	0.000713865	4.212130776	Tbc1d10c
1459468_at	-1.290429786	4.61521538	-2.072022264	0.055353943	0.231512401	-4.612318603	C79743
1419626_at	-1.290031241	2.674047863	-1.583248174	0.133577343	0.377550085	-5.375016866	Adam25
1428183_at	1.289581882	13.35555826	10.98238412	1.04E-08	2.60E-05	10.20928981	Ankrd23
1418155_at	1.288371377	12.45499828	10.59924761	1.69E-08	2.94E-05	9.764653139	Myot
1436264_at	-1.288126301	6.005286395	-2.236591727	0.040418469	0.192026936	-4.328994624	BC025920
1436721_x_at	-1.287788523	3.144249719	-1.920878733	0.07335918	0.272755199	-4.861778774	Oog3
1430008_x_at	-1.28706654	1.607504033	-1.826931293	0.087053186	0.299442244	-5.011058427	Speer5-ps1
1432834_at	1.285173439	3.775609764	2.769943681	0.013981775	0.100977328	-3.345491519	Cpb2
1432107_at	-1.28371633	9.40251095	-5.244984652	8.92E-05	0.003789228	1.561455167	Smco1
1422428_at	1.283332432	4.93598574	2.687567617	0.016527182	0.111868869	-3.502652373	Acsbg1
1436075_at	-1.282306064	6.454172465	-2.268812372	0.037972523	0.184940378	-4.272229785	Sfrp5
1460187_at	1.281121284	9.674207532	5.736674147	3.48E-05	0.001972527	2.484774789	Sfrp1
1442875_at	-1.2808795	4.35675352	-2.165498239	0.046342568	0.207748052	-4.45278669	LOC102634243
1450377_at	1.279214748	7.610284459	6.012680837	2.08E-05	0.001396508	2.98843213	Thbs1
1433237_at	-1.279187183	5.131494758	-2.91237954	0.010449257	0.084364169	-3.070299585	3830422I06Rik
1459050_at	-1.278860639	4.072827838	-2.279500098	0.037192188	0.182833775	-4.253312761	Gm26702
1444137_at	1.278672108	3.326475417	1.601380404	0.129498049	0.371263414	-5.349176022	A430108G06Rik
1433046_at	1.278091073	3.760027807	2.086993468	0.053810108	0.228292617	-4.587025594	4930535F04Rik
1421723_at	1.278052471	3.796130682	2.275183626	0.037505522	0.183809735	-4.260958023	Pcdhb18
1422384_at	1.277980214	3.150579227	2.099178732	0.052582802	0.224965763	-4.566365346	Olfr1509
1427957_at	1.276923732	4.632854546	1.986468163	0.064979128	0.253828416	-4.754875853	Adtrp
1439973_at	-1.276284246	5.181953248	-2.22996059	0.040939728	0.193180569	-4.34062693	Crxos
1430249_at	-1.276158725	5.118023777	-2.130333808	0.049560811	0.216887786	-4.513244772	4930473A02Rik
1443047_at	1.275736976	3.959906103	2.002784575	0.063033719	0.249284406	-4.727954354	Gm26911
1438439_at	1.274986788	3.535380023	1.77429329	0.095679359	0.316666476	-5.092614546	Gpr171
1418326_at	1.274263474	7.154923052	3.710145585	0.001997401	0.028685495	-1.480145642	Slc7a5
1454207_at	1.273518729	4.289605105	2.886812655	0.011011867	0.086857797	-3.119989802	C430039J16Rik
1460128_at	-1.271676329	4.382179749	-1.771676544	0.09612718	0.317032344	-5.096628419	Tmed2
1422030_at	1.271399901	4.665325649	2.36482629	0.031479618	0.165626079	-4.100778533	Atp6v0a4
1431610_at	1.271097137	4.44332682	2.22449926	0.041373719	0.194370759	-4.350194144	5330439A09Rik
1420751_at	1.271049988	2.899981096	1.534992717	0.144968558	0.394996147	-5.44275389	Gm10228
1454125_a_at	1.270914199	2.071563245	3.272379562	0.004965518	0.051367934	-2.35996535	Daw1
1436833_x_at	-1.270635632	13.15639184	-6.646039872	6.64E-06	0.00075985	4.102057135	Ttll1
1447021_at	1.270446047	3.687347925	2.654795515	0.017659449	0.116207326	-3.564723913	Lincenc1
1441000_at	-1.270136321	3.535938021	-2.015617975	0.061540898	0.245822701	-4.706690214	Gm4926
1447265_at	1.269854898	2.141918938	1.630560843	0.123156491	0.362181706	-5.307153301	AI848615
1423466_at	1.267844433	3.30639163	4.15070356	0.000802365	0.015622481	-0.591640716	Ccr7
1451061_at	-1.26750288	3.757492124	-1.695564292	0.109982222	0.340880994	-5.211650475	1700018B24Rik
1429991_at	-1.267418356	3.676888832	-2.119883182	0.050556222	0.219361519	-4.531110605	Fezf1
1449280_at	1.26731581	7.265626625	5.111080363	0.000115897	0.004434332	1.304584007	Esm1
1457026_at	-1.265476862	3.868943972	-2.570311593	0.020932492	0.12955364	-3.7234529	Liph
1449215_at	1.265250288	4.679532906	2.835255862	0.012237572	0.09286562	-3.219813055	Slc22a21
1453593_at	1.265019383	8.51583962	6.186839319	1.51E-05	0.001160838	3.300568491	Vgll3
1456051_at	1.264047126	5.164461513	2.444584827	0.026895924	0.15068957	-3.955904667	Drd1a
1454190_at	-1.26347244	5.421319738	-2.67994766	0.016784039	0.112691289	-3.517108681	9630013K17Rik
1447717_x_at	-1.262925307	3.614182872	-1.66591512	0.115831878	0.351241946	-5.255530327	Nrsn2
1457076_at	1.262898115	6.487431161	2.476013876	0.025269497	0.145372945	-3.898246792	Fam131c
1438587_at	-1.262409957	3.628553935	-2.254045691	0.039075842	0.188095414	-4.298294819	Fam71a
1453194_at	-1.26182707	4.291501218	-2.30011255	0.035729383	0.178167558	-4.216707959	4930432K21Rik
1452494_s_at	-1.26154948	4.230179173	-2.05732499	0.056908858	0.235674685	-4.63705028	Slco1b2
1460065_at	-1.261241072	2.445349736	-1.690451535	0.110972289	0.342657273	-5.219254928	AA763515
1432290_at	-1.260445099	4.21199796	-2.35374634	0.032171812	0.167657511	-4.120733203	1700040G22Rik
1459572_at	1.259771576	1.596342226	1.415748239	0.17665334	0.438452495	-5.603453599	C86371
1433118_at	-1.259650581	4.992208874	-2.160280768	0.046807554	0.208977353	-4.461790081	2300004M11Rik
1434275_at	1.258391165	7.248920015	4.56218686	0.000346333	0.009159557	0.230681528	Nkd2
1438884_at	1.256726625	6.343975433	4.246188709	0.000659429	0.013799407	-0.399866982	Shisa3
1432357_at	-1.255378522	3.151163163	-2.200991916	0.043291018	0.199835719	-4.391238838	4930566D17Rik
1429330_at	1.254476628	3.532519446	1.587507001	0.132609518	0.376498542	-5.368966326	Gabra4
1417343_at	1.252116757	9.545085263	6.610983343	7.07E-06	0.000780659	4.041979003	Fxyd6
1444797_at	-1.251400687	3.351021107	-1.667883058	0.115435443	0.350601679	-5.252634305	8030474K03Rik
1456307_s_at	1.250938237	9.648068393	6.923044325	4.10E-06	0.000604891	4.57029696	Adcy7
1432544_at	1.250334722	2.682717606	2.137739352	0.048866402	0.214760407	-4.500556161	4930449E01Rik
1453557_at	-1.249433699	5.458772232	-2.741701271	0.01480852	0.104909642	-3.399550569	4930562F07Rik
1418111_at	-1.249289923	4.033556948	-2.097103763	0.052789962	0.225527561	-4.569888133	Tmed11
1418796_at	1.249153752	7.241008106	4.163200521	0.000781996	0.015358877	-0.566515941	Clec11a
1453509_at	-1.247632098	3.891387327	-2.550027254	0.021800771	0.132678728	-3.761272313	Lypd2
1430181_at	-1.247288535	3.733361932	-1.68781434	0.111485988	0.343467932	-5.223171239	H1fnt
1449064_at	1.247195628	4.770598521	2.323938427	0.034105705	0.173691253	-4.174200991	Tdh
1430811_a_at	1.247033345	4.808427271	2.037498148	0.059069688	0.241026562	-4.670256882	Nuf2
1429841_at	1.246831062	5.91825955	3.312541231	0.004567991	0.048484529	-2.279757981	Megf10
1441087_at	1.245477836	4.244146052	2.112196438	0.05130008	0.221183428	-4.544221202	Tunar
1441382_at	1.242791321	2.587918853	1.539189999	0.143946237	0.393436289	-5.436922501	Gpr101
1419335_at	-1.242620864	4.437546831	-1.874191963	0.079903063	0.286002787	-4.93654435	Zfp85os
1427506_at	1.241540002	5.704626073	2.445246677	0.026860673	0.150635667	-3.954693708	Lrr1
1431422_a_at	-1.241010564	5.091612125	-2.078761185	0.054654072	0.230088625	-4.600946037	Dusp14
1419676_at	1.240005521	5.056777087	4.443063505	0.000441037	0.010698994	-0.00616853	Mx2
1455224_at	-1.239131698	6.78811617	-3.336996606	0.004341577	0.046845823	-2.23084815	Angptl1
1440257_at	1.237869442	5.092631254	2.040364396	0.058752751	0.240204235	-4.665467634	Obox6
1427154_at	-1.237145115	3.055833412	-1.984697236	0.065193517	0.2542987	-4.757790095	Krt2
1416149_at	1.237056207	2.172141582	2.381094695	0.030488656	0.162449518	-4.071402422	Olig1
1449222_at	1.236592833	5.792493745	2.407168679	0.028961528	0.157967831	-4.024132022	Ebi3
1424549_at	1.235029116	4.44285419	2.180585415	0.045021907	0.204336234	-4.42668811	Degs2
1439721_at	1.233634493	3.510296812	2.594925769	0.019923253	0.126214031	-3.677405946	Fbxw18
1421724_at	1.233384494	3.207325414	2.049219684	0.057783343	0.237642657	-4.650647192	Vmn1r171
1448098_at	1.233309311	1.14958204	1.366466787	0.191313039	0.457752568	-5.666970453	AA517545
1448506_at	-1.232307791	4.759728639	-2.133310479	0.049280607	0.216078902	-4.508147392	Serpina6
1421152_a_at	1.232299308	9.34059076	8.575811316	2.86E-07	0.000137083	7.129717813	Gnao1
1451842_a_at	-1.230583688	3.803860665	-3.215231485	0.005590951	0.055368477	-2.473827217	Chrnb3
1458245_at	-1.228961133	5.219823246	-2.149313635	0.047799037	0.211546247	-4.480677928	Susd1
1425002_at	-1.228277308	3.977438191	-1.780450954	0.094632789	0.31444554	-5.083153915	Sectm1a
1442220_at	1.227950967	4.421626155	2.029488268	0.059963665	0.242599504	-4.683620408	LOC102640223
1449597_at	1.22695287	3.060655951	2.002886362	0.063021751	0.249284406	-4.72778601	Gm14743
1426511_at	1.226934936	6.12555001	2.998945681	0.008745099	0.075339605	-2.901199109	Susd2
1427710_at	-1.226874989	4.708529446	-2.844839856	0.012000101	0.091759771	-3.201296314	Ccdc114
1421590_at	-1.226478176	6.766576083	-3.891646793	0.001370268	0.022126265	-1.113722709	Mrgprh
1449425_at	-1.225885925	5.227220568	-2.561048049	0.02132484	0.130930744	-3.740738915	Wnt2
1417323_at	1.225727916	6.420047656	3.004306679	0.008649015	0.075053132	-2.890685846	Psrc1
1455844_at	1.224310937	5.740255844	3.861795412	0.001457761	0.023056103	-1.173981907	Gm6277
1417282_at	1.224256053	8.317322443	6.808186007	5.01E-06	0.000655188	4.377539426	Mmp23
1427119_at	1.223728129	3.477214236	2.294768185	0.036103399	0.179173888	-4.226214006	Spink4
1431490_at	-1.223542088	3.099575392	-1.773863365	0.095752808	0.316666476	-5.093274282	A930033C23Rik
1440980_at	-1.223329866	4.043420473	-1.507313765	0.15186422	0.403982368	-5.480916346	Kcnh8
1429718_at	1.223031258	4.127051652	1.659053638	0.117223311	0.352884578	-5.265609241	Slitrk5
1422154_at	-1.222123699	6.299400993	-2.728473397	0.015211812	0.106426441	-3.424807783	Gpr27
1431541_at	-1.221928313	3.743778426	-2.064518153	0.056142928	0.233685281	-4.624958337	Gm9757
1447130_at	-1.221742213	4.837020829	-2.902944762	0.01065353	0.085187313	-3.088650495	D8Wsu26e
1432331_a_at	1.219995523	5.3064028	2.863315044	0.011554907	0.089639896	-3.165549772	Prrx2
1425376_at	-1.219872521	3.7154302	-2.476567264	0.025241714	0.145317948	-3.897228802	Alox8
1430907_at	-1.219549085	2.228417248	-4.905549445	0.000173933	0.005654985	0.906189718	4930455J16Rik
1452509_at	1.21889282	4.618171193	2.195452746	0.04375465	0.201217254	-4.400878038	Usp9y
1460130_at	1.218642982	4.165082572	2.217155588	0.041964039	0.19605825	-4.363040215	Gm5544
1421531_at	-1.218337389	5.267831595	-3.596546924	0.002529834	0.033116965	-1.709302351	Akap3
1450266_at	-1.218010806	4.49526201	-2.433035311	0.027518162	0.152958988	-3.977013636	Scn10a
1429915_at	-1.217763	4.445305675	-2.26490461	0.038261635	0.185765727	-4.279135597	4930426L09Rik
1459211_at	1.217687744	6.729367416	2.596620884	0.019855491	0.126074495	-3.674228677	Gli2
1452546_x_at	1.217548645	2.802520524	1.564370566	0.137939873	0.384760187	-5.401695941	Defb11
1418719_at	1.217351483	9.381493985	8.729818329	2.27E-07	0.00012421	7.348559636	Haus8
1420627_a_at	-1.21707483	3.719529395	-2.232281148	0.040756606	0.192841101	-4.336558187	Csn1s1
1460526_at	-1.216213882	4.211466075	-1.558481285	0.139325324	0.386991176	-5.409971878	4833420L08Rik
1449970_at	1.215480084	5.675799749	2.753631553	0.014453669	0.103239075	-3.376736604	Capn12
1432962_at	-1.215192573	3.68701475	-2.057610828	0.056878241	0.235674685	-4.636570228	2610024D14Rik
1438810_at	1.21518404	3.998104151	1.700535257	0.109026972	0.338821643	-5.204241955	D10Ertd755e
1456545_at	1.214265676	5.60628822	2.700908454	0.016086578	0.109995414	-3.477308485	Il18rap
1432401_a_at	1.214056794	4.654779144	2.158084075	0.047004611	0.2095874	-4.465577334	Tmbim7
1458571_at	1.214002411	3.754551073	1.661746641	0.11667549	0.352260466	-5.261656881	D430047D06Rik
1448511_at	1.213499475	7.031450955	2.779586609	0.013709867	0.099855223	-3.326993254	Ptprcap
1459925_at	1.213307202	4.706560439	2.655564219	0.017632056	0.116187195	-3.56327105	C78282
1449824_at	1.212996021	9.280345909	8.359734704	3.97E-07	0.00016523	6.817229033	Prg4
1457555_at	-1.211898011	3.597016914	-2.277285503	0.03735264	0.183449269	-4.257236094	Gpr151
1451978_at	1.211436201	11.49105192	7.776959098	9.91E-07	0.000266323	5.941879238	Loxl1
1448289_at	1.211117684	3.837613684	2.499306152	0.024124878	0.141636761	-3.855317684	Crmp1
1430761_at	-1.211074633	2.878373315	-1.778941578	0.094888389	0.314892686	-5.0854749	0610039K10Rik
1446894_at	1.210360972	7.617047322	7.222346715	2.47E-06	0.000467343	5.063326027	LOC102632922
1417532_at	-1.210333181	3.525463054	-2.17431654	0.045566369	0.205775309	-4.437543799	Cyp2j5
1453937_at	-1.21000804	3.72977231	-1.96749995	0.067308968	0.259198677	-4.786010592	4933407G14Rik
1432644_at	-1.209995496	3.65389265	-1.668466365	0.115318163	0.350423762	-5.251775457	6430711C07Rik
1457523_at	-1.209564771	3.926884427	-2.554954267	0.021586758	0.131684285	-3.752096827	9530056K15Rik
1440049_at	-1.209519836	1.229371903	-1.702778867	0.108598193	0.338239483	-5.200893352	Paupar
1422803_at	1.209497476	7.646368006	5.402572411	6.57E-05	0.003056902	1.860877156	Fstl3
1426064_at	-1.209265334	3.115823654	-1.183540425	0.254451433	0.530623397	-5.886962117	Cyp3a44
1428434_at	-1.208273709	5.893578629	-3.73721675	0.001888104	0.027578239	-1.425500417	Zcchc12
1417065_at	1.207863666	10.48506837	3.282667212	0.004860533	0.050679267	-2.339433898	Egr1
1450240_a_at	1.207619678	3.381999926	2.301668729	0.035621161	0.177983757	-4.213937988	Sytl1
1437392_at	1.207606349	4.247129549	4.16442624	0.000780027	0.015353935	-0.56405206	Syndig1
1446665_at	-1.20759421	2.81668374	-1.446588894	0.167956087	0.426042403	-5.562828165	C80918
1440520_a_at	1.207522295	5.742182251	1.919454481	0.073551478	0.273030665	-4.864076225	1700051A21Rik
1426140_x_at	-1.207416583	2.847374414	-2.080954545	0.054428034	0.229743481	-4.597240126	Klra19
1453346_at	-1.207153313	4.30647051	-2.408082472	0.028909341	0.157807244	-4.022471232	1700011L22Rik
1418957_at	1.20705229	4.962390754	2.313385007	0.034816171	0.175761286	-4.193054602	Stac
1443978_at	1.206807765	4.858100877	2.619068943	0.018978713	0.122033654	-3.632079535	Ankle1
1422866_at	-1.206359869	4.772589187	-2.56325037	0.021230931	0.130512783	-3.73663152	Col13a1
1451204_at	-1.206176517	9.710670006	-7.883456195	8.36E-07	0.000252205	6.105449448	Scara5
1429074_at	1.204514599	3.86645919	1.838449445	0.085260102	0.296261061	-4.993008926	1700026D08Rik
1440820_x_at	-1.203748736	5.325101218	-3.142832247	0.006496217	0.061600121	-2.617563244	Tmco2
1418359_at	1.203608875	5.477035425	2.493810556	0.02439041	0.142571985	-3.865461377	Wbscr27
1459891_at	1.203101307	4.039211884	1.774667692	0.095615435	0.316649111	-5.092039928	C78444
1437272_at	1.203022704	2.738446317	1.753960975	0.099207688	0.322188924	-5.12370016	Dpy19l2
1429298_at	1.202995422	8.939885475	5.481848767	5.65E-05	0.002739027	2.010283157	Ddah1
1416434_at	-1.202199067	4.236574277	-2.388643164	0.030038909	0.161141716	-4.057741201	Bcl2l10
1422424_at	-1.20149937	3.581757277	-2.228166	0.041081868	0.193554872	-4.343772011	Hpvc-ps
1440451_at	-1.201206396	4.4948934	-1.825166251	0.087330894	0.300050383	-5.013817952	Ankrd66
1424701_at	-1.200266338	4.765449226	-2.321051721	0.034298678	0.174372422	-4.179362089	Pcdh20
1450154_at	-1.200246871	2.405077985	-1.459004861	0.164555833	0.421808613	-5.546285776	Folh1
1432713_at	1.1999682	4.090868337	1.72297077	0.104804829	0.331937349	-5.170622759	6430709C05Rik
1432070_at	-1.199370487	5.117886252	-2.395461119	0.029638074	0.160093656	-4.045385433	4921511C10Rik
1456690_at	-1.198943144	3.340904876	-1.582322845	0.133788418	0.377992689	-5.37632995	Usp44
1417249_at	1.197974701	5.620922966	2.205320605	0.042931881	0.19892791	-4.383697453	Polm
1424676_s_at	-1.195242604	2.959691385	-2.639547095	0.018211373	0.118479163	-3.593512432	Sec14l4
1435582_at	1.194963217	6.746776549	3.468586713	0.003301846	0.039558757	-1.966904239	Wdfy4
1422920_at	-1.194695819	4.852302263	-2.151747532	0.047577342	0.211100999	-4.476490597	Cldn13
1440499_at	1.194334697	3.152775123	2.142802904	0.048396772	0.2132819	-4.49186679	D9Ertd26e
1449921_s_at	-1.192807919	6.372790059	-3.230327889	0.005418531	0.054117705	-2.443781751	Cpne6
1432684_at	1.192352445	4.27303512	2.050305189	0.057665521	0.237532188	-4.648827973	4921521C08Rik
1432354_at	1.192153897	3.3109407	1.423591586	0.174407178	0.434881426	-5.593185094	1700003H04Rik
1419323_at	1.191234938	4.126428583	1.817906393	0.088481414	0.302157858	-5.025150338	Padi1
1427549_s_at	-1.191189299	1.345594469	-1.478368587	0.15936672	0.414372406	-5.520274543	Krtap16-3
1453453_at	1.189626786	4.191615724	2.10533055	0.051972995	0.223366905	-4.555909903	1700080O16Rik
1442448_at	-1.18900313	5.82614932	-2.460411646	0.02606487	0.148220572	-3.926908696	1810064F22Rik
1433032_at	-1.188835832	5.063307987	-1.660525114	0.116923704	0.352580542	-5.263450193	2900064K03Rik
1450296_at	-1.188050265	3.810090107	-1.372443546	0.189484232	0.454998247	-5.659360261	Klrb1a
1430140_at	-1.187936326	2.637823999	-2.111354674	0.051382147	0.221467801	-4.545655357	1700017N19Rik
1419268_at	-1.187530645	2.994099854	-1.654766553	0.118099983	0.354045014	-5.271891992	Agr2
1424032_at	1.187516926	5.954179192	2.531218987	0.022636514	0.136172371	-3.796234257	Hvcn1
1453963_at	1.187478938	4.790042504	2.553112864	0.021666507	0.132132044	-3.75552685	1600014C23Rik
1422773_at	-1.187180264	4.814170769	-2.031181948	0.059773613	0.242261927	-4.680797201	Myt1
1453236_at	1.185833485	3.457860239	2.035819483	0.059256031	0.241465588	-4.673060011	Nipsnap3a
1457006_at	-1.185519196	3.752398904	-2.001156706	0.06322541	0.249767296	-4.730646022	1700106J12Rik
1450493_at	-1.185307103	5.639783825	-3.057621161	0.00774811	0.069632621	-2.785891911	Kiss1r
1419330_a_at	-1.185270898	5.931970365	-2.814062271	0.012779031	0.095711681	-3.260693714	Gpa33
1454217_at	-1.184629951	3.502109433	-1.828251476	0.086845984	0.298995359	-5.008993296	4930556N09Rik
1439730_at	-1.18339929	4.363149163	-2.033747263	0.059486799	0.241789235	-4.67651851	Gm15941
1430762_at	1.18305493	2.471060983	1.543488578	0.142905544	0.392362137	-5.430938352	4833427G06Rik
1420105_at	-1.182499007	2.023305293	-2.123598019	0.050200299	0.218226613	-4.52476533	D13Ertd205e
1439015_at	-1.182144564	7.373388548	-7.945531319	7.57E-07	0.000235322	6.200039843	Gfra1
1443478_at	-1.181278325	3.218157384	-1.713435048	0.106581634	0.334845487	-5.184948172	C86695
1458862_at	-1.180020524	4.157486939	-2.047612917	0.057958149	0.237962241	-4.653339009	C78704
1431860_at	-1.179347065	3.904372958	-2.389755225	0.029973183	0.161079738	-4.055726955	BC026513
1427747_a_at	1.178996921	7.428688262	2.685906674	0.016582845	0.112063423	-3.505804671	Lcn2
1446734_at	-1.178725741	3.728161898	-2.349018868	0.032471487	0.168628125	-4.129234141	C77438
1448768_at	-1.178469902	1.572099312	-1.848403716	0.083736972	0.293493207	-4.97735226	Mog
1454094_at	-1.177700101	2.946229456	-2.189226715	0.044281266	0.202787737	-4.411697602	4930471E19Rik
1431672_at	-1.176657331	4.896117662	-1.955050542	0.068878884	0.26286122	-4.806349323	9430069I07Rik
1422651_at	-1.174343425	5.441240133	-1.92804405	0.072398574	0.270782376	-4.850204804	Adipoq
1459755_x_at	1.173949881	3.407776419	1.671275743	0.114754748	0.349452133	-5.247636097	1700082C02Rik
1449593_at	1.173793347	4.323819512	2.397596143	0.029513595	0.159848026	-4.04151303	LOC102638039
1425737_at	-1.173563027	5.53427055	-3.00073906	0.008712841	0.075279812	-2.897682685	1500002F19Rik
1434793_at	1.172796057	4.916893325	2.549654818	0.021817031	0.132703798	-3.761965611	Wdr78
1443908_at	-1.170567631	3.814541436	-1.940048879	0.070814495	0.267210461	-4.830755478	Gm19696
1422071_at	1.170278903	3.762348983	1.576048063	0.135227235	0.380508269	-5.385219637	Lgals6
1446788_at	-1.169966467	4.080910144	-1.591529634	0.131700854	0.374791027	-5.363240696	A430091L06Rik
1459529_at	1.169116296	3.080048044	1.727588865	0.103953654	0.330839656	-5.163665866	E230016K23Rik
1436369_at	-1.168773302	5.776121173	-1.906768124	0.075284426	0.27611807	-4.884494745	2900076A07Rik
1419411_at	1.167748474	2.750868664	1.88717125	0.078033341	0.282151704	-4.915872578	Tac2
1455642_a_at	1.166845153	9.137372621	8.191820767	5.14E-07	0.000192178	6.569934264	Tspan17
1445171_at	-1.166787399	3.832915007	-1.712102888	0.106831935	0.33533402	-5.186945199	Catsperg1
1446354_at	1.166235296	5.841339076	3.417279136	0.003673899	0.042573605	-2.069957013	C130098B18Rik
1419405_at	-1.165249431	7.377218093	-4.322208742	0.000564349	0.012496132	-0.247547468	Nmb
1444587_at	-1.164227381	2.603519586	-3.004617167	0.008643482	0.075053132	-2.89007682	AI481207
1428988_at	1.163501677	5.930626933	3.26081795	0.005086188	0.052201141	-2.383027212	Abcc3
1416612_at	1.162647545	8.100392834	3.933442954	0.001256602	0.020882053	-1.029371382	Cyp1b1
1425123_at	1.162318359	5.778741948	3.28223997	0.004864849	0.050679267	-2.340286758	Klhl36
1432469_at	-1.162087482	4.607790975	-1.710682376	0.107099399	0.335970895	-5.189073519	Dusp21
1441256_at	1.161892999	2.860648643	1.898159168	0.076481166	0.278739097	-4.898303618	4930509G22Rik
1447380_at	-1.161852346	3.034848677	-2.179684696	0.045099764	0.204377636	-4.428248866	Amdhd1
1434425_at	-1.161512267	3.278563822	-1.541244603	0.14344802	0.393042646	-5.434063756	Tchh
1448421_s_at	1.161083898	10.672302	5.610102455	4.42E-05	0.002347014	2.250208491	Aspn
1460162_at	-1.159435755	4.493328017	-1.504690906	0.152531671	0.404825537	-5.484506085	D8Ertd124e
1455695_at	1.159293245	4.932191793	3.71860577	0.001962577	0.028308434	-1.463069079	St8sia1
1421381_a_at	-1.158242835	5.959510895	-3.013945055	0.008478866	0.074119698	-2.871772981	Col9a1
1422729_at	-1.158161032	4.554458044	-1.98126713	0.065610589	0.255303571	-4.763430358	Pcdhb10
1438073_at	-1.157510751	1.885073073	-1.393255141	0.18322644	0.447156214	-5.632659762	Spry3
1431710_at	-1.157492477	4.880090126	-2.28273394	0.036959047	0.181902483	-4.24758043	Cmtm1
1416039_x_at	1.157371492	11.05783542	9.125533144	1.27E-07	9.10E-05	7.896380008	Cyr61
1436336_at	1.156469445	6.641616946	4.074715581	0.000938369	0.017330265	-0.744557258	Ptrh1
1415786_at	-1.15645544	5.169088718	-2.74655235	0.014663226	0.104235103	-3.390277879	Pgc
1430395_at	1.155939699	5.487332204	2.643081674	0.01808198	0.117943696	-3.586844587	Ankrd45
1434590_at	1.1553187	6.047274103	3.624618678	0.00238629	0.031940989	-1.652704725	Bend6
1452388_at	1.154991732	8.660735156	3.004006949	0.00865436	0.075053132	-2.891273756	Hspa1a
1453980_at	-1.15421862	3.065253794	-1.772822927	0.095930765	0.316921176	-5.09487044	5330434G04Rik
1440638_at	-1.154109666	4.85061407	-1.992770613	0.064221325	0.252274124	-4.744492223	A230107N01Rik
1417019_a_at	1.153344977	4.430266836	1.816584831	0.088692289	0.302778629	-5.027210142	Cdc6
1430939_at	-1.153182646	3.470961583	-1.537586967	0.144335964	0.393891275	-5.439151004	4930528D03Rik
1457235_at	-1.153151891	2.959564521	-1.231098219	0.236662662	0.511014138	-5.83223372	Lrp1b
1438240_at	1.152919209	4.231436183	2.308186749	0.035171201	0.176763024	-4.202326326	Ccin
1444715_at	1.1523335	5.897988442	2.998294317	0.008756844	0.075378392	-2.902476166	Asap3
1459479_at	-1.151834885	3.773164066	-1.724492553	0.104523675	0.331629031	-5.16833166	Gm12072
1419796_at	1.151722321	5.596362616	2.262187513	0.038463866	0.186597806	-4.283933825	LOC102638854
1446044_at	-1.151063319	4.56412818	-2.39941206	0.029408109	0.159525773	-4.038218202	AU015581
1448930_at	1.150548466	5.695042757	2.011556347	0.062009848	0.246924234	-4.713428544	3010026O09Rik
1429746_at	1.150361294	3.406550015	1.896363301	0.076732949	0.279363232	-4.90117938	Efcab9
1444907_at	-1.150087069	2.09780455	-2.199741957	0.043395241	0.200050619	-4.393415089	AU022138
1430448_at	1.149462493	4.565730894	1.905022153	0.07552577	0.276644848	-4.887298395	6720418B01Rik
1416558_at	1.149121774	4.018641264	1.800826439	0.09124125	0.307844929	-5.051697165	Melk
1420438_at	-1.148561689	2.984330235	-2.047556621	0.057964282	0.237962241	-4.6534333	Orm2
1426071_at	-1.148219635	6.972899094	-3.329392013	0.004410761	0.047382527	-2.246062447	Tiaf2
1422958_at	1.147169307	3.269357338	2.481809898	0.024979942	0.144363285	-3.887579951	Krtap5-4
1449761_at	-1.1470836	4.31849806	-1.799752484	0.091417297	0.308239045	-5.053360983	AA589418
1454713_s_at	1.146711657	4.796444007	2.381548619	0.030461432	0.162362163	-4.070581461	Hdc
1419276_at	1.146469127	8.200080485	8.18862387	5.17E-07	0.000192178	6.565187821	Enpp1
1417318_at	-1.146462117	3.001554606	-1.514426528	0.150066493	0.401375898	-5.471158348	Brinp1
1440143_at	-1.146275097	6.278964371	-2.137984041	0.048843611	0.214705581	-4.500136512	Pigz
1422377_at	-1.146031823	5.799297494	-1.96382054	0.067769556	0.260371575	-4.792029644	Vmn1r44
1438378_at	1.145598006	6.19872753	3.998099242	0.001099245	0.019130176	-0.898952112	Med9os
1440537_at	-1.14418053	8.328608341	-7.856723189	8.73E-07	0.000259436	6.064543342	Kcnv2
1417128_at	1.144049304	10.07690562	9.320100084	9.60E-08	8.32E-05	8.158262414	Plekho1
1452408_at	-1.143538635	4.36531278	-2.007662897	0.062462426	0.247927651	-4.719880512	Gpr31b
1431998_at	-1.143308973	3.820492382	-1.903332207	0.075760029	0.277227365	-4.890010587	4930432L08Rik
1421573_at	-1.143115307	3.25479037	-2.000465897	0.063306916	0.249890034	-4.731787887	4930533N22Rik
1428042_at	-1.142331987	3.908064083	-1.895965672	0.076788797	0.279468792	-4.901815886	Igf1os
1417439_at	1.142000381	7.445423364	3.609902283	0.002460493	0.032536659	-1.682378596	Cd248
1418219_at	-1.141886777	10.68678323	-5.96363273	2.28E-05	0.001490579	2.899727661	Il15
1422828_at	1.141851237	3.237085275	1.94715762	0.069891251	0.265313969	-4.819204291	Cd3d
1460311_at	1.14172698	3.900761594	2.129468875	0.049642505	0.217000559	-4.514725206	Srst
1439143_at	-1.141445362	8.731601726	-4.769505722	0.00022816	0.006922623	0.639935269	A930018M24Rik
1432178_at	1.140733981	3.225714345	2.200140431	0.043361991	0.19994162	-4.392721391	4933431I19Rik
1451551_at	1.139833754	5.486220437	2.355987105	0.032030681	0.167425059	-4.116701114	Krt84
1434553_at	-1.138854781	6.22608003	-3.933574214	0.001256261	0.020882053	-1.029106523	Tmem56
1450514_at	-1.138717905	3.468251607	-1.726617134	0.104132254	0.331053723	-5.165130759	Zscan2
1455882_x_at	-1.138470212	4.842365777	-2.064232359	0.056173179	0.233685281	-4.625439217	Vwc2
1416313_at	1.13804437	9.561716788	9.180886558	1.17E-07	9.02E-05	7.97137855	Mllt11
1457619_at	1.138024529	4.036211242	1.374235826	0.188938586	0.454264494	-5.657073114	Ces2b
1423553_at	-1.137489508	3.872599489	-1.913568875	0.074350946	0.274776383	-4.873559278	Dnajb3
1431563_at	-1.136048652	3.550129192	-2.120001028	0.050544896	0.219358102	-4.530909407	2010003K10Rik
1434539_at	-1.135602395	4.675584899	-2.292571388	0.036258198	0.179618048	-4.230118385	Lrrn3
1442097_at	-1.135528403	2.766719212	-1.282951847	0.218384763	0.490552608	-5.770560515	LOC102635020
1428519_at	-1.135320562	11.10292083	-7.803765807	9.50E-07	0.000263812	5.9832059	Cmss1
1441011_at	-1.135093887	2.095923617	-1.671306632	0.114748567	0.349452133	-5.247590558	Gm12800
1449136_at	-1.134238077	3.920339412	-1.90721164	0.07522323	0.27611807	-4.883782305	Epx
1432612_at	1.133724847	4.030625215	1.761287708	0.097923314	0.319814195	-5.112525661	9030405F24Rik
1421278_s_at	-1.133527863	9.020705741	-9.592421181	6.54E-08	6.41E-05	8.516755574	Spta1
1454548_at	-1.133401693	5.389259096	-2.590041114	0.020119755	0.126993471	-3.686557202	1700039M15Rik
1430200_at	-1.133202009	4.359478297	-1.344877919	0.198038034	0.465318323	-5.694242935	4930579D07Rik
1416863_at	-1.132938405	7.391523403	-3.807122387	0.001632898	0.024698794	-1.284364332	Abhd8
1419728_at	1.131404757	4.845975908	1.784441044	0.093960016	0.313109794	-5.077012125	Cxcl5
1425233_at	-1.131351333	8.804911005	-4.937205315	0.000163338	0.005413554	0.967861352	2210407C18Rik
1446408_at	1.131334262	4.803301538	3.1047308	0.007029239	0.065228076	-2.692950441	Hoxa10
1457994_at	-1.129114047	3.116879348	-1.361611835	0.192809069	0.459474607	-5.673133169	4930563J15Rik
1425552_at	1.12903254	8.602883943	3.949098157	0.001216524	0.020535874	-0.997784512	Hip1r
1452606_at	1.128214701	3.822575108	1.93714867	0.071194303	0.268157478	-4.835460832	Mnd1
1430009_at	-1.127680342	3.926483914	-2.751771966	0.014508434	0.103523668	-3.380294767	Hsfy2
1451637_a_at	1.127035364	3.427262428	1.875132698	0.079766213	0.285624549	-4.935049041	Prol1
1421615_at	-1.126884991	6.539012584	-3.666056831	0.002189192	0.030276305	-1.569118473	Myo15
1453888_at	-1.126513074	4.213218134	-2.224319634	0.041388066	0.194370759	-4.350508614	Cpne4
1453115_at	-1.125525971	4.387375493	-1.703341846	0.108490832	0.338239483	-5.200052633	Oaz3
1423427_at	-1.124958005	4.925404958	-2.155373431	0.04724883	0.2103159	-4.470247876	Adcyap1
1430534_at	1.12419935	5.50844154	3.003405148	0.0086651	0.075057801	-2.892454127	Rnase6
1459935_at	-1.12390626	2.664827581	-2.339564405	0.033078695	0.17049935	-4.146211458	AA517562
1422922_at	1.123169565	5.636904356	1.837340552	0.085431291	0.296509402	-4.994749747	Recql4
1436850_at	-1.123063815	3.916668093	-1.741524017	0.101421701	0.326427734	-5.142597975	Creg2
1422957_at	-1.122880577	3.1147705	-1.927090399	0.072525768	0.271072321	-4.851746718	Ccr3
1424509_at	-1.122419937	3.026372964	-1.91522204	0.074125605	0.274479692	-4.87089744	Cd177
1450355_a_at	1.122248731	9.013609956	6.321434377	1.18E-05	0.001022817	3.538740442	Capg
1452486_a_at	1.122239286	3.868745656	3.003274484	0.008667434	0.075057801	-2.892710402	Cryaa
1456127_at	-1.121976511	4.51325172	-2.022412307	0.060763638	0.244108493	-4.695400833	Cnpy1
1437899_at	-1.121887149	3.061032781	-2.187514398	0.044427125	0.20324637	-4.414670481	Lyg2
1425375_at	-1.121397582	3.101742283	-1.923274688	0.073036703	0.272137648	-4.857911547	Tdpoz1
1453516_at	-1.121296859	2.466344367	-1.505744451	0.152263276	0.404424902	-5.483064721	4931431F19Rik
1425724_at	-1.12093482	4.637276412	-1.651955842	0.11867781	0.355396612	-5.276004992	Ptprn2
1449049_at	1.119848577	5.994982535	2.343675633	0.032813354	0.169765941	-4.138832849	Tlr1
1454188_at	-1.118433872	3.768667849	-1.844444712	0.084339829	0.294291567	-4.983585613	4921508D12Rik
1424942_a_at	1.117237605	7.211825077	4.311557933	0.00057678	0.012676968	-0.26886706	Myc
1452243_at	1.117215377	5.858998043	3.401557604	0.003796059	0.043432655	-2.101500621	Kcnj14
1442546_at	-1.117064893	3.273448902	-1.794819542	0.092229785	0.309724224	-5.06099506	C730027H18Rik
1448972_at	-1.115730724	3.146955656	-1.590382821	0.131959363	0.37537272	-5.36487407	Gria1
1449963_at	-1.114873111	2.590583528	-1.337479412	0.200385966	0.468212113	-5.703510695	Krtap9-3
1424941_at	-1.114299205	2.7932539	-2.088943866	0.053611913	0.227730277	-4.583723111	BC016579
1423276_at	-1.113904973	2.253299579	-1.822899436	0.0876887	0.300535585	-5.01735947	Ildr1
1434719_at	-1.113565554	5.077330927	-2.283406856	0.036910706	0.181750515	-4.246387121	A2m
1431720_at	-1.113233551	2.757047926	-1.847706685	0.083842834	0.293493207	-4.978450329	2810404F17Rik
1430499_at	-1.112945998	2.239824233	-2.358853053	0.031851021	0.166905126	-4.111541489	1700058M13Rik
1421628_at	1.112319776	4.970140917	2.867509326	0.0114561	0.089072568	-3.157425182	Il18r1
1438531_at	1.112275113	7.712843981	7.044224063	3.33E-06	0.00053394	4.771522547	A730054J21Rik
1457307_at	1.111777224	5.286657031	1.736985226	0.102240394	0.327786344	-5.149472353	Apol11b
1438077_at	-1.110714806	2.691322605	-1.574316675	0.135626549	0.380885561	-5.38766809	Nlrp4a
1440912_at	1.10903849	3.838228362	2.936344131	0.009947433	0.081745342	-3.023615589	Rnf39
1433175_at	-1.108652953	4.004529357	-1.439684712	0.169871827	0.428372721	-5.571980644	4930563F15Rik
1435227_at	-1.108166468	6.168085416	-2.856024109	0.011728642	0.090466019	-3.179664606	Bcl11b
1436139_at	-1.108143337	2.528425424	-1.215864044	0.242252915	0.517101033	-5.849958067	Mdga2
1422183_a_at	-1.108017017	8.267409686	-5.069830642	0.000125685	0.004651225	1.22501759	Adra1b
1419625_at	1.107360373	7.966284121	9.212928897	1.12E-07	8.95E-05	8.01461262	Hspa1l
1430770_at	-1.106465593	3.176585223	-1.341754443	0.199026566	0.466579202	-5.698160475	3110080E11Rik
1449922_at	1.104856086	3.041020794	1.363701029	0.19216414	0.458839556	-5.670483315	4933425L06Rik
1453418_at	-1.104235586	2.115677586	-1.12787254	0.276551454	0.553287061	-5.948737863	Col24a1
1422580_at	-1.103514885	9.546166589	-1.085382028	0.294365943	0.571542234	-5.994194933	Myl4
1440213_a_at	1.103290778	5.301969831	2.835043782	0.012242878	0.09286562	-3.220222593	Abhd11os
1441867_x_at	-1.103181597	8.641150969	-5.927363645	2.44E-05	0.001540974	2.833910669	Cep128
1431632_at	1.1023113	2.663586882	1.661456328	0.11673444	0.35233623	-5.26208317	4930526L06Rik
1428896_at	1.101994822	7.672488398	4.946504915	0.000160353	0.005348705	0.985957781	Pdgfrl
1431338_at	1.101892747	4.118738834	2.3331171	0.033498871	0.171568675	-4.157770601	Caskin1
1458911_at	1.101620842	3.305209588	1.957016088	0.068628844	0.262431076	-4.803143282	Spef2
1459932_at	-1.101418906	2.423125242	-2.007131597	0.062524416	0.24792974	-4.720760388	D8Ertd28e
1428635_at	1.101275954	8.432689757	8.222898891	4.90E-07	0.000192178	6.616001357	Comtd1
1451911_a_at	1.1008502	9.742522744	5.169650593	0.000103331	0.004132412	1.417210145	Ace
1450109_s_at	-1.100789074	4.024740143	-1.630806131	0.123104333	0.362114281	-5.306797801	Abcc2
1436821_at	-1.100743459	5.16434399	-1.971612945	0.066797453	0.258012912	-4.779274376	Plcxd3
1448558_a_at	1.100610155	8.473923726	4.79223507	0.000218015	0.006673186	0.684552842	Pla2g4a
1442035_at	1.100398624	2.584278922	1.144501536	0.269803633	0.546819595	-5.930545948	Chrna5
1432208_at	-1.099958055	4.834689624	-2.414289691	0.028557189	0.15678959	-4.01118246	4930459C07Rik
1458506_at	1.099657749	4.230184967	1.517668085	0.149253134	0.400184423	-5.466700033	Gm626
1417312_at	1.099646675	7.889765664	2.129405559	0.04964849	0.217000559	-4.514833567	Dkk3
1439695_a_at	1.099586021	5.545740564	2.128761049	0.049709452	0.217092728	-4.515936493	Kif20b
1428056_at	1.099361642	2.108477039	1.280016668	0.219388796	0.491852477	-5.774106415	Klra1
1439621_at	-1.098828217	3.754592188	-1.99197724	0.064316277	0.252274124	-4.745800403	LOC102635192
1432881_at	-1.098554547	2.195095033	-2.510373765	0.023598447	0.13973772	-3.834861526	4932437C15Rik
1434368_at	-1.098414445	3.608914071	-1.920886659	0.073358111	0.272755199	-4.861765986	1700008K24Rik
1417872_at	1.097766159	13.17619482	6.091506506	1.80E-05	0.001295756	3.130257453	Fhl1
1438273_at	1.097711921	3.77605494	1.484858265	0.157658317	0.411576597	-5.511499592	Btbd18
1418175_at	-1.097072631	4.945549191	-1.958526964	0.068437201	0.262040453	-4.800677561	Vdr
1458597_at	-1.095553804	6.820195242	-2.496350314	0.024267352	0.142106823	-3.860774669	LOC102636933
1419286_s_at	-1.0955352	11.58425065	-8.924249382	1.70E-07	0.000110629	7.620304693	Ift81
1433315_at	1.095378061	3.931114169	1.276673715	0.220536747	0.493205167	-5.778136973	4930486A15Rik
1432551_at	1.095089905	2.547536194	1.61478092	0.126551983	0.366808658	-5.329944402	1700031F10Rik
1435575_at	1.094486938	5.02283736	2.120819555	0.050466289	0.219062635	-4.529511761	Kntc1
1444667_at	-1.094298092	5.52958009	-1.423607397	0.174402674	0.434881426	-5.593164351	Brdt
1429159_at	1.09423457	9.859814168	5.964304924	2.27E-05	0.001490579	2.900945691	Itih5
1422075_at	-1.093957366	4.795801749	-2.570526135	0.020923488	0.129536429	-3.723052273	Cdx2
1445854_at	-1.093726	3.968142164	-1.693343305	0.110411362	0.341522083	-5.214955779	C230004F18Rik
1418296_at	1.093330382	9.626337776	5.779392009	3.21E-05	0.001870996	2.563435847	Fxyd5
1432220_at	1.092944548	3.585510207	1.802949206	0.090894156	0.307247239	-5.048406599	4933430L12Rik
1453506_at	-1.092427737	3.03810688	-3.376183207	0.004001814	0.044638168	-2.152375357	Fam154a
1425049_at	-1.091728669	4.14648969	-1.777809107	0.095080562	0.315279087	-5.08721547	Oas1h
1441086_at	-1.091047575	5.298376863	-2.212789725	0.042318687	0.197007639	-4.3706671	4930451I11Rik
1440072_at	-1.091025068	3.03629457	-1.907548781	0.075176741	0.27611807	-4.883240672	E430022K19Rik
1444249_at	-1.09092363	3.315025106	-1.793262	0.092487642	0.310039907	-5.063402649	Fam81b
1431863_at	-1.090453472	3.787125889	-1.44562594	0.168222209	0.426113796	-5.564106687	4931430N09Rik
1427137_at	1.090204156	5.782627305	3.691032819	0.002078378	0.029268853	-1.518720147	Ces2e
1460214_at	-1.089638056	3.851086176	-1.621889741	0.125012527	0.364836055	-5.319696348	Pcp4
1440632_at	1.089327871	3.438823198	1.357320508	0.194139274	0.461122314	-5.678566159	Pcdhb4
1449380_at	1.089309136	6.818891603	4.268965138	0.000629344	0.013421267	-0.354194384	Pacsin1
1459252_at	1.089161206	2.988040254	2.235851962	0.040476312	0.192214001	-4.330293172	Gm4981
1427338_at	-1.088955063	5.91287347	-2.410360166	0.028779647	0.15751238	-4.018330384	Crocc
1445896_at	1.088941316	4.944504302	2.173260054	0.045658724	0.205924308	-4.439371696	2810433D01Rik
1457556_at	1.08876513	5.382290254	2.990525524	0.008898126	0.07618237	-2.917702321	Gm17501
1431376_at	1.088748905	4.318059389	2.443093792	0.026975498	0.151013453	-3.958632238	Wdr62
1431446_at	-1.088065383	4.989837756	-2.404215528	0.029130793	0.158442646	-4.029497377	Plekhd1os
1431456_at	-1.087352289	4.844966343	-2.012974952	0.06184569	0.24645916	-4.711075937	4931439C15Rik
1417455_at	1.087217483	9.25637616	7.073867439	3.17E-06	0.00051966	4.820412902	Tgfb3
1440898_at	1.087003499	7.577754356	2.992895156	0.008854797	0.075938917	-2.913059076	Fam179a
1434536_at	1.086403588	4.034874705	1.674859274	0.114039533	0.348233185	-5.242349147	Gpr75
1432343_at	1.085892932	4.547128889	2.047101405	0.058013899	0.238076017	-4.654195695	4930419G24Rik
1430953_at	1.085752762	1.406182528	1.465595194	0.162774255	0.418993736	-5.537461901	3200001G23Rik
1450763_x_at	1.085726059	1.374831053	1.161085446	0.263198481	0.540151171	-5.912180648	Wnt3
1443914_at	-1.084899654	4.747797673	-2.886592216	0.011016844	0.086857797	-3.120417703	Lipk
1425872_at	-1.084782429	3.80730964	-2.060478798	0.056571872	0.234793008	-4.631751532	Gm10229
1447572_at	-1.084249195	4.965549122	-1.530126238	0.146161517	0.396333597	-5.449500449	1700052I22Rik
1439667_at	1.083424273	5.790409802	2.820092805	0.012622637	0.094847499	-3.24907073	Gm17455
1456570_at	-1.082640333	6.10410897	-3.76848645	0.001769323	0.026229831	-1.362371271	Epb4.1l4b
1421294_at	-1.082527818	5.515984424	-2.207571495	0.042746227	0.198332581	-4.379772995	Hdgfl1
1451898_a_at	-1.082112947	7.745082525	-3.611072564	0.002454508	0.032478156	-1.6800191	Sema6c
1432351_at	1.082060372	4.465664186	1.94975782	0.06955627	0.264476472	-4.814972848	9030625G05Rik
1429224_at	-1.082055169	4.158899923	-1.682461997	0.112534909	0.34567615	-5.231106786	Pnma1
1458434_at	-1.081787276	1.492986207	-1.620224905	0.125371612	0.3651514	-5.322099213	A730009L09Rik
1419154_at	-1.081603079	4.758905288	-1.712307203	0.106793512	0.335263977	-5.186638979	Tmprss2
1444491_at	-1.081580339	6.379450299	-1.895183103	0.076898818	0.279581564	-4.903068347	Nrg2
1421778_at	-1.081349233	1.817496051	-1.674621982	0.114086773	0.348233185	-5.242699474	Vmn1r49
1432655_at	-1.080756617	4.610206342	-2.635725696	0.018352267	0.118998155	-3.60071771	3222402N08Rik
1422363_at	-1.079637801	5.37845659	-3.974691113	0.00115377	0.019830365	-0.946157794	Olfr65
1421764_at	-1.079560829	2.664322232	-1.595475945	0.130814586	0.373244448	-5.357613667	Vmn1r172
1459500_at	1.079439501	3.650916629	1.500817833	0.153521753	0.405968481	-5.489798456	C85351
1454469_at	1.078886668	3.058763319	1.430640845	0.172408468	0.431674468	-5.583919263	5430434N17Rik
1453142_at	-1.078223572	4.903084298	-2.549414771	0.021827516	0.132725074	-3.762412443	4921507P07Rik
1436869_at	-1.077654097	5.551735313	-2.089386802	0.053566996	0.227585928	-4.58297288	Shh
1433015_at	-1.077415907	7.72691946	-5.084859106	0.000122024	0.004584476	1.254029243	6330436F06Rik
1441073_at	-1.077141677	3.434200307	-1.74271988	0.101206952	0.326327606	-5.140784754	LOC102636076
1437814_at	-1.076830795	3.241658772	-2.496120559	0.02427846	0.142106823	-3.861198726	Dnajc5g
1420444_at	-1.076296019	8.149380758	-6.674566311	6.32E-06	0.000747356	4.150808472	Slc22a3
1445810_at	-1.076178445	4.783605798	-2.563799508	0.021207577	0.130441638	-3.735607147	C85163
1448260_at	1.076160836	8.544658177	7.525704019	1.49E-06	0.000348394	5.549460315	Uchl1
1430830_at	-1.075006669	4.826474041	-1.601657836	0.129436468	0.37122887	-5.348779019	A430105J06Rik
1436671_at	-1.074916509	4.948958506	-2.45700504	0.026241665	0.148726511	-3.933156586	Vsig8
1432516_at	1.074694919	0.630677987	1.565431777	0.137691468	0.384479502	-5.400202275	4930447F04Rik
1449156_at	1.073836967	3.158881199	1.657739049	0.117491535	0.353282822	-5.267536976	Ly9
1419671_a_at	1.073820537	6.832611881	2.255107442	0.038995524	0.187926103	-4.29642349	Il17rc
1433607_at	1.073501315	3.780645786	1.352857303	0.195530598	0.462531669	-5.684202505	Cbln4
1441784_at	-1.073383187	3.917397431	-1.381829455	0.186640873	0.45160179	-5.647357077	Gm15958
1433990_at	-1.071990906	4.944726269	-2.247084729	0.039606245	0.189683477	-4.310552666	Lhfpl3
1431899_at	1.071925514	4.083139277	1.909668848	0.074884991	0.275906471	-4.879833345	Nkx6-3
1432990_at	-1.071487581	5.21236534	-2.753969317	0.014443743	0.103239036	-3.376090238	5830495A06Rik
1460218_at	1.071263532	8.946462625	3.94547685	0.001225678	0.020638082	-1.005090643	Cd52
1417078_at	-1.070997512	6.50445989	-2.338697133	0.033134926	0.170590332	-4.147767223	Lgals2
1454029_at	-1.070767403	3.847407173	-1.797623289	0.091767211	0.308868489	-5.056657725	4930431F12Rik
1424494_s_at	1.070747836	5.055256475	2.081240063	0.054398673	0.229666122	-4.596757555	Flywch2
1449234_at	-1.06958587	5.605732226	-2.320912584	0.034308005	0.174372422	-4.179610774	Car15
1443368_at	-1.068914291	4.321162306	-1.832448796	0.086190119	0.297901218	-5.002421227	BB557941
1438875_at	-1.068782424	1.644068019	-1.021617562	0.322662657	0.600652942	-6.059592417	Zfp616
1452980_at	1.068591616	5.047867782	1.608075003	0.128019021	0.369139182	-5.339582507	2810468N07Rik
1416961_at	1.068562853	5.577232933	1.944404741	0.070247485	0.26622927	-4.82368052	Bub1b
1432087_at	-1.068206373	4.736617143	-2.315103092	0.03469957	0.175505789	-4.189988017	4933406G16Rik
1449067_at	-1.067378904	4.677776497	-1.770041587	0.096407915	0.317204292	-5.099134339	Slc2a2
1449073_at	1.066730585	11.20530651	10.01869418	3.64E-08	4.74E-05	9.059631429	Flnc
1440562_at	-1.066681049	4.501750328	-1.543184904	0.142978855	0.392503547	-5.431361503	Gm17597
1455519_at	1.066539102	0.047628723	1.72129808	0.105114623	0.332294892	-5.173139488	Dsg1b
1441111_at	-1.065912194	11.0665398	-4.581401551	0.000333131	0.008947882	0.268776148	Mylk4
1430858_at	-1.065562926	4.716926667	-1.96622599	0.067468121	0.259571435	-4.788095384	4632433K11Rik
1417803_at	1.06509136	2.918364805	1.382122411	0.186552686	0.451588868	-5.646981408	Sptssb
1459044_at	-1.064994343	4.062821385	-1.710809206	0.107075495	0.33594654	-5.188883541	AU015558
1455859_at	1.064983281	5.37382384	2.803709837	0.013051905	0.096849326	-3.280628834	A330021E22Rik
1450501_at	-1.064786514	4.944040603	-1.526523139	0.147050082	0.397278602	-5.454485442	Itga2
1455541_a_at	-1.064690815	8.743393615	-8.157482951	5.43E-07	0.000194774	6.518877695	4430402I18Rik
1435207_at	-1.064663868	8.465275736	-4.792760342	0.000217786	0.006673186	0.685583331	Dixdc1
1438632_x_at	-1.064561981	3.131977554	-1.500202227	0.153679614	0.406033427	-5.490638721	Tnp1
1450320_at	-1.063849043	6.519338459	-6.199225144	1.48E-05	0.001151959	3.322597574	4931432E15Rik
1429807_at	-1.06357499	2.235878185	-1.830963863	0.086421648	0.298206262	-5.004747398	Izumo3
1421855_at	1.06349327	11.30098848	4.452315413	0.000432813	0.010548686	0.012266847	Fgl2
1459448_at	-1.062630093	4.009773338	-1.399334249	0.181430597	0.444583995	-5.624801858	Cyb5r2
1436998_at	-1.061965285	2.523507842	-1.179996615	0.255816933	0.53188479	-5.890968796	Sowaha
1434945_at	1.061160412	6.121010955	1.738012552	0.102054584	0.327505622	-5.147917427	Lpcat2
1434121_at	1.061007234	6.316547663	3.395407567	0.003844939	0.043683718	-2.113835424	Lgi4
1441363_at	-1.0606928	3.415234897	-1.973185442	0.066602819	0.257575896	-4.776696768	LOC101055948
1438142_s_at	1.060164352	4.568572774	1.885011256	0.078341759	0.282704633	-4.919318869	Cdhr4
1427046_at	-1.060113177	6.81989395	-3.65077204	0.002259915	0.030789881	-1.599954814	Grhl2
1422405_at	-1.060043845	2.887697543	-2.419535062	0.028262771	0.155460178	-4.001633012	H2-D4
1430812_at	1.058954631	1.339892213	1.504506295	0.152578742	0.404825537	-5.484758576	4930511A02Rik
1436742_a_at	-1.0589437	3.399318647	-1.443735429	0.168745682	0.426712748	-5.566614863	Accsl
1454319_at	-1.058520936	5.251084167	-2.130164141	0.049576827	0.216887786	-4.513535203	4930402H05Rik
1436160_at	1.058287644	3.61568748	1.591582016	0.131689056	0.374791027	-5.363166069	Krt26
1441120_at	-1.057811903	4.612042402	-2.014296987	0.061693063	0.24603449	-4.708882621	Gm19345
1421483_at	-1.057803199	5.438939103	-2.373044775	0.030975271	0.164025786	-4.085949692	Lhx4
1421212_at	-1.057124092	3.379534759	-1.971851997	0.066767832	0.258012912	-4.778882604	Abcc6
1457616_at	-1.057096072	4.813054248	-1.825408811	0.087292683	0.300018149	-5.013438826	Gm10776
1457289_at	-1.056795182	4.578788132	-1.644317916	0.120260331	0.357687699	-5.287157277	Nr2e1
1457575_at	1.056293175	5.059337512	2.568563794	0.021005986	0.129659613	-3.726716188	AU021128
1446267_at	1.056122347	2.749551762	1.423127635	0.174539388	0.435045554	-5.593793705	D17Ertd657e
1434601_at	-1.055804948	6.492850825	-2.424110212	0.028008318	0.154685037	-3.993296339	Amigo2
1432083_a_at	-1.055778234	6.483113265	-1.930596915	0.072059071	0.270143642	-4.846074932	Lrrc23
1427719_s_at	-1.055558222	3.004864943	-2.314602281	0.034733521	0.175514323	-4.190882018	Krt82
1445905_at	-1.05490115	4.954737502	-2.210479282	0.042507494	0.197577262	-4.374700208	C79206
1430013_at	1.054151528	3.61546313	1.563131928	0.138230289	0.385105775	-5.403438413	2210008F06Rik
1422236_at	-1.052804527	3.129696481	-1.585679594	0.133024066	0.377007307	-5.371563956	Ttc39d
1429851_at	-1.052718653	5.113331252	-1.814691852	0.088995117	0.303414311	-5.030158891	1700003M02Rik
1425976_x_at	1.052703075	1.073381931	1.286115761	0.217306555	0.489685359	-5.766730977	Zfp353-ps
1448220_at	1.052311537	3.610673451	2.162847948	0.046578228	0.208304822	-4.457361518	Ctrb1
1440864_at	-1.051531354	4.524477328	-1.603416405	0.129046703	0.370691613	-5.346261387	AI836737
1435639_at	-1.051255195	4.076410892	-1.447314398	0.167755817	0.425813362	-5.561864479	2610528A11Rik
1418221_at	-1.051191964	3.688665128	-1.482826316	0.15819158	0.412696297	-5.514250154	Csn1s2b
1441147_at	-1.05113162	3.267441828	-1.566753513	0.13738261	0.383948185	-5.398340897	D3Ertd229e
1426642_at	1.05070004	10.41391745	4.346606133	0.000536895	0.012173122	-0.198738958	Fn1
1427723_at	1.050667881	5.766877852	2.004384983	0.062845777	0.248798983	-4.72530686	Gdf11
1449529_s_at	1.050659712	3.441820603	1.3504067	0.196297939	0.463394047	-5.687291051	Prl7a1
1422379_x_at	-1.050050378	1.962574626	-1.826461258	0.087127064	0.299597341	-5.01179346	Vmn1r41
1452463_x_at	1.049573523	6.694023341	2.756451846	0.014370993	0.102963711	-3.371338725	Igkv8-30
1426941_at	1.049053985	3.808678158	1.57419733	0.135654111	0.380885561	-5.387836792	Muc15
1457048_at	-1.049022502	3.376974625	-1.862450763	0.081628773	0.289047513	-4.955167766	Qrfpr
1436361_at	1.048788615	7.75536619	4.791452049	0.000218357	0.006673829	0.683016647	Vgll2
1439878_at	-1.048152297	3.305420713	-1.62755264	0.123797697	0.363160417	-5.311510085	Ivl
1417076_at	1.04779896	3.790514826	1.579698333	0.134388633	0.379019647	-5.38005126	Fabp9
1420258_at	-1.047096376	3.524020201	-1.525734676	0.14724513	0.397402926	-5.455575157	1700073E17Rik
1427168_a_at	1.047077249	9.950660292	3.878150466	0.001409148	0.022526891	-1.140965742	Col14a1
1452978_at	1.046786037	6.423814213	2.626576339	0.018693867	0.120537218	-3.617953418	Tmem138
1426108_s_at	1.046744558	7.167317025	5.011921216	0.000140885	0.005014174	1.11298007	Cacnb1
1429604_at	1.046683988	3.738937645	1.875774793	0.079672927	0.285522091	-4.934028156	1810011H11Rik
1427357_at	1.045700669	7.031612511	6.493507761	8.70E-06	0.000870774	3.839314253	Cda
1428142_at	1.045688569	9.013032979	7.101764601	3.02E-06	0.000511732	4.866303464	Etv5
1436223_at	1.045618909	6.555185052	4.660824602	0.000283803	0.007993349	0.425893095	Itgb8
1442138_at	1.045475623	3.238695692	1.564876203	0.137821467	0.384739274	-5.400984342	Gpr62
1428981_at	-1.045095961	3.452077201	-1.097374742	0.289254121	0.56655986	-5.981515478	2810007J24Rik
1434653_at	1.045076045	7.029203881	5.091915268	0.000120343	0.004556215	1.267641596	Ptk2b
1424382_at	1.044940879	9.020233678	6.600777816	7.20E-06	0.000780659	4.024454691	Rcn3
1429262_at	-1.043474332	3.829864468	-1.850305976	0.083448671	0.292900613	-4.974354203	Rassf6
1453525_at	-1.043204797	5.24721161	-1.579340013	0.134470756	0.379068119	-5.380558979	9130413E14Rik
1450857_a_at	1.041710963	12.34656541	5.973299191	2.24E-05	0.001482669	2.917237203	Col1a2
1456451_at	1.041547295	5.396474131	1.949373995	0.069605626	0.264550881	-4.815597678	Ceacam15
1450370_a_at	-1.041167896	5.410606311	-1.989923087	0.064562712	0.252738066	-4.749186053	Kcnip4
1454358_at	-1.040752497	4.962684186	-2.022312692	0.060774969	0.244108493	-4.695566509	2900060N12Rik
1458993_at	-1.040726759	1.536621009	-1.468122611	0.162095267	0.417969635	-5.534069986	AU022882
1450482_a_at	-1.040287938	5.540432366	-2.805431395	0.013006139	0.096647547	-3.277315286	Pitx2
1458236_at	-1.039167966	5.124631195	-2.073796485	0.05516889	0.231421986	-4.609326423	AK084265
1450871_a_at	1.039033214	5.555872794	2.636948222	0.018307079	0.118874991	-3.59841304	Bcat1
1436285_at	-1.038500379	1.161460671	-1.425342901	0.173908852	0.433980686	-5.590886355	Ccdc113
1455780_at	-1.037877513	5.598247875	-2.359462879	0.031812915	0.166789426	-4.110443237	Ttll6
1431573_at	-1.037713413	4.65721214	-2.556068843	0.021538624	0.131655089	-3.75002021	Satl1
1432223_at	-1.037416945	3.346022829	-1.140273196	0.271507564	0.54833674	-5.935192966	4930552N02Rik
1432256_at	-1.037360992	3.921080088	-1.545108836	0.142514927	0.39195371	-5.428679603	1700111N16Rik
1439109_at	1.036543194	7.920026482	6.562414473	7.70E-06	0.000813578	3.958440024	Ccdc68
1430079_at	1.036435955	4.862683931	1.763661048	0.097510409	0.319166795	-5.108899337	5033406O09Rik
1427627_at	1.036085664	4.724368317	1.628405606	0.123615595	0.362998731	-5.310275307	BC038268
1453011_at	1.03575311	5.696656193	2.371247068	0.031084937	0.164255362	-4.089195342	Bdh2
1422351_at	-1.035656959	5.09213437	-2.285918156	0.036730819	0.181121835	-4.241932226	Olfr480
1420455_at	-1.03549069	4.421545229	-1.897805569	0.076530682	0.278870732	-4.898869976	Gcm2
1429548_at	1.035099203	2.092235877	2.484175326	0.024862679	0.144061267	-3.883223699	Tex22
1431457_at	-1.034906693	4.627461137	-2.028055851	0.060124828	0.24295053	-4.686007065	7420700N18Rik
1417898_a_at	1.034609491	5.709852956	1.885091699	0.078330253	0.282704633	-4.919190565	Gzma
1450613_x_at	1.034200708	4.874807596	1.589525375	0.132152927	0.375614069	-5.366094757	Ifnab
1428812_at	-1.033761411	9.115534005	-4.508457968	0.000386164	0.009834013	0.123994861	1700040L02Rik
1446681_at	-1.033693277	3.239838119	-2.77565689	0.013820052	0.100366558	-3.334534192	BB086117
1423542_at	1.032869363	3.809746104	1.47603065	0.159985939	0.415153639	-5.523428725	Klk7
1449866_at	-1.032803334	4.825841038	-2.127676188	0.049812221	0.217265627	-4.517792572	Syt2
1434484_at	1.032734361	4.83558233	1.491910593	0.15581911	0.408634374	-5.501931398	Wfdc21
1433406_at	-1.032322835	5.127190132	-2.736107705	0.01497778	0.105608166	-3.410235813	1700084K02Rik
1424592_a_at	1.031736255	3.384242655	1.921463584	0.073280346	0.272659477	-4.860835057	Dnase1
1421308_at	1.031581701	4.693941725	1.681977299	0.112630318	0.345867135	-5.231824563	Car13
1450254_at	-1.031397331	3.492065573	-1.281718149	0.21880633	0.491140729	-5.772051704	Tert
1427986_a_at	1.030203589	8.233903976	6.8570181	4.60E-06	0.000646211	4.459731926	Col16a1
1452559_at	1.029940035	3.914824953	2.56044263	0.021350725	0.13101238	-3.741867798	4930448N21Rik
1451255_at	-1.029096978	3.956600574	-2.412473966	0.028659778	0.157104194	-4.014485955	Lsr
1437754_at	-1.02865816	4.254232894	-1.942845371	0.070449999	0.26655995	-4.826214401	Kpna7
1455786_at	1.028331031	5.762703637	2.402970488	0.029202434	0.158699599	-4.031758522	Zfp820
1450682_at	1.028327438	2.637932114	1.30061784	0.21241826	0.483243539	-5.749081241	Fabp6
1434789_at	1.028219702	3.769699039	1.454247224	0.165851978	0.423251971	-5.552637215	Depdc1b
1456684_at	-1.028057794	4.554639224	-2.090394841	0.053464903	0.227384244	-4.581265168	Tmem74
1443933_at	1.027731375	4.374873375	2.204908261	0.042965972	0.198997274	-4.38441616	Tc2n
1416640_at	1.027533003	3.439050531	2.16209674	0.046645226	0.208431457	-4.458657691	Kcne1l
1451864_at	1.027187631	3.498052874	1.801584307	0.091117197	0.307702409	-5.050522657	Cacng8
1439629_at	1.026185609	5.780236364	1.97157054	0.066802709	0.258012912	-4.779343868	Nrxn3
1422338_at	-1.026160849	4.087404712	-2.247373166	0.039584135	0.189623031	-4.310045119	Gpr63
1449328_at	-1.025713877	4.884129664	-1.71449708	0.106382454	0.334427489	-5.18335534	Ly75
1451693_a_at	-1.025463935	5.853337628	-1.773787119	0.09576584	0.316666476	-5.093391274	Fgf12
1431640_at	1.025004977	4.025050659	1.581446397	0.133988604	0.378117701	-5.377573162	4933431J24Rik
1449179_at	-1.024695542	3.873154779	-1.473085469	0.160768835	0.416147559	-5.52739684	Pdc
1443437_at	-1.024646426	3.600274781	-1.602464247	0.129257612	0.370880609	-5.347624774	Rbm46
1422390_at	1.024213303	2.917728703	1.303910674	0.211320571	0.482177852	-5.745051659	Vmn1r13
1441579_at	-1.024193145	3.122985901	-1.283849908	0.218078291	0.490234534	-5.769474291	Dmrta1
1425409_at	-1.023786518	4.143000222	-2.061070912	0.056508808	0.234671652	-4.630756208	Chrna2
1433959_at	-1.023504313	5.518765307	-2.772879844	0.013898434	0.100728138	-3.339861168	Zmat4
1429945_at	-1.022769916	4.953329875	-2.114565857	0.051069722	0.22057796	-4.540182641	Klhl35
1446501_at	-1.0223036	3.287459291	-1.956540566	0.068689261	0.26257085	-4.803919091	Bhlha9
1438571_at	-1.022224996	3.727072166	-1.401664413	0.180746054	0.44372403	-5.621782877	Bub1
1417702_a_at	-1.022039058	9.320409755	-9.156584148	1.21E-07	9.02E-05	7.938499776	Hnmt
1422672_at	-1.021882388	2.526171868	-1.928104832	0.072390474	0.270782376	-4.850106513	Sprr1b
1459251_at	-1.021019369	5.328955959	-2.527494877	0.02280558	0.136808032	-3.803144642	A430088I17Rik
1456246_x_at	1.020408714	3.55400194	1.82650403	0.087120339	0.299597341	-5.01172658	Tpbpb
1458953_at	1.020405052	4.524716096	1.536315409	0.144645736	0.39437243	-5.440917494	D5Ertd215e
1430925_at	-1.020050599	5.673662207	-2.029975259	0.059908962	0.242599504	-4.682808777	4930556L07Rik
1431723_at	-1.019323496	4.356134401	-2.403135934	0.029192905	0.158699599	-4.031458082	1600022D10Rik
1446256_at	-1.018510043	2.590304388	-2.395235682	0.029651246	0.160093656	-4.04579423	LOC102639714
1444840_at	-1.018504915	5.304472985	-3.518405014	0.002976628	0.03701048	-1.866701027	C87487
1435254_at	-1.018480273	8.704213693	-6.120748066	1.71E-05	0.001254191	3.182638954	Plxnb1
1421363_at	-1.018103736	3.621423064	-1.308609328	0.209762052	0.480148176	-5.739287643	Cyp2c39
1443696_s_at	-1.017789476	5.55651793	-3.213507688	0.005610981	0.055507112	-2.477256434	Habp2
1438132_at	1.017769395	3.355600994	1.414817462	0.176921461	0.438664152	-5.60466929	Gm5089
1456523_at	-1.017477225	5.567524062	-4.351717568	0.000531318	0.012086167	-0.188518149	Gm2115
1421114_a_at	-1.017136939	5.383895094	-1.810627332	0.089648429	0.304693404	-5.036483649	Epyc
1431245_at	-1.016697705	2.04137144	-1.793668949	0.092420209	0.309943183	-5.062773732	1700063H04Rik
1439708_at	1.016577694	6.687051623	3.855985221	0.001475435	0.023224573	-1.18571161	Myom3
1417524_at	-1.016287147	5.59117502	-2.051448032	0.057541711	0.237266604	-4.646912074	Cnih2
1431971_at	-1.015801087	3.774453712	-2.162995321	0.046565095	0.208304822	-4.457107207	Gata5os
1422300_at	1.015554255	3.64236404	1.584591738	0.13327137	0.377248783	-5.373109312	Nog
1430825_at	-1.015478551	5.085950213	-1.907198201	0.075225083	0.27611807	-4.883803893	E130102C15Rik
1433923_at	-1.015121627	5.531011742	-3.463899395	0.003334215	0.039838318	-1.976325375	Krt77
1459723_at	-1.013904162	5.241280222	-1.648611213	0.119368572	0.356308253	-5.28089297	Zdhhc22
1455755_at	1.013183086	3.298574231	1.772370028	0.09600832	0.316921176	-5.095565051	Lrrc73
1418314_a_at	-1.012905676	10.29798526	-6.035001065	2.00E-05	0.001362177	3.028683156	Rbfox1
1457078_at	1.012517927	5.325590975	1.956927569	0.068640087	0.262431076	-4.803287709	Zfp473
1432390_at	-1.012379103	5.387089232	-2.544636582	0.022037245	0.133623875	-3.771303285	4933400F21Rik
1440975_at	1.01143384	9.436075838	7.651305205	1.21E-06	0.000308315	5.746777511	Mxra7
1432595_at	-1.011184005	1.934794379	-2.256340418	0.038902447	0.187738357	-4.294249834	LOC102642155
1448550_at	1.010604171	9.028853363	6.266116175	1.31E-05	0.001070128	3.441176797	Lbp
1433284_at	1.009604171	3.87613046	1.66292982	0.116435503	0.352200051	-5.259919	4921522E08Rik
1455271_at	1.009350577	8.647087593	3.769794047	0.001764523	0.026177321	-1.359731273	Gm13889
1452355_at	-1.008918084	4.325446629	-1.921551608	0.073268487	0.272659477	-4.860693005	Rd3
1421638_at	-1.008576897	4.129881451	-1.510330824	0.151099479	0.402883703	-5.476781382	Psg17
1453203_at	-1.008536444	3.287319171	-2.641017627	0.018157433	0.118213575	-3.590738724	Prps1l1
1451440_at	1.00784362	4.284232238	1.895172018	0.076900377	0.279581564	-4.903086085	Chodl
1457453_at	1.007826814	3.814782649	1.463724058	0.163278451	0.419979941	-5.539970227	1700057G04Rik
1417732_at	1.007794922	6.281147324	2.029345772	0.059979679	0.242599504	-4.683857873	Anxa8
1448502_at	-1.007591268	7.064626669	-5.060025149	0.000128134	0.004711493	1.206074301	Slc16a7
1443418_at	-1.007128638	4.06629783	-2.408133038	0.028906456	0.157807244	-4.022379322	LOC102641779
1422357_at	-1.006970137	2.567402369	-1.381325802	0.186792565	0.451818763	-5.648002787	Magea6
1436265_at	-1.006883532	5.323151411	-2.508681294	0.023678235	0.140006802	-3.837992089	Gm10419
1429795_at	-1.006737856	4.775663925	-2.187087316	0.044463574	0.203294446	-4.415411781	1700001L05Rik
1430893_at	1.00655085	3.756525872	1.280639711	0.219175369	0.491532822	-5.773354282	Mup10
1454310_at	1.006535047	4.567183862	1.924674754	0.072848856	0.271782771	-4.855650397	5830490A12Rik
1434647_at	-1.006126847	8.815651009	-5.733965691	3.50E-05	0.001972527	2.479778765	Egflam
1453321_at	1.005804782	9.226532357	4.994567197	0.000145799	0.005117478	1.07932999	Fndc1
1425784_a_at	1.005774387	6.739724313	2.203772926	0.043059968	0.199299573	-4.386394669	Olfm1
1441757_at	1.005598293	5.052787984	2.061621728	0.0564502	0.234475046	-4.629830161	1190002F15Rik
1455937_at	1.005212599	2.01066735	1.365742278	0.191535695	0.457864242	-5.667891207	Lrrtm4
1421006_at	1.005182322	6.392702947	2.427904743	0.027798925	0.153994518	-3.986376878	Col4a6
1452425_at	-1.005099717	2.665946113	-1.760052664	0.098138789	0.320056681	-5.114411463	Tnfrsf14
1422706_at	1.004955066	9.914966547	8.086580886	6.06E-07	0.000203576	6.41292862	Pmepa1
1439476_at	-1.004848767	12.37171357	-7.94745991	7.55E-07	0.000235322	6.202969808	Dsg2
1453845_at	-1.004618291	4.821726535	-1.788246852	0.093322245	0.311833232	-5.071145656	4733401D01Rik
1425898_x_at	-1.004273082	3.665532661	-1.379813419	0.187248672	0.452428693	-5.649940646	Olfm3
1448125_at	-1.00391105	4.366589405	-1.780078993	0.094695721	0.314554972	-5.083726003	Rit2
1418588_at	-1.003505124	2.512852399	-2.955687889	0.009559614	0.079749017	-2.985859544	Nrsn1
1419075_s_at	1.002882311	5.541948274	1.961687106	0.068037922	0.260991762	-4.795516619	Saa1
1421684_at	-1.002077435	2.069964049	-1.7952523	0.092158252	0.309533947	-5.060325879	Ctsll3
1425083_at	-1.00063887	3.753849971	-1.512107589	0.150650628	0.402263268	-5.474343421	Otor
1418930_at	1.000369153	6.392111538	2.678564865	0.016831062	0.112839542	-3.519730537	Cxcl10
1444497_at	-1.000127989	5.260915063	-2.413224095	0.028617354	0.156995677	-4.013121317	BC059050
1421591_at	-0.999788648	0.922636069	-2.018960818	0.06115736	0.244888281	-4.701138508	Cylc1
1421671_at	-0.999660478	5.450257443	-1.740003337	0.101695355	0.326942211	-5.144902502	Hsd17b3
1440759_at	-0.999637203	5.797539139	-4.839516801	0.00019837	0.006274941	0.777197397	Kcna2
1433073_at	-0.999320928	5.056375293	-2.707283312	0.015880058	0.109157046	-3.465182849	4933425E08Rik
1446958_at	-0.999043491	5.215505203	-2.054117959	0.057253411	0.236476357	-4.642433782	D13Ertd150e
1425828_at	-0.999022238	4.149168036	-2.035222739	0.059322402	0.241536869	-4.674056171	Nkx6-1
1419697_at	-0.998969962	4.593313975	-1.623660964	0.124631464	0.364332115	-5.31713803	Cxcl11
1429513_at	-0.998630022	1.483776904	-1.651478354	0.118776214	0.355396612	-5.276703233	1700019M22Rik
1445454_at	0.998565745	3.310799082	1.321012779	0.20569182	0.475244991	-5.723992641	D2Ertd282e
1420590_at	0.998317548	6.05717571	2.147988104	0.047920176	0.211768216	-4.482957346	Has1
1457058_at	0.998078997	9.280770721	5.484347043	5.62E-05	0.002739027	2.014977895	Adamts2
1420353_at	0.997035924	3.823989489	2.781594892	0.013653886	0.099541853	-3.323138157	Lta
1431439_at	-0.996904855	3.620494359	-1.310098005	0.209270178	0.479724272	-5.73745798	5830487J09Rik
1450616_at	-0.996397252	4.103465941	-1.378922081	0.187517906	0.452678925	-5.651081971	Rnase2b
1458854_at	-0.995372461	4.403088815	-1.406484001	0.179336869	0.442160339	-5.61552631	C78891
1447076_at	-0.994802186	3.244360369	-1.381186229	0.18683462	0.451867974	-5.648181696	Nell1
1444718_at	0.994364734	4.820420049	1.66984851	0.115040679	0.349922472	-5.249739593	Treml2
1437601_at	-0.994224008	2.696269067	-1.815911569	0.088799889	0.302972447	-5.028259129	Otx1
1432564_at	0.993874318	5.359143386	2.404978359	0.029086981	0.158401492	-4.028111727	1700066C05Rik
1440707_at	-0.993869901	3.397819823	-1.656036402	0.117839723	0.353621105	-5.270032193	Dmrt3
1459717_at	0.993368223	1.615813765	1.116807961	0.281110884	0.558145754	-5.960717668	Gm16532
1418350_at	0.993348657	9.921331471	6.782688993	5.23E-06	0.000668066	4.334481725	Hbegf
1432702_at	0.993247026	5.61332786	2.484473634	0.024847928	0.144061267	-3.882674202	2810403G07Rik
1430659_at	-0.993228409	5.055530561	-1.977996862	0.066010474	0.256131926	-4.768802468	4930548H24Rik
1435190_at	-0.993161167	5.891062167	-2.974931924	0.009188481	0.07771192	-2.948234893	Chl1
1454342_at	-0.993078293	3.123686632	-1.376527376	0.188242796	0.453704939	-5.654145464	C030007D22Rik
1454264_at	0.993068324	3.846359407	1.599012544	0.130024655	0.371906692	-5.352562423	2310046K23Rik
1441045_at	-0.992898379	2.224566576	-2.008031475	0.062419454	0.247927651	-4.719270038	Ddx43
1423100_at	0.992262038	8.936920719	1.877906729	0.07936389	0.28490514	-4.930636974	Fos
1449488_at	-0.992226416	5.08377473	-1.86631474	0.081057216	0.288202781	-4.949046944	Pitx1
1447451_at	-0.992223213	3.406423668	-1.377878681	0.18783347	0.453282996	-5.652417278	4930556M19Rik
1424744_at	-0.992046711	6.085257282	-2.405342897	0.029066066	0.158372014	-4.027449489	Sds
1449123_at	0.991884623	3.444209084	1.272420035	0.222004274	0.494822469	-5.783253302	Itih3
1453476_at	-0.991661437	3.921155159	-2.261736493	0.038497532	0.186644844	-4.284730025	1700060J05Rik
1424600_at	-0.991629746	4.252166505	-1.818875637	0.088327039	0.301878322	-5.023639053	Aoc1
1458041_at	0.991327355	3.247778503	1.672935831	0.11442294	0.348952247	-5.245187859	C80360
1460540_at	-0.991283651	2.353272084	-1.679315566	0.113155509	0.346844148	-5.235763733	Gm10308
1458104_a_at	-0.99125752	3.430760776	-1.866307326	0.081058309	0.288202781	-4.949058695	Ccdc153
1441875_at	0.991242162	4.448609436	2.148820492	0.047844072	0.211607855	-4.481526037	1700063J08Rik
1428784_at	0.990624425	6.045932636	3.075852836	0.007461708	0.067893739	-2.749959796	Gmip
1433036_at	-0.99058724	5.837719856	-1.528126481	0.146654121	0.396990359	-5.452268234	4930564B12Rik
1449363_at	0.990155954	8.316474688	3.54927084	0.002791409	0.035509052	-1.804558468	Atf3
1448227_at	0.990069879	3.5627631	2.197193884	0.043608422	0.200734767	-4.397849471	Grb7
1447740_at	0.989837881	3.53789697	1.340222632	0.199512807	0.467058038	-5.700079089	1700034J05Rik
1454127_at	-0.98978544	2.980863416	-1.285872947	0.217389152	0.489685359	-5.767025142	1010001I08Rik
1455774_at	-0.989652173	4.866175863	-2.219542593	0.041771307	0.195508877	-4.35886705	Gm11175
1458792_at	0.988358901	3.706258888	1.298114275	0.213255865	0.484650394	-5.752139512	D12Ertd208e
1457274_at	-0.988342441	3.514484589	-1.049360914	0.310118927	0.586961475	-6.031558872	Gm13103
1434354_at	-0.988065533	11.12887375	-7.955592311	7.46E-07	0.000235322	6.215318918	Maob
1455961_at	-0.987395805	7.900374004	-3.344803944	0.004271671	0.046329601	-2.21522329	Mme
1436359_at	-0.987065225	7.304399531	-5.04590611	0.000131748	0.004810896	1.178777912	Ret
1457755_at	0.98701523	5.87707947	2.703854265	0.015990826	0.109520582	-3.471706459	Gng8
1423407_a_at	0.986905252	10.54253987	6.957599356	3.87E-06	0.000582573	4.627901335	Fbln2
1450587_at	0.986800013	5.581333058	2.075439997	0.054997976	0.230931584	-4.606553414	H2-M10.1
1449965_at	-0.986455185	3.530380209	-1.513453026	0.150311484	0.401821633	-5.472495896	Mcpt8
1441193_at	-0.986054048	8.197639149	-6.45389492	9.34E-06	0.000899852	3.770510498	Ctnna3
1439684_at	-0.985897465	1.949030732	-1.452492634	0.166332115	0.423905551	-5.554975639	4930570G19Rik
1458842_at	0.985347567	4.387612791	1.634199006	0.122384815	0.36091209	-5.301876618	Tenm1
1419733_at	-0.985044268	3.184852127	-1.570621592	0.136482103	0.382333579	-5.39288705	Glipr1l2
1427104_at	-0.985022399	8.649529576	-5.235247676	9.09E-05	0.003830485	1.542851021	Zfp612
1450299_at	-0.984242532	5.760409992	-2.707309833	0.015879205	0.109157046	-3.465132383	Chrna7
1436948_a_at	-0.984042916	5.159012004	-4.565953213	0.000343704	0.009120417	0.23815111	Tmem255a
1455257_at	0.983166771	5.20480372	1.803036123	0.09087997	0.307247239	-5.048271813	Itgb3
1419135_at	0.98315957	4.283760101	1.412036087	0.17772465	0.440166338	-5.608298398	Ltb
1439098_at	0.982753701	8.806268019	5.813013117	3.01E-05	0.001792759	2.625164957	E230013L22Rik
1460483_at	0.982523263	4.481749092	1.874001945	0.07993073	0.286002787	-4.936846328	2610034E01Rik
1422916_at	0.982366699	4.561599848	1.847533534	0.083869149	0.293493207	-4.978723063	Fgf21
1427655_a_at	0.982026646	3.678317465	1.31981141	0.206083276	0.475756133	-5.72547909	A630038E17Rik
1418264_at	0.982003088	5.430045026	2.20195908	0.043210535	0.199596998	-4.389554515	Cenpk
1457368_at	0.981829566	6.079741093	2.577385773	0.020637531	0.128607657	-3.710236078	Fam65c
1421661_at	-0.981645207	4.267004527	-1.499794452	0.153784257	0.406124686	-5.491195171	Fpr3
1433092_at	-0.981285105	3.995036789	-1.522204289	0.148121135	0.398628563	-5.460449346	3110062G12Rik
1417482_at	-0.98081365	4.817395431	-2.097341338	0.052766205	0.225487358	-4.569484885	Tex19.1
1419715_at	-0.980269113	3.576963527	-1.832752621	0.086142815	0.297886118	-5.001945133	1700029F12Rik
1418047_at	-0.980158975	1.628417917	-0.994159858	0.335431315	0.613395484	-6.086691963	Neurod6
1420347_at	0.979307125	3.227117649	1.532719663	0.145524746	0.395734527	-5.445907048	Bpifa1
1460568_at	0.979278538	4.433399535	1.888743411	0.07780954	0.28176641	-4.913362649	Trim46
1433855_at	0.979200602	8.828675179	6.066132282	1.88E-05	0.001323342	3.08470232	Abat
1421808_at	-0.979145157	2.763643964	-1.546645738	0.142145238	0.391402431	-5.426535467	Defb5
1437535_at	-0.978767976	1.927109629	-2.02287653	0.060710859	0.244108493	-4.694628691	Ppp3r2
1424536_at	0.978260219	4.976594554	2.249257925	0.039439938	0.189191722	-4.30672781	Oas1e
1420793_at	-0.978182625	2.381557945	-1.253287658	0.228700153	0.502242238	-5.806094942	Mup4
1437810_a_at	-0.977748551	5.159345399	-1.704772113	0.108218491	0.337765565	-5.19791591	Hbb-bh1
1451603_at	-0.977521834	6.261753623	-2.26102948	0.03855036	0.186768827	-4.28597798	Rtbdn
1427202_at	-0.977295468	9.691375917	-6.596076052	7.26E-06	0.000782474	4.016375861	Mettl20
1450334_at	0.97675407	3.037616954	1.599784416	0.129852793	0.371870669	-5.35145892	Il21
1422564_at	-0.976622068	4.846857061	-1.978429774	0.065957412	0.256131926	-4.768091618	Actl6b
1426059_at	-0.975860708	4.623370958	-2.38101512	0.030493431	0.162449518	-4.071546334	Gckr
1447284_at	0.975676667	5.524770942	1.870644936	0.080420938	0.287016701	-4.94217819	Trem1
1425890_at	-0.975587682	5.76204372	-1.814395547	0.089042601	0.303418037	-5.030620276	Ly6i
1432301_a_at	0.975532849	4.41991813	1.936731934	0.071249029	0.268273143	-4.836136603	1700074P13Rik
1418190_at	-0.975351448	4.527660022	-1.547741948	0.141882048	0.391091636	-5.425005193	Pon1
1454020_at	0.975205513	4.333569303	1.742031017	0.101330607	0.326427734	-5.14182934	4930554H23Rik
1422587_at	0.975091128	7.940958311	3.627023122	0.002374381	0.031845995	-1.647855853	Tmem45a
1417639_at	0.97440578	8.075664129	4.353099623	0.00052982	0.012065282	-0.185754895	Slc22a4
1451583_a_at	0.974132614	6.300848646	2.78947632	0.013436325	0.098612014	-3.308000524	Mmgt2
1421372_at	0.974126667	3.106379563	1.020468416	0.323189971	0.601142782	-6.060739496	Klk1b4
1447946_at	-0.973856591	6.316129502	-3.347625956	0.004246679	0.046198304	-2.209574372	Adam23
1452445_at	0.97337	6.003423627	3.517675642	0.002981151	0.037022478	-1.868168963	Slc41a2
1432582_at	-0.97323935	4.143654359	-1.736767339	0.10227984	0.327786344	-5.14980206	3110054G05Rik
1421752_a_at	-0.972987075	4.131147982	-1.74862281	0.100152742	0.323999056	-5.13182236	Serpinb5
1449279_at	-0.9726822	4.189850156	-2.203154722	0.04311123	0.1994391	-4.387471772	Gpx2
1450344_a_at	0.972653103	3.226318768	1.475540098	0.160116119	0.415232606	-5.524090069	Ptger3
1449005_at	0.97217606	4.713572357	1.630528558	0.123163357	0.362181706	-5.307200089	Slc16a3
1453895_at	0.971653781	3.481458049	1.377314074	0.188004408	0.453537755	-5.653139514	C330026N13Rik
1418614_at	-0.971503667	2.848637979	-2.768285633	0.014029051	0.101256768	-3.348670132	Kcnj1
1420122_at	-0.971418389	2.11604205	-1.098572791	0.28874709	0.566178232	-5.980242293	AA517858
1435420_at	-0.971201732	3.113254468	-1.229852176	0.23711611	0.511430795	-5.83369023	Slc4a5
1454121_x_at	0.971158358	2.816028943	1.231203352	0.236624434	0.511014138	-5.832110773	Ccdc18
1433153_at	0.97100464	4.449013691	1.253596112	0.228590961	0.502099226	-5.805728912	9030201C23Rik
1432340_at	0.970539831	5.268653161	2.48794793	0.024676739	0.143519199	-3.87627238	1700121N20Rik
1432341_at	-0.970491311	3.102938809	-2.101688485	0.05233323	0.224266802	-4.562101861	1700022A22Rik
1450495_a_at	-0.970154329	4.939850334	-1.765634847	0.097168179	0.318547564	-5.105881042	Klrk1
1438426_at	0.970127549	8.205335814	6.825131264	4.86E-06	0.000646908	4.406101583	Shisa4
1446643_at	-0.97001268	4.919958486	-1.743915156	0.100992706	0.325850593	-5.138971596	5330409N07Rik
1434984_at	-0.969716838	5.619314336	-1.910843011	0.074723848	0.275713909	-4.877945261	Plk5
1420440_at	-0.969430665	2.449107213	-2.396792201	0.029560409	0.159852003	-4.042971362	Ppy
1428640_at	0.969248078	5.619375586	1.715301137	0.106231872	0.334157438	-5.182148978	Hsf2bp
1454019_at	-0.968668859	4.564427391	-1.401121725	0.180905294	0.443923931	-5.622486334	Gm16982
1431872_at	-0.968366293	3.077704436	-1.735955271	0.102426976	0.328037402	-5.151030641	4930449A18Rik
1458478_at	-0.968210585	3.228709342	-1.26477774	0.224660175	0.498090848	-5.792410821	9230110F11Rik
1446914_at	0.968162217	3.000589356	1.237551575	0.234324996	0.508712864	-5.82467105	C80425
1430570_at	-0.967951564	3.656828503	-1.711606226	0.106925384	0.335576739	-5.187689471	Kynu
1453574_at	-0.967757663	3.018362747	-2.095982468	0.052902222	0.225775444	-4.571791022	Hba-a1
1427966_at	0.967509863	9.97575203	8.627174006	2.64E-07	0.000134239	7.203059823	Otulin
1448086_at	-0.967438139	2.766386673	-1.24917164	0.230161124	0.504005644	-5.810972256	D1Ertd164e
1442962_at	0.967209112	3.935610554	1.749829832	0.099938367	0.323703263	-5.129987269	AU022052
1460081_at	-0.966903504	10.13685226	-6.75987842	5.44E-06	0.00068257	4.295878134	Syt7
1426024_a_at	0.96613149	8.551099201	6.507431392	8.49E-06	0.000857726	3.863442616	Dbn1
1431856_a_at	0.965654918	6.47755265	2.33245388	0.033542377	0.171746873	-4.158958821	C1qtnf6
1437165_a_at	0.964757372	12.31168059	7.216287007	2.49E-06	0.000467343	5.053476522	Pcolce
1457330_at	-0.964573668	2.8641658	-2.134516507	0.049167495	0.21562837	-4.506081055	LOC102634251
1420337_at	0.96422548	3.495081992	1.405339181	0.179670784	0.442564225	-5.617013959	Gbx2
1424800_at	0.963535468	13.14530566	9.835193499	4.67E-08	5.35E-05	8.828623341	Enah
1438822_at	-0.963357941	5.382705351	-2.053484983	0.05732164	0.236630826	-4.643495775	Rmst
1427366_at	0.963337361	6.118769609	2.179986208	0.045073688	0.204377636	-4.427726447	Krtap3-1
1450520_at	-0.96272308	4.755569378	-2.360683559	0.031736768	0.166474066	-4.108244491	Cacng3
1452973_at	-0.962424828	12.02784052	-8.851398465	1.89E-07	0.000115911	7.519073646	Ppm1k
1418108_at	0.962070722	2.967160154	1.388163151	0.184741792	0.449050059	-5.639221363	Rtkn2
1455377_at	0.961874553	8.578829506	7.597068556	1.33E-06	0.000324877	5.661855443	Ttll7
1419844_a_at	0.961709849	3.068216354	1.996131944	0.063820444	0.251427177	-4.738946417	LOC545086
1422000_at	-0.961431846	2.912633197	-2.322198252	0.034221911	0.174112653	-4.177312585	Akr1c12
1430239_at	0.960918898	4.019069047	1.275223182	0.221036322	0.493768265	-5.779883221	5430421F17Rik
1427618_at	-0.96005169	3.258344277	-1.473487744	0.160661714	0.416025492	-5.526855195	Cdh9
1433145_at	0.959851025	5.305554365	2.074479666	0.055097785	0.231257369	-4.608173878	4933431C10Rik
1431150_at	-0.959670502	3.027001736	-1.661827213	0.116659134	0.352260466	-5.261538563	Prr30
1454505_at	0.959388233	4.956907787	1.592120672	0.131567793	0.374595581	-5.36239857	6330562C20Rik
1450979_at	0.95915052	1.480180751	0.94579167	0.358784498	0.633470176	-6.132846431	Ceacam14
1444940_at	-0.959130444	5.048631029	-1.837624152	0.08538748	0.296406772	-4.994304595	C76411
1424953_at	-0.958766465	4.03545826	-1.29882604	0.213017467	0.484244819	-5.751270522	BC021614
1429571_a_at	-0.958697661	3.525851231	-1.530868662	0.145978989	0.396165641	-5.448472215	Spaca1
1437555_at	-0.958410642	2.985453517	-1.498624229	0.154084886	0.406555457	-5.492791431	Barhl2
1423640_at	0.958375396	2.643179499	0.9579995	0.352786547	0.628888249	-6.121389388	Synpr
1460309_at	-0.958173572	4.715648335	-1.866028474	0.081099437	0.288202781	-4.949500682	Tal2
1420334_at	0.957723877	3.988198084	1.828128772	0.086865224	0.298995359	-5.009185279	Slc12a8
1449160_at	0.957360089	5.72622465	1.625834519	0.124165203	0.36367008	-5.313995912	Npr1
1431482_at	-0.956664719	5.04930177	-1.823945971	0.087523348	0.300247096	-5.015724784	2900012M01Rik
1422640_at	0.956499455	5.965795906	4.473234528	0.000414793	0.010280823	0.053926279	Pcdhb9
1450671_at	-0.956460528	4.060639613	-1.797372404	0.09180852	0.308907618	-5.057046017	Cryba1
1417072_at	-0.956241584	5.560428215	-2.071945362	0.055361977	0.231512401	-4.612448264	Slc22a6
1435911_s_at	-0.956212224	8.279573658	-6.082858422	1.83E-05	0.001306683	3.114741846	Slc2a12
1432935_at	-0.955495165	4.943482612	-2.692141742	0.016374819	0.111099157	-3.493967676	5330433J24Rik
1422911_at	-0.955174803	4.478610484	-1.986083076	0.065025693	0.253840669	-4.755509682	Cbln3
1460480_at	-0.954849674	4.818136869	-1.498695289	0.154066617	0.406555457	-5.492694526	Erv3
1434748_at	0.954501301	6.720867141	3.963001468	0.001182016	0.020149456	-0.969736599	Ckap2
1445764_at	-0.954442824	7.780909673	-4.248612438	0.000656159	0.013767442	-0.39500538	Gm19277
1430554_at	0.954191735	6.4753651	6.772802083	5.32E-06	0.000671421	4.317759137	Lrig3
1441175_at	-0.954133671	5.651813876	-2.340891835	0.032992802	0.170231083	-4.143829715	Arx
1456895_at	-0.95388264	4.161326114	-1.393327055	0.183205112	0.447156214	-5.632566959	Cd209b
1444287_at	-0.953868867	2.919103248	-1.365848746	0.191502962	0.457864242	-5.667755924	AI853106
1437358_at	0.95340157	8.67143387	2.473379098	0.025402176	0.145706395	-3.903092322	Wdfy1
1432691_at	0.953223834	3.919829776	1.47539271	0.160155249	0.415240593	-5.524288741	9030407C09Rik
1449227_at	0.952852958	7.056581849	3.509721154	0.00303092	0.037417299	-1.88417653	Ch25h
1443043_at	-0.952748227	3.356140881	-1.217377225	0.241693117	0.516640789	-5.848205646	Otop2
1421576_at	0.952678521	4.384508886	1.894094178	0.077052144	0.279962314	-4.904810585	4930524B15Rik
1422337_at	-0.952092939	2.634091515	-1.3515442	0.195941461	0.462904205	-5.685857983	Olfr156
1418867_at	-0.951320525	4.62192135	-1.649706791	0.119141923	0.355974802	-5.279292606	Cyp24a1
1446300_at	0.950616302	3.123339015	1.974287514	0.066466718	0.25736587	-4.77488955	Trim72
1425887_at	-0.950347417	3.483883386	-2.071869702	0.055369882	0.231512401	-4.612575829	Cldn26
1454108_at	-0.950073751	4.742840974	-1.643737723	0.12038128	0.357950275	-5.288002958	4930524O08Rik
1438297_at	-0.950042267	3.181855285	-2.026798231	0.060266651	0.243275117	-4.688101688	AA545190
1433361_at	-0.950038301	4.767326762	-1.606309432	0.128407679	0.369873843	-5.342115364	4930527F18Rik
1431631_at	-0.949871104	4.086505031	-1.579319739	0.134475404	0.379068119	-5.380587704	2900057B20Rik
1440224_at	-0.949468047	5.741073616	-1.341338009	0.19915866	0.466706636	-5.698682235	9330133O14Rik
1448807_at	-0.948961033	5.613953477	-2.497394645	0.024216923	0.141986208	-3.858846957	Hrh3
1453909_at	-0.948681025	4.241644952	-2.364283636	0.03151319	0.165760812	-4.101756834	4930505N22Rik
1418301_at	-0.948497965	5.204831914	-2.997605748	0.008769277	0.075401994	-2.90382609	Irf6
1419751_x_at	-0.948467641	2.643391712	-1.064784075	0.303300436	0.580007333	-6.015693582	Slc22a27
1425970_a_at	0.948442799	4.787448166	1.759958911	0.098155163	0.320056681	-5.11455458	Ros1
1456796_at	-0.948424041	7.332886644	-3.242347613	0.005285022	0.053208196	-2.419842511	Snai3
1426141_at	0.948309918	4.427024715	1.430425074	0.172469366	0.431723077	-5.584203399	Mrgpra1
1437780_at	-0.948184568	5.729782679	-1.553628355	0.140475802	0.388708234	-5.416774514	Fancb
1429889_at	0.948063757	6.227945928	2.172035372	0.045765999	0.206140122	-4.441490017	Faim3
1447710_at	-0.947789866	0.609375743	-2.026712092	0.060276376	0.243275117	-4.688245128	1700019P21Rik
1455663_at	0.947781406	7.03537133	4.237685104	0.000671034	0.013952948	-0.416926411	Olfml1
1453828_at	-0.947544795	4.07898858	-1.474512371	0.160389136	0.415557102	-5.525475081	4932422M17Rik
1450020_at	0.947316427	6.887020667	2.777151871	0.013778033	0.100201254	-3.331665795	Cx3cr1
1430067_at	-0.947306075	4.690587511	-2.255277197	0.038982697	0.187926103	-4.296124258	5430401F13Rik
1430314_at	-0.947256911	4.84972996	-1.492535788	0.155656929	0.408572691	-5.501081542	Noxred1
1453644_at	0.947189388	3.283394161	1.268796095	0.223260594	0.495730831	-5.787601309	Obp1a
1431817_at	-0.947091948	3.152158034	-1.438083586	0.170318663	0.429022467	-5.574098422	Adh6-ps1
1454270_at	-0.946843797	5.185750261	-1.91130988	0.07465986	0.275526655	-4.877194327	Grifin
1454215_at	-0.946503596	2.223141435	-2.03366243	0.059496263	0.241789235	-4.676660051	2410007B07Rik
1460616_at	0.946077206	2.831400652	1.505617153	0.152295685	0.404424902	-5.483238918	Slco4c1
1417529_at	0.945548753	5.598137272	2.268742501	0.037977675	0.184940378	-4.272353314	Rab33a
1420141_at	0.945525652	4.482665488	1.465624753	0.162766301	0.418993736	-5.537422257	AA517023
1456258_at	0.945442079	3.44980155	1.108177625	0.284705983	0.561960834	-5.969992335	Emx2
1445569_at	-0.945034122	4.874157535	-1.844611584	0.084314341	0.294291567	-4.983323047	Klhl33
1452588_at	0.944850479	5.587571331	2.238783935	0.040247507	0.191520717	-4.325145267	Zfp688
1446133_at	-0.943780771	3.942878955	-1.091433679	0.291778197	0.568826542	-5.987811622	D2Ertd295e
1430728_at	-0.943263604	4.68625453	-2.875990985	0.0112588	0.087965712	-3.140985283	Krtap5-5
1420761_at	0.943224538	3.844516668	1.699791034	0.109169526	0.339041259	-5.205352051	Chrnd
1446247_at	-0.942909475	4.538103498	-1.801220502	0.091176728	0.307755401	-5.051086506	Adamts18
1450271_at	-0.942895273	3.080906169	-1.331792004	0.202206017	0.47066831	-5.710607626	Ptk6
1425453_x_at	-0.942598079	2.980670675	-1.073753489	0.299385802	0.576342589	-6.00637542	Klra12
1448261_at	-0.942587251	2.679014015	-1.169400534	0.259933186	0.536890242	-5.902889185	Cdh1
1427347_s_at	0.942361078	10.65738537	6.151361026	1.61E-05	0.001211609	3.237342802	Tubb2a
1421345_at	0.941827137	4.383832802	1.323795522	0.204787367	0.474313115	-5.720545442	Lrat
1442130_at	-0.941599668	3.913754196	-1.460600556	0.164122991	0.421007634	-5.544152027	Hsh2d
1424631_a_at	0.941318773	4.607079798	1.284316498	0.217919196	0.490021239	-5.768909698	Ighg
1448080_at	0.941224002	4.254452331	1.6388191	0.121410851	0.359772985	-5.295163923	Gm2788
1440990_at	0.940554022	7.123461048	4.966232003	0.000154207	0.005287755	1.024313617	Kif26b
1418994_at	-0.940541568	3.422357137	-2.788703683	0.013457504	0.098719405	-3.309485099	Gtsf1l
1442116_at	0.939738938	5.860361839	1.51836563	0.149078592	0.399912595	-5.46573974	Gpr176
1425127_at	0.939688789	3.137844345	1.190067024	0.251951199	0.528640349	-5.879556959	Hsd3b2
1458505_at	-0.939392504	7.939431571	-6.551604633	7.85E-06	0.000822803	3.939798952	LOC552901
1451681_at	-0.939323935	3.013525358	-1.609164808	0.127779623	0.368826108	-5.33801811	BC089597
1424638_at	0.938981088	9.378176867	2.942219836	0.009828034	0.081110506	-3.012153968	Cdkn1a
1449644_at	-0.938880547	2.588158127	-1.603514719	0.129024942	0.370691613	-5.346120579	Trav12n-1
1419511_at	0.938818428	3.356671394	1.320011086	0.206018172	0.475668621	-5.725232106	Msh4
1450456_at	0.938745881	5.547342125	2.458185918	0.026180252	0.148710183	-3.930991211	Il21r
1420671_x_at	0.938699561	6.036937238	1.860226998	0.081959337	0.289872836	-4.958686775	Ms4a4c
1430493_at	0.93843186	4.770405675	1.508482935	0.151567484	0.403387919	-5.479314689	2310061G22Rik
1454051_at	-0.938260728	2.738293697	-1.997275641	0.063684562	0.251094994	-4.73705821	Amer2
1420496_at	-0.938202016	2.696024458	-2.082097421	0.054310594	0.229532734	-4.595308263	F12
1429225_at	0.937979223	5.926701881	1.715974545	0.106105901	0.334120088	-5.181138339	Slc24a2
1437744_at	0.937050271	7.685639761	3.993688325	0.001109316	0.019289315	-0.907846242	Slitrk4
1417314_at	0.936962864	6.134395823	2.059889104	0.056634742	0.234960238	-4.632742628	Cfb
1458297_s_at	0.936786776	4.785088148	1.512965872	0.150434207	0.401943208	-5.473164985	Marco
1428671_at	0.936760303	6.814496034	3.061097756	0.007692674	0.069434226	-2.77904369	2200002D01Rik
1459838_s_at	-0.936735551	7.374268473	-6.52490909	8.23E-06	0.000847974	3.893688841	Btbd11
1422835_at	-0.936377964	10.06256239	-6.173593453	1.55E-05	0.001180487	3.276984762	Kcnd2
1434774_at	0.935898648	7.614326335	1.986297329	0.064999782	0.253828416	-4.755157044	Rhbdf2
1446035_at	-0.935755225	2.734633825	-1.140294862	0.271498813	0.54833674	-5.935169191	Gm7173
1417760_at	-0.93575478	3.297407536	-1.824657062	0.087411154	0.300142965	-5.014613719	Nr0b1
1455346_at	0.935660348	8.932759133	4.089510469	0.000910167	0.016975099	-0.714766133	Masp1
1424393_s_at	-0.935477605	11.50253277	-6.485210325	8.83E-06	0.0008795	3.824921792	Adhfe1
1432109_at	0.935270893	4.048909176	1.476927669	0.159748121	0.414762441	-5.52221897	4930578I07Rik
1453679_at	0.935194296	2.075837	2.055388529	0.057116678	0.236120223	-4.640301496	1700100I10Rik
1450555_at	-0.935171951	3.439646519	-1.008476193	0.328729744	0.606899139	-6.072642909	Tex13
1458845_at	-0.934870202	3.635678077	-1.534767047	0.145023697	0.395014841	-5.44306709	D4Ertd264e
1416913_at	-0.934765772	2.855308517	-1.313522792	0.208142078	0.478333799	-5.733242451	Ces1c
1460285_at	0.934528314	8.613393159	7.827351752	9.14E-07	0.000263812	6.019481526	Itga9
1456512_at	-0.934446729	5.525614019	-2.955133996	0.00957051	0.079752825	-2.986941552	Pdzrn4
1432294_at	-0.933944134	6.44031397	-4.636036699	0.000298339	0.008257471	0.376917951	9330177L23Rik
1418263_at	0.933438765	4.89827148	1.6737647	0.114257582	0.348550097	-5.243964847	Ddx25
1421704_a_at	-0.933432802	4.227980132	-1.366165948	0.191405467	0.457815834	-5.667352825	Pik3c2g
1433536_at	0.933337654	7.994041962	6.294722513	1.24E-05	0.001055808	3.491685876	Lrp11
1436503_at	-0.93317704	3.432566918	-1.591288927	0.131755077	0.374894077	-5.363583598	BC048546
1416805_at	0.933168562	11.02990433	6.910328354	4.19E-06	0.000604891	4.549054031	Fam198b
1444420_at	-0.933056328	4.311655378	-1.639250027	0.121320347	0.35960602	-5.29453714	E230032D23Rik
1437603_at	-0.932995195	5.273399425	-2.020009067	0.061037538	0.244596712	-4.699396517	Abhd16b
1446896_at	-0.932689714	4.065315845	-1.563439884	0.138158036	0.385029131	-5.403005285	AU022186
1426258_at	0.932599205	8.988965283	10.55331945	1.79E-08	2.94E-05	9.71027215	Sorl1
1426786_s_at	0.932554759	7.389244855	4.111045961	0.000870645	0.01659488	-0.671417197	Dhx38
1427017_at	-0.932537756	4.983431174	-1.911397054	0.074647918	0.275526655	-4.877054101	Satb2
1417643_at	0.932364137	3.872313296	1.323445123	0.204901079	0.474313115	-5.720979824	Rsph1
1458049_at	-0.932051777	4.629474214	-2.129309011	0.049657618	0.217000559	-4.514998797	Hgd
1417384_at	-0.931956299	11.73523133	-6.664338829	6.43E-06	0.00074814	4.13334385	Entpd5
1442797_x_at	0.931807071	2.78556103	1.05804212	0.306267437	0.583225109	-6.022653369	Cmtm2a
1445631_at	0.931424102	4.568414263	2.122573239	0.050298253	0.218469918	-4.526516344	Ano3
1429334_at	0.931348131	3.431016286	1.531496566	0.145824765	0.395946285	-5.447602302	Lyg1
1444370_at	-0.931287925	4.038907457	-2.322772566	0.034183519	0.174002386	-4.17628578	C77058
1444796_at	0.931146012	2.872281746	1.310006808	0.209300284	0.479724272	-5.737570114	C76876
1450558_at	0.931018053	2.51394773	1.598845293	0.13006192	0.371906692	-5.352801483	Vmn1r51
1416321_s_at	0.930004701	10.70971554	4.770700382	0.000227615	0.006916166	0.642281676	Prelp
1457496_at	-0.929999393	4.324720089	-1.355256463	0.194781708	0.461542175	-5.681174541	Gm14169
1454204_at	-0.929825407	2.355944881	-2.116660022	0.050866916	0.220158868	-4.536611198	4930442G10Rik
1453642_at	-0.929795576	2.964785951	-1.658980372	0.117238246	0.352884578	-5.265716708	6530411M01Rik
1455193_at	0.92945649	4.707785496	1.882209375	0.078743453	0.283509123	-4.92378566	Zbtb8b
1429934_at	-0.929361561	3.49415588	-1.87866564	0.07925414	0.28465844	-4.929429229	4930502E18Rik
1441064_at	0.929258827	4.101745139	1.72598692	0.104248227	0.331216351	-5.166080517	Pcnxl2
1451418_a_at	0.928199629	8.703172349	4.694921497	0.000264987	0.007745313	0.493167405	Spsb4
1458647_at	-0.928149894	3.107388114	-2.203062771	0.04311886	0.1994391	-4.387631967	6430553K19Rik
1450554_at	-0.927832782	2.842141229	-2.213470495	0.042263204	0.196867921	-4.36947834	Defb2
1430685_at	0.927674465	4.677757797	2.170534564	0.045897779	0.206465609	-4.444085102	Fam131b
1444000_at	-0.927415646	5.988979219	-1.868602565	0.080720486	0.287522525	-4.945419129	B930059L03Rik
1431849_at	-0.927270671	5.623591914	-1.839884107	0.085039073	0.295845734	-4.990755704	Fam227a
1454587_at	-0.927071911	5.519652882	-1.701592378	0.108824762	0.33857677	-5.202664567	9330199C07Rik
1420697_at	0.926650847	6.58546906	3.217728525	0.005562062	0.055180529	-2.468859188	Slc15a3
1419622_at	0.926637507	1.693136447	1.134923274	0.273675061	0.550524087	-5.941051859	Ugt2b5
1438200_at	0.926304651	9.220295122	6.270448715	1.30E-05	0.001068299	3.448834379	Sulf1
1456838_at	-0.925975756	8.339231865	-4.948531803	0.00015971	0.005344749	0.989900705	Lingo3
1453715_at	-0.925910459	4.47272951	-2.616642123	0.01907168	0.1224423	-3.636642712	Sv2c
1440250_at	0.925724744	8.677485016	7.499168901	1.56E-06	0.000352337	5.507478723	Col4a4
1457085_at	-0.92522177	2.586522064	-1.377132392	0.18805944	0.453565375	-5.65337187	Gm7854
1455645_at	-0.924925103	4.782559597	-2.206508079	0.042833845	0.198670406	-4.381627331	Mybpc1
1453663_at	-0.924271274	1.673941913	-4.339121657	0.000545169	0.012307102	-0.213708001	4932442E05Rik
1441887_x_at	0.924139853	4.228973078	2.637543606	0.018285111	0.118858931	-3.5972905	Gm6377
1455380_at	-0.923633865	5.415954808	-1.78539493	0.093799806	0.312676034	-5.07554252	Pcyox1l
1452589_at	0.923207228	5.078519391	2.358125164	0.031896561	0.167051279	-4.112852195	Ptk7
1450989_at	0.922805706	1.804904932	1.433471755	0.171611121	0.430413963	-5.58018839	Tdgf1
1448299_at	0.922752272	6.949598933	3.027879313	0.00823867	0.072630103	-2.844405053	Slc1a1
1417813_at	0.92252589	4.181703346	2.094816861	0.053019149	0.225996432	-4.573768521	Ikbke
1433321_at	0.922410818	6.046961751	2.812284487	0.012825494	0.095956086	-3.264118693	9430087B13Rik
1428703_at	-0.92228773	2.758073031	-2.54371471	0.022077929	0.133675061	-3.773017868	1700012B07Rik
1421564_at	0.922203858	3.801925373	1.474594216	0.160367379	0.415557102	-5.525364809	Serpina3c
1453922_at	0.922122248	3.119045567	1.713526164	0.106564533	0.334845487	-5.184811542	4921539H07Rik
1440232_at	0.922021563	4.648569093	1.583734711	0.133466474	0.377435455	-5.374326227	Tmem200c
1432422_at	0.921786055	5.208345767	1.65162796	0.118745375	0.355396612	-5.276484477	1700063K16Rik
1432813_at	-0.921731119	3.650989985	-1.014613263	0.325886338	0.604027113	-6.066566632	2900064F13Rik
1457323_at	-0.92142355	3.001085814	-1.224524112	0.239062658	0.513246277	-5.839904623	Smco3
1418599_at	-0.921359079	4.6548897	-1.797246736	0.091829217	0.30892732	-5.0572405	Col11a1
1435997_at	0.921276662	4.300963826	1.938304044	0.071042777	0.267829084	-4.833586838	Spag8
1431260_at	-0.921091783	6.236435362	-2.58806335	0.020199845	0.127224026	-3.690260627	4833417C18Rik
1442439_at	-0.920691304	3.268138865	-1.735056344	0.102590065	0.328256665	-5.152390184	W91776
1438060_at	-0.920486323	4.573258236	-1.540144738	0.143714543	0.393226567	-5.435594437	Npas3
1449070_x_at	0.91971782	8.154241052	4.059745769	0.000967807	0.017654637	-0.774708776	Apcdd1
1417507_at	0.919611601	8.719401745	5.024578132	0.000137408	0.00493957	1.13750057	Cyb561
1422832_at	-0.919256844	3.654064378	-1.52951264	0.146312517	0.396478159	-5.450349987	Rgr
1452549_at	0.919116852	3.04602284	1.424638124	0.174109251	0.434313273	-5.591811689	Gm1549
1438346_at	-0.918964346	3.729638351	-1.108323303	0.284645016	0.561960834	-5.969836289	4930525G20Rik
1418028_at	0.918932253	8.552575276	5.796096031	3.11E-05	0.001834762	2.594124803	Dct
1450293_at	-0.918385081	4.795644125	-2.213843293	0.04223285	0.196851649	-4.368827282	Mageb3
1443313_at	-0.918361974	4.120999217	-1.176824056	0.257044124	0.533332255	-5.894547255	A530058N18Rik
1448011_at	0.918311312	5.091497925	2.462944087	0.025934175	0.147721102	-3.922261694	Vps13c
1427566_at	-0.918289107	4.585253496	-1.343284924	0.198541698	0.46604792	-5.696241805	Wfikkn1
1442913_at	-0.918185726	0.86284733	-0.898640879	0.382608785	0.65425725	-6.175865309	LOC102634995
1438861_at	0.9181532	7.150932311	3.368256921	0.004068334	0.045169683	-2.168257644	Bnc2
1418269_at	0.918014313	8.446158752	5.261837534	8.63E-05	0.003712464	1.593627381	Loxl3
1450261_a_at	-0.917863986	5.25975426	-1.898519735	0.076430703	0.278739097	-4.897726033	Slc10a1
1448871_at	-0.917521632	3.353553915	-1.387501304	0.184939501	0.449268297	-5.640072863	Mapk13
1449424_at	0.917232558	4.602824459	1.392630437	0.183411803	0.44727982	-5.633465763	Plek2
1420364_at	-0.916780603	4.760640727	-1.542195028	0.143218045	0.392806766	-5.432740411	Gpr87
1442234_at	0.916763108	4.009394979	1.344762824	0.198074389	0.465318323	-5.694387417	LOC102639656
1422757_at	0.916368988	2.215163965	1.61642006	0.126195586	0.366439025	-5.327584236	Slc5a4b
1444060_at	0.916042669	3.336772578	1.726639201	0.104128195	0.331053723	-5.165097498	2610027K06Rik
1459347_at	-0.915918334	5.679537149	-2.605192837	0.0195162	0.124624062	-3.658149724	Gm11190
1454237_at	-0.915626549	5.012002764	-1.662342727	0.116554531	0.352207572	-5.260781442	Spata9
1433345_s_at	-0.915452827	5.630158651	-1.546139934	0.142266815	0.391483423	-5.427241286	4930448K20Rik
1442584_at	0.914938428	4.040188644	1.540990629	0.143509527	0.393042646	-5.434417282	9330121J05Rik
1457937_at	-0.914537867	4.210981438	-1.344579324	0.198132364	0.465371201	-5.694617751	A430088P11Rik
1444389_at	0.914525162	5.096756174	1.513053137	0.150412217	0.40193605	-5.473045141	D14Ertd426e
1432222_at	-0.914453853	3.707019383	-1.162562192	0.262616308	0.539594849	-5.910534547	A930015G24Rik
1417812_a_at	-0.914290894	8.677004844	-6.270666498	1.30E-05	0.001068299	3.449219228	Lamb3
1439836_at	-0.914183545	11.99359537	-6.785160988	5.21E-06	0.000668066	4.338660536	Asb15
1449133_at	0.914140317	7.427617441	2.851807492	0.011830277	0.090935032	-3.187822968	Sprr1a
1429992_at	-0.914085313	2.684390242	-1.186754118	0.253217958	0.5296056	-5.883320045	Speer4b
1450174_at	-0.9139692	5.832244727	-2.338888752	0.033122495	0.170590332	-4.147423509	Ptprt
1418281_at	0.91384938	4.965419259	1.761503925	0.097885634	0.319741305	-5.112195428	Rad51
1437746_at	-0.913751357	4.289311257	-1.542103049	0.143240288	0.392806766	-5.432868506	Lrrtm1
1415832_at	0.913500113	2.941595182	1.491991986	0.155797988	0.408634374	-5.501820772	Agtr2
1441139_at	-0.913102531	11.22573513	-4.786018569	0.000220743	0.006736863	0.672355076	Gm10336
1438785_at	0.91307963	6.314288385	3.58310501	0.002601603	0.033803205	-1.736394646	Enpp6
1419219_at	0.912760252	4.530111747	1.588344088	0.132419992	0.376014968	-5.367775708	Cyp4f18
1455220_at	-0.912753909	5.922865969	-1.586897971	0.132747555	0.376645684	-5.36983229	Frat2
1456750_at	-0.912497385	4.697883914	-2.146228455	0.048081426	0.212296734	-4.485982135	B230303O12Rik
1418784_at	0.912497283	5.073177162	2.258715098	0.038723767	0.187359168	-4.290061777	Grik5
1453868_at	-0.912482836	3.377459893	-1.764383527	0.097385019	0.318953374	-5.107794795	Ccdc11
1448783_at	-0.912360407	4.834454556	-2.01135385	0.062033312	0.246970422	-4.713764286	Slc7a9
1454308_at	-0.911938289	2.669846028	-1.132220447	0.274775031	0.551564036	-5.944002989	1700030C10Rik
1451933_a_at	-0.911477279	3.233930781	-1.498827733	0.154032571	0.406555457	-5.492513904	Cts7
1417048_at	0.911112481	4.626307382	1.627096934	0.123895082	0.363259265	-5.312169594	Prom2
1429695_at	-0.910714214	4.073962611	-1.681272554	0.112769167	0.346140309	-5.23286795	Izumo1
1437130_at	0.910391765	3.460088808	1.273197405	0.221735508	0.49467952	-5.782319308	Zbtbd6
1431458_at	0.91028878	3.750516369	1.564669492	0.137869863	0.384739745	-5.401275273	4921507L20Rik
1436335_at	-0.910260826	4.699343229	-1.945410796	0.070117108	0.265977307	-4.822045096	Plch2
1418239_at	-0.910032942	2.767114907	-1.074760876	0.298948459	0.575941369	-6.005324671	Apof
1432149_at	-0.909786154	3.650279379	-1.527175883	0.146888772	0.397160679	-5.45358299	Dph1
1450245_at	-0.90841331	2.524751265	-0.969993281	0.346962016	0.623471242	-6.110006559	Slc10a2
1418438_at	-0.908365186	3.596774839	-1.461408763	0.16390412	0.420583563	-5.543070629	Fabp2
1431315_at	-0.908326986	5.034386569	-1.533537176	0.145324504	0.395448325	-5.444773395	Hyls1
1430764_at	-0.908009217	3.920754802	-1.513819579	0.150219198	0.401729717	-5.471992342	1700023F06Rik
1428682_at	-0.907927234	7.686631414	-3.953881538	0.001204538	0.020410577	-0.988134264	Zc3h6
1444330_at	0.907775752	3.930414295	1.435075821	0.171160672	0.429791076	-5.578071891	D2Ertd173e
1458612_at	0.907307741	3.976110598	1.110881674	0.283575908	0.560853115	-5.967092977	A930006A01Rik
1415835_at	-0.907161946	4.100054368	-1.578243786	0.134722265	0.379497797	-5.382111763	Prl3b1
1415848_at	0.907145654	6.41697471	1.790353739	0.092970819	0.311058451	-5.067894497	Prl3d1
1451718_at	-0.907132432	8.104156837	-5.544838627	5.00E-05	0.002559465	2.128397357	Plp1
1452318_a_at	0.906742476	9.54179552	2.221688054	0.04159878	0.194832808	-4.355114238	Hspa1b
1427461_at	-0.906720461	7.415532285	-3.664973248	0.002194132	0.03030435	-1.571304722	BC005561
1423124_x_at	0.906695288	4.74121108	1.792697356	0.092581278	0.310245999	-5.064275119	Rad54l
1441562_at	-0.906463422	2.313113394	-1.620947718	0.125215602	0.365012048	-5.321056188	A230048O21Rik
1419373_at	0.90638811	4.040005571	1.66840098	0.115331304	0.350423762	-5.251871739	Atp6v1b1
1430338_at	0.906187181	2.944751821	1.313014345	0.20830925	0.478533468	-5.733868846	4122401K19Rik
1427910_at	0.905984351	8.127779131	6.288601034	1.26E-05	0.001062248	3.480887618	Cst6
1436080_at	0.905905789	8.216420212	7.670511552	1.18E-06	0.000302544	5.776747457	AW011738
1460595_at	-0.905275812	4.820758277	-2.000854368	0.06326107	0.249803814	-4.731145796	Syt14
1443687_x_at	0.905255132	6.583463012	2.868583468	0.011430928	0.088910067	-3.155343951	H2-DMb2
1453119_at	0.905231838	10.23936606	3.654178907	0.002243956	0.030666901	-1.593082083	Otud1
1453893_at	-0.905216819	2.750657143	-1.353278628	0.195398915	0.46247817	-5.683671059	4933412O06Rik
1425804_at	-0.905003058	3.345273916	-1.453003033	0.166192328	0.423704938	-5.554295627	Hmx2
1422954_at	-0.904993394	5.969140396	-1.301161875	0.21223659	0.483155681	-5.748416042	Zfp60
1438947_x_at	0.904888469	8.884546579	2.750727743	0.014539274	0.10363714	-3.382292456	Sema3f
1430742_a_at	-0.904670954	4.444520129	-1.615247891	0.126450362	0.36661622	-5.329272193	Spata16
1416588_at	0.904325887	8.865534093	6.103127798	1.76E-05	0.001281742	3.151090098	Ptprn
1432215_s_at	0.904317339	5.086826721	1.838725929	0.085217466	0.296243295	-4.992574778	4930417O22Rik
1450224_at	0.904248864	7.403341014	3.942095124	0.00123429	0.020701457	-1.011913651	Col4a3
1437401_at	0.904011096	10.24221853	4.075340501	0.00093716	0.017323309	-0.743298749	Igf1
1437963_at	-0.903952555	3.518862085	-1.219490662	0.240912931	0.515542096	-5.845755068	C530045E16Rik
1417765_a_at	-0.903360147	8.416677529	-4.472486575	0.000415424	0.010281368	0.052437347	Amy1
1438780_at	0.903135711	4.807166841	1.91071742	0.074741069	0.27572075	-4.878147249	Stx1b
1421226_at	0.902963593	4.653574333	1.556150642	0.139876848	0.387720964	-5.413240792	Trem2
1428568_at	0.901809643	6.921990532	3.677891972	0.00213596	0.029817491	-1.545238184	B230217C12Rik
1449830_at	0.901618443	3.679431839	1.466867358	0.162432196	0.418443676	-5.535755145	Prl3c1
1446888_at	0.901551721	5.223567798	1.647866779	0.119522789	0.356452162	-5.28197998	D9Ertd115e
1430377_at	-0.901356871	4.659031673	-1.520428609	0.148563391	0.398993344	-5.462897787	Ctcflos
1449171_at	0.901168634	4.796816654	1.810944183	0.089597348	0.304619275	-5.035990927	Ttk
1436422_at	0.900932118	6.196139287	2.64520945	0.018004513	0.117619657	-3.582829066	Fam206a
1418666_at	0.899727044	6.338524178	3.510826364	0.003023955	0.037386059	-1.881952592	Ptx3
1430840_at	0.899654168	3.728806249	1.620723854	0.125263902	0.365057807	-5.32137926	4930449C09Rik
1417486_at	0.899249649	4.090532968	1.213882469	0.242987509	0.517887511	-5.852250227	Shd
1445737_at	0.899084449	2.428136384	2.605000122	0.019523766	0.124624062	-3.658511431	1700057H21Rik
1455019_x_at	0.898992873	10.6382024	5.673458032	3.92E-05	0.00213586	2.36789887	Ckap4
1455530_at	0.898905787	5.46817158	2.678203781	0.016843361	0.112871128	-3.520415094	Ighv14-2
1440350_at	-0.898903336	4.693914271	-1.642071393	0.120729234	0.358567736	-5.290430623	Panx2
1445047_at	-0.898504846	2.378640637	-1.166486542	0.261073973	0.537859415	-5.906151648	C79246
1430102_at	-0.898366557	2.957330136	-1.554605305	0.140243554	0.388272059	-5.4154063	Rnf148
1432036_at	-0.8982862	3.806355056	-1.325296783	0.204300745	0.473970475	-5.718683326	4933436H12Rik
1452260_at	-0.897957597	4.590218427	-1.371152792	0.189877982	0.455470822	-5.661005965	Cidec
1453703_at	0.897944601	4.533222526	1.375676747	0.188500832	0.453704939	-5.655232658	Dnah17
1427384_at	-0.897390576	9.14171342	-3.926652714	0.001274398	0.021085312	-1.043073222	Chd6
1459534_at	-0.896659857	4.822863841	-1.504591798	0.152556939	0.404825537	-5.484641637	LOC102641624
1441590_at	-0.896501449	10.11894604	-7.088384956	3.09E-06	0.000513124	4.844308567	Kcnj5
1448716_at	-0.8964298	5.237623964	-1.972790356	0.066651672	0.257668631	-4.777344499	Hba-x
1454515_at	-0.896349749	4.432896227	-1.421411711	0.175029083	0.435722639	-5.596043338	5430425E15Rik
1450811_at	-0.895974357	2.818119022	-2.039193645	0.05888202	0.240543741	-4.667424317	Sprr2j-ps
1456549_at	-0.895827837	4.458166583	-1.516622945	0.149514971	0.40051908	-5.468138245	Gm550
1435765_at	-0.895784981	3.439020544	-1.278333773	0.219966102	0.492590325	-5.776136521	E130114P18Rik
1438767_at	0.895352745	5.700298828	2.318719122	0.034455357	0.174632818	-4.183530301	Osm
1419513_a_at	0.895212327	4.980252394	1.53473162	0.145032354	0.395014841	-5.443116255	Ect2
1443582_at	-0.894950245	4.921943586	-2.268481401	0.03799693	0.184940378	-4.272814904	Gas2l2
1420604_at	0.894772941	4.040497126	1.305719122	0.210719633	0.481520413	-5.742835125	Hesx1
1444740_at	0.894765208	3.064157312	1.074372311	0.299117094	0.576066902	-6.005730062	Cers3
1427728_at	0.894492618	4.753308431	1.540655697	0.143590674	0.393042646	-5.434883436	Chrng
1415803_at	0.894232514	8.121389031	6.112593815	1.73E-05	0.001264124	3.168044529	Cx3cl1
1426584_a_at	-0.894223619	12.54050548	-7.924717423	7.83E-07	0.00023965	6.168384998	Sord
1458714_at	0.894215739	3.815086889	1.235658236	0.23500897	0.509285913	-5.826893197	1700093C20Rik
1427883_a_at	0.89384165	13.58900384	5.021973106	0.000138116	0.004956469	1.132455304	Col3a1
1437618_x_at	0.89381294	5.106197962	2.049212943	0.057784076	0.237642657	-4.650658488	Gpr85
1429550_at	0.893582202	4.590625907	1.345015495	0.197994584	0.465318323	-5.694070219	Entpd8
1453310_at	-0.893409468	6.069708901	-3.711291672	0.001992647	0.028642925	-1.477832366	Ppil6
1429460_at	-0.893061062	4.607687541	-1.752375116	0.099487625	0.322783023	-5.126114809	Gpr115
1419332_at	-0.892611345	3.745574781	-1.566653402	0.137405983	0.383948185	-5.398481921	Egfl6
1450361_at	-0.892334133	5.618181609	-2.354093129	0.032149932	0.167627426	-4.120109296	Prop1
1428069_at	0.891631322	6.024709072	1.972931374	0.066634232	0.257649061	-4.777113313	Cdca7
1438791_at	-0.89160363	3.092209227	-1.093628301	0.290843917	0.567882297	-5.985489231	1700016P04Rik
1421794_at	0.891554089	0.966142237	1.662421892	0.116538475	0.352207572	-5.260665161	Klrc3
1430804_at	0.891327725	3.908338856	1.541726149	0.143331461	0.39300501	-5.433393339	Slc13a1
1417650_at	-0.890586926	6.294275635	-1.925516647	0.072736108	0.271508132	-4.854290236	Lao1
1416623_at	0.890297123	7.501777284	7.344920442	2.01E-06	0.000426876	5.261388888	Thbs3
1440907_at	-0.890228921	5.858328816	-1.892409024	0.077289961	0.280515848	-4.907505553	H2-Eb2
1440794_x_at	-0.890212047	3.683516841	-1.275448426	0.220958688	0.493768265	-5.779612163	1700029M03Rik
1427855_at	-0.889992375	5.330144616	-1.741444664	0.101435965	0.326427734	-5.142718264	Igkv19-93
1424146_at	-0.889773647	5.650282559	-1.763056856	0.097615379	0.319318405	-5.109822813	Gpr37l1
1448612_at	-0.889655951	3.335759881	-1.446365736	0.168017728	0.426042403	-5.563124511	Sfn
1426137_at	0.889469906	3.685094154	1.445504015	0.168255929	0.426147348	-5.564268522	Rex2
1445572_at	0.889238713	2.373683707	1.870730811	0.080408365	0.287016701	-4.942041872	A530084C06Rik
1439668_at	0.889085861	4.513297492	2.073088787	0.055242636	0.231491891	-4.61052011	Gm11681
1449502_at	-0.888917992	4.918398695	-2.274444652	0.037559412	0.183949184	-4.262266176	Dazl
1422950_at	-0.888663638	4.832793157	-2.290220592	0.036424536	0.180038065	-4.234294475	Hes7
1446952_at	-0.888279292	4.623456221	-1.349671611	0.196528585	0.463747862	-5.688216642	D11Ertd506e
1423366_at	-0.888265555	5.681270916	-2.265841486	0.038192134	0.185471556	-4.277480477	Scd3
1431733_at	0.888144516	2.363453039	2.263133894	0.038393315	0.186318129	-4.282262894	Alpk1
1423327_at	0.888002926	5.822117587	1.468938132	0.161876681	0.417726397	-5.532974582	Rpl39l
1457170_at	0.8877538	5.577320433	1.528169451	0.146643521	0.396990359	-5.452208788	Lrrc36
1419590_at	0.887684917	4.733218014	1.356618962	0.194357438	0.461377248	-5.679453068	Cyp2b9
1456269_at	-0.887633434	4.52873869	-1.556256684	0.139851714	0.387720964	-5.413092136	Pramel6
1430745_at	-0.88761033	4.283875106	-2.142637607	0.048412037	0.213304009	-4.492150623	5930409G06Rik
1416414_at	0.887353584	8.800456758	5.017534509	0.000139332	0.004982904	1.123857086	Emilin1
1442672_at	-0.887225597	5.687930701	-1.657384966	0.117563871	0.353282822	-5.268056028	0610040F04Rik
1415938_at	-0.887138217	4.464436694	-1.521310292	0.148343658	0.398673427	-5.461682318	Spink3
1432103_a_at	-0.887014456	5.579731696	-2.822144501	0.012569854	0.094519127	-3.245114665	Sh3gl3
1423153_x_at	0.886733507	10.90965626	4.999950667	0.000144256	0.005089058	1.089772407	Cfh
1437760_at	0.886453059	5.548657664	2.101430046	0.052358879	0.22433053	-4.562541016	Galnt12
1418496_at	-0.886391244	2.737292204	-1.350315862	0.196326429	0.463408744	-5.687405452	Foxa1
1443269_at	-0.886355921	4.899603272	-1.781223279	0.094502236	0.314212387	-5.081965805	D130009B15Rik
1417061_at	-0.884827966	10.06379084	-4.863769416	0.000189008	0.006033775	0.824627949	Slc40a1
1451939_a_at	0.884719811	7.127277177	3.844172688	0.001512038	0.023463543	-1.209559713	Srpx
1454196_at	-0.884549319	3.501023045	-1.041722368	0.313536801	0.590477287	-6.039342292	4930568A13Rik
1422711_a_at	-0.883818365	7.477538618	-3.888717401	0.001378614	0.022208995	-1.119635651	Pnck
1432527_at	-0.883565921	4.0668297	-1.18031404	0.255694396	0.531883185	-5.890610319	Lrrc72
1442377_at	-0.883448336	2.554738881	-1.631814339	0.122890147	0.361736036	-5.305336196	Gm20083
1445063_at	0.883363068	5.424998913	1.829026673	0.086724521	0.298815006	-5.007780233	D1Ertd228e
1424923_at	0.88309575	5.024798072	1.278489593	0.219912599	0.492590325	-5.775948643	Serpina3g
1447276_at	-0.883094657	1.828280993	-1.228085064	0.237760336	0.51205634	-5.835753752	D13Ertd37e
1430451_at	-0.883073107	5.188643225	-1.341070229	0.199243637	0.46680066	-5.699017676	4930481B07Rik
1428041_at	-0.882821672	2.996193346	-0.92912102	0.367088352	0.640826718	-6.148280674	BC028777
1450809_at	0.881894269	2.722304959	1.055754264	0.307279068	0.58374208	-6.025006483	Sval2
1438684_at	0.881593063	10.66888948	7.316366156	2.11E-06	0.000437502	5.215447846	Nuak1
1418310_a_at	0.880786417	3.567281276	1.096570004	0.289595066	0.566698923	-5.982370021	Rlbp1
1434353_at	-0.880067241	3.942624429	-1.159389309	0.263868351	0.541036121	-5.914069141	Sfmbt2
1450725_s_at	-0.879887812	11.69810223	-6.742840508	5.61E-06	0.000698945	4.266993052	Car14
1422122_at	0.879772652	5.469379634	2.297014863	0.035945725	0.178604517	-4.22221912	Fcer2a
1448852_at	-0.879694819	5.827884263	-2.414522052	0.028544086	0.156758998	-4.010759629	Rgn
1450127_a_at	-0.879616199	3.989005573	-2.176540887	0.045372487	0.205122273	-4.433693802	Gcgr
1419673_at	-0.879261361	3.498953032	-1.527652919	0.146770978	0.397038012	-5.452923285	Spock1
1436799_at	0.879225693	4.175563362	1.254795705	0.228166695	0.501722681	-5.804304706	Enox1
1456185_at	-0.879216478	4.455053919	-1.187330378	0.252997263	0.5296056	-5.882666104	Nlrp9a
1428304_at	0.879129367	3.539191497	0.957304339	0.353126212	0.629224294	-6.122045294	Esco2
1444262_at	-0.878875388	5.016199249	-1.72540185	0.104355994	0.331309589	-5.166962033	Smim6
1450055_at	-0.87883001	5.359984367	-2.225120462	0.04132414	0.194215109	-4.34910651	Vsnl1
1453463_at	-0.877697297	3.535703671	-1.513617314	0.150270116	0.401762646	-5.472270216	1700019B03Rik
1418519_at	-0.877525534	3.984509452	-1.368878322	0.190573431	0.456560243	-5.663902966	Aadat
1437273_at	0.877382099	7.56452418	3.392477271	0.00386845	0.043855063	-2.119711632	Htra4
1445795_at	-0.877318747	4.771486681	-1.566236586	0.137503333	0.384132655	-5.399069011	AU022848
1436932_at	-0.877151725	4.120517303	-1.363167473	0.192328681	0.458980935	-5.671160358	Grhl3
1454396_at	0.877030089	3.92526882	1.605691686	0.128543902	0.369984436	-5.343001107	4632409D06Rik
1430257_at	0.876614517	4.35810248	1.701703541	0.108803517	0.33856128	-5.202498656	Card11
1449253_at	0.876446382	2.627967889	1.547436736	0.141955285	0.391138113	-5.425431339	Smc1b
1418936_at	0.876310383	7.532084913	2.049343092	0.057769937	0.237642657	-4.650440397	Maff
1422942_at	-0.876301956	3.376137598	-1.468446771	0.162008352	0.417900836	-5.53363463	Galr2
1426208_x_at	-0.876205548	9.47507808	-3.893023429	0.001366363	0.022097506	-1.110944026	Plagl1
1418846_at	0.87594548	5.857415483	1.606113557	0.128450859	0.369901811	-5.342396241	Ap4m1
1424051_at	0.875683082	12.38742418	6.702663556	6.02E-06	0.000715514	4.198707124	Col4a2
1449869_at	0.875658855	3.375163685	1.439648434	0.169881941	0.428372721	-5.572028649	Vpreb1
1428942_at	0.875523458	11.47222759	5.777501344	3.22E-05	0.001870996	2.559959797	Mt2
1421758_at	-0.875409646	5.119167034	-1.651444219	0.118783251	0.355396612	-5.276753144	Nat1
1453862_at	-0.875148545	5.316308315	-1.834642386	0.085849104	0.297228595	-4.998982743	4930465K10Rik
1432540_at	-0.875045632	4.119776165	-1.519019366	0.148915168	0.399628715	-5.464839461	Krtap7-1
1427778_at	-0.874368179	2.708454093	-1.02897269	0.319302186	0.596807596	-6.052223911	Defb8
1453667_at	-0.874338065	3.084540451	-1.411982884	0.177740043	0.440166338	-5.608367764	1700065D16Rik
1424558_a_at	-0.874169784	5.543538735	-1.733689654	0.102838453	0.328748204	-5.154456277	Cabyr
1416258_at	0.874141467	6.021264637	1.538185511	0.144190343	0.393752007	-5.438319119	Tk1
1420729_at	-0.874070782	2.977483408	-1.124474587	0.277945734	0.555091394	-5.952427516	Tcstv1
1431509_at	-0.87399276	3.702312771	-1.542764476	0.143080405	0.392678737	-5.431947242	4933404G15Rik
1419767_at	-0.87383215	4.592099138	-1.746454419	0.100538875	0.324889945	-5.135116956	Padi3
1415861_at	-0.873486272	4.486115816	-1.361928104	0.192711326	0.45935565	-5.67273223	Tyrp1
1441742_at	-0.873376152	1.31490472	-1.125463769	0.277539302	0.554492516	-5.951354389	Kcnh5
1424933_at	-0.87332329	7.344151556	-4.168401384	0.000773675	0.015292754	-0.556061905	Myo5c
1453150_at	0.872894911	3.540729551	1.567362911	0.137240406	0.383837921	-5.397482311	Psmb11
1428036_at	0.872863681	5.396527211	1.926628186	0.072587488	0.271147879	-4.852493882	Gm15498
1456035_at	-0.872449976	3.699100556	-1.332782814	0.201887994	0.470487082	-5.709372978	Nxf3
1454417_at	0.8722474	3.706193046	1.380315452	0.187097168	0.452397823	-5.649297561	4933408M05Rik
1433386_at	-0.871772826	4.247047353	-1.708070365	0.107592729	0.336824659	-5.19298392	4933428C20Rik
1459610_at	-0.87162547	4.805316955	-1.551746239	0.140924148	0.389529505	-5.41940865	C87490
1430199_at	0.8715607	2.197455476	1.184594761	0.254046254	0.530362962	-5.885768145	1700007E05Rik
1422963_at	-0.871521188	4.608908631	-1.908999605	0.074976978	0.275970765	-4.880909186	Sprr2i
1422941_at	-0.871308708	3.813735642	-1.657029119	0.117636606	0.353419214	-5.268577589	Wnt16
1432893_at	-0.870723575	4.264818021	-1.520887524	0.148448986	0.39884048	-5.462265201	9130011L11Rik
1435533_s_at	0.870716785	5.88716781	1.93007756	0.072128023	0.270256107	-4.846915381	Rimklb
1445891_at	0.870638981	4.860441651	1.735569461	0.102496944	0.328079228	-5.151614201	AF529169
1441197_at	-0.870613064	3.649021822	-1.234900098	0.235283284	0.509539723	-5.827782219	9530059O14Rik
1443281_at	0.870190728	5.189679132	1.935241529	0.071445058	0.268761511	-4.838552706	Nrcam
1430973_at	-0.869798131	4.2158959	-1.392794796	0.18336302	0.447265661	-5.633253732	Zfp558
1420563_at	0.869482125	4.763529199	1.504414504	0.152602151	0.404825537	-5.48488411	Gria3
1452679_at	0.869246404	7.807196327	3.98532594	0.001128667	0.019544151	-0.924709482	Tubb2b
1418601_at	-0.869222742	5.334145712	-1.553138867	0.140592288	0.388811253	-5.417459804	Aldh1a7
1425443_at	-0.869136038	4.126830781	-1.046595726	0.311353078	0.588121766	-6.034382188	Tfap2d
1457741_at	-0.867779731	4.262870037	-1.751313821	0.099675351	0.323203422	-5.127729942	LOC102639232
1453545_at	-0.867452758	5.448881951	-1.905938084	0.075399075	0.276343784	-4.885827804	5730492I20Rik
1455848_at	0.867374237	3.609875497	1.975095387	0.066367108	0.257189535	-4.773564393	Tmprss11a
1431657_at	-0.867230251	5.062149092	-1.735535609	0.102503085	0.328079228	-5.1516654	9230112D13Rik
1449027_at	0.866975324	8.113099529	6.274284331	1.29E-05	0.001068299	3.45561135	Rhou
1431156_at	-0.866834423	5.011844834	-1.357689296	0.194024669	0.461004511	-5.678099786	9430040K09Rik
1432537_at	-0.866696347	2.873632072	-1.005438231	0.330143807	0.608322698	-6.075638852	Csmd2os
1435264_at	-0.866691589	10.12321904	-6.811144871	4.98E-06	0.000655188	4.382529854	Emilin2
1432513_a_at	0.866682079	4.330905776	1.581721538	0.133925733	0.378117701	-5.377182937	1700001C02Rik
1421577_at	-0.866625125	5.904903657	-1.606772906	0.128305556	0.369735042	-5.341450663	Evx2
1419387_s_at	0.866452637	6.516556296	3.101181643	0.00708103	0.065562528	-2.699963112	Muc13
1436454_x_at	-0.866438704	8.723222788	-1.955096223	0.068873064	0.26286122	-4.806274833	Fen1
1450680_at	0.866128676	1.868175893	1.131678975	0.274995792	0.551741123	-5.94459349	Rag1
1420806_at	-0.865977195	9.087195406	-4.254616905	0.000648129	0.013667846	-0.38296283	Fgf16
1434429_at	-0.865945296	1.836318075	-1.088388764	0.293078126	0.570051577	-5.991027206	Syt16
1426203_at	-0.865747123	4.913045979	-1.355554266	0.194688911	0.461486592	-5.680798392	Krtap19-4
1432746_at	-0.865316942	7.420950876	-4.713671608	0.00025519	0.007552507	0.530115053	6030442H21Rik
1421702_at	-0.86531064	4.698818186	-2.511004867	0.023568761	0.139681148	-3.833693957	Rdh1
1450328_at	0.865032278	2.598806772	1.191191007	0.251522526	0.528166854	-5.878278266	LOC100043315
1457291_at	-0.864990284	2.188271713	-1.065767169	0.302869555	0.57967144	-6.014675544	Gm19835
1447683_x_at	0.864648146	8.264791648	3.806582832	0.001634728	0.024698794	-1.28545372	Mettl1
1449398_at	-0.864204582	12.62901909	-5.734315348	3.49E-05	0.001972527	2.4804238	Rpl3l
1440210_at	-0.864174855	6.58427545	-2.05000881	0.057697668	0.237570578	-4.649324735	Cacng2
1419128_at	0.864041884	5.934140699	2.088096149	0.053697974	0.227956276	-4.585158704	Itgax
1427596_at	-0.863989558	4.250928718	-1.438732019	0.170137584	0.428721995	-5.573240967	Tsix
1458915_at	-0.863867257	4.484838737	-1.782464797	0.094292704	0.313766323	-5.080055206	C77949
1439480_at	-0.863459145	4.396439281	-1.602200931	0.12931599	0.370945841	-5.348001714	Gm10857
1452326_at	-0.863443088	3.924883581	-1.268791282	0.223262266	0.495730831	-5.787607077	Atp2c2
1444332_at	0.863438641	4.020006253	1.579720892	0.134383464	0.379019647	-5.380019292	LOC102637262
1446288_at	-0.863424004	9.213024485	-7.67174537	1.18E-06	0.000302544	5.778670894	C78692
1434239_at	0.863092761	8.600575041	7.356711444	1.97E-06	0.000423092	5.280324274	Rrp12
1450140_a_at	0.862784369	5.09309674	3.155838729	0.006323549	0.060512843	-2.591786708	Cdkn2a
1443276_at	-0.862056148	5.211849392	-1.793353246	0.092472518	0.310039143	-5.063261641	Htr5a
1441863_x_at	0.862007835	5.019385036	1.645755165	0.119961164	0.357053006	-5.285061466	Krt13
1448314_at	0.861910065	6.832205043	4.127078854	0.000842357	0.016189122	-0.639156755	Cdk1
1445622_at	0.861901806	4.988792234	1.276672509	0.220537162	0.493205167	-5.778138425	LOC102636737
1436768_x_at	0.861852833	7.821197299	7.674843236	1.17E-06	0.000302544	5.783499282	Arhgef40
1420435_at	-0.861450565	5.343304763	-1.458631905	0.164657135	0.42183264	-5.546784237	1700011A15Rik
1446869_at	-0.861362881	5.003315525	-1.774810683	0.095591031	0.316618671	-5.091820449	Gm19784
1439752_at	-0.861056286	5.38175319	-2.357609262	0.031928875	0.167102741	-4.113781065	Mboat4
1421556_at	-0.860888717	3.898069856	-1.738651153	0.10193923	0.327432583	-5.146950555	Serpina3a
1438408_at	-0.860856188	5.150973927	-1.602577497	0.129232511	0.370859712	-5.347462644	Sowahb
1432375_a_at	-0.860793062	6.489736777	-2.247685277	0.039560222	0.189593937	-4.309495877	Spata3
1441107_at	-0.860221	4.739757697	-2.321684464	0.034256292	0.174244982	-4.178231075	Dmrta2
1449493_at	0.860102645	5.150604729	3.37544143	0.004007993	0.044654698	-2.153861889	Insl5
1418878_at	0.860056285	5.228738508	2.046374275	0.058093233	0.238303618	-4.655413293	Acrv1
1432721_at	-0.859734498	2.026134158	-1.145533846	0.26938886	0.546550321	-5.929409224	5830424K16Rik
1423933_a_at	0.859578496	4.907686229	1.49858813	0.154094168	0.406555457	-5.492840658	Plet1
1430070_at	-0.859546779	5.739118705	-1.725455526	0.104346103	0.331309589	-5.166881169	1500035N22Rik
1431436_a_at	-0.859016461	4.377869293	-1.723574042	0.104693294	0.331701046	-5.169714674	Katnal2
1446351_at	0.857869798	1.684383835	1.753818462	0.099232816	0.322220254	-5.12391721	Gm20555
1432456_at	-0.85741928	1.750845603	-1.277303807	0.220320016	0.492984391	-5.777377928	4930533B18Rik
1445813_at	0.857153399	4.591379334	1.857545407	0.082359542	0.290498478	-4.962926769	Wdr27
1421728_at	-0.856840536	3.056274041	-1.630800013	0.123105633	0.362114281	-5.306806669	Olig3
1427044_a_at	-0.856463777	5.426753382	-1.69264261	0.110547052	0.341738652	-5.21599795	Amph
1431808_a_at	0.856417522	4.800516429	1.22386206	0.239305395	0.51351653	-5.840675264	Itih4
1433375_at	0.855888996	4.061628446	1.395787418	0.182476623	0.446201648	-5.629389728	D530037P16Rik
1441622_at	0.855422943	3.066115759	1.277762541	0.220162332	0.492744814	-5.77682512	Gm5485
1450364_a_at	0.855287594	3.813698595	1.620168771	0.125383735	0.3651514	-5.322180201	Havcr1
1418208_at	-0.855119613	5.190679228	-2.009406652	0.06225936	0.247444401	-4.716991767	Pax8
1456937_at	-0.855067074	5.271735183	-1.943460142	0.070370097	0.266420533	-4.825215581	Cdh26
1441280_at	0.854906244	3.333903291	2.124203705	0.050142487	0.218066385	-4.523730198	Kcnk12
1454249_at	-0.854827354	2.872626532	-1.647340911	0.119631831	0.356480591	-5.282747638	Pramef12os
1454421_at	-0.854637129	3.222291637	-0.83921305	0.414121858	0.680955313	-6.227257534	4930423D22Rik
1419832_s_at	-0.854624932	5.665150726	-1.998054682	0.063592155	0.25082568	-4.73577168	Acpp
1421045_at	0.854121888	8.987600661	4.434141593	0.000449118	0.01083191	-0.023952441	Mrc2
1426263_at	-0.854107385	9.238582291	-6.90999371	4.20E-06	0.000604891	4.548494657	Cadm4
1437424_at	-0.853950038	10.04427093	-6.18687031	1.51E-05	0.001160838	3.300623639	Syde2
1445053_at	0.853450831	2.024696466	0.953484243	0.354996815	0.631331488	-6.125642143	AU022537
1424226_at	-0.853423657	9.716013508	-4.990756158	0.000146902	0.005147503	1.071935654	9030617O03Rik
1442263_at	-0.853199232	1.194908646	-1.886187834	0.078173625	0.282385599	-4.917441931	Rgs13
1438596_at	0.852919319	7.590707127	5.450215724	6.00E-05	0.002857107	1.950766628	1500017E21Rik
1426817_at	0.852603365	7.117742897	3.075302361	0.007470201	0.067926942	-2.751045396	Mki67
1426044_a_at	-0.852524213	6.859840568	-2.985159832	0.008997007	0.076676223	-2.92821293	Prkcq
1425882_at	-0.852272491	6.63475862	-2.010211258	0.062165864	0.247352573	-4.715658352	Gdf2
1420775_at	-0.85220414	3.901164982	-2.154342635	0.047342008	0.210505565	-4.472023165	Hdhd1a
1423233_at	0.852082026	9.887782627	3.914835354	0.001305979	0.021393131	-1.066921069	Cebpd
1456326_at	0.851982832	3.637191837	1.162258579	0.26273592	0.5396679	-5.910873122	Fndc3c1
1459127_at	0.851913045	5.623947568	1.61151492	0.127264673	0.367921868	-5.334642013	LOC102640253
1458416_at	-0.851602893	4.100208529	-1.537107289	0.144452755	0.394106652	-5.439817514	A330048O09Rik
1431648_at	0.851473775	2.905350148	1.143778918	0.27009426	0.547234686	-5.931341142	Meiob
1456974_at	0.851043941	4.213767972	1.76501271	0.097275935	0.318800397	-5.106832642	Gm16551
1432706_at	-0.851022115	3.936009685	-1.220873845	0.240403378	0.514789703	-5.844149346	5330428N10Rik
1457164_at	0.850847483	3.993909104	1.571648458	0.136243886	0.381902937	-5.391437582	Trpa1
1443177_at	-0.85082013	5.61193365	-1.913292358	0.074388697	0.274867096	-4.874004373	Gm4132
1449977_at	0.85066154	5.666934896	2.428217429	0.027781737	0.153994425	-3.985806473	Egr4
1454261_at	0.850550761	2.12702383	1.588770572	0.13232352	0.375792296	-5.367168931	E130304I02Rik
1417588_at	0.85052964	4.828844134	1.620264872	0.125362981	0.3651514	-5.322041549	Galnt3
1424713_at	0.850427478	5.278624045	3.358742956	0.004149633	0.045722847	-2.187314953	Calml4
1448837_at	0.850361188	3.090119382	1.012008833	0.327090861	0.605161704	-6.069149197	Vil1
1429470_at	0.849877243	4.747198537	1.457036324	0.165091111	0.422449764	-5.548915667	Spdya
1445606_a_at	0.849389541	6.720336909	2.330264931	0.033686344	0.172301455	-4.162879405	2900009J06Rik
1424822_at	-0.848881792	5.179551686	-1.347736145	0.197136911	0.46468943	-5.690651802	Slain1
1435275_at	-0.848735843	7.328127347	-3.942708606	0.001232723	0.020691853	-1.010675867	Cox6b2
1450598_at	-0.848539438	3.034879703	-1.099091662	0.288527701	0.565814073	-5.979690513	Vmn1r47
1444816_at	-0.847939554	4.907843591	-2.349297836	0.03245373	0.168628125	-4.12873272	Olfr75-ps1
1446310_at	-0.847583507	4.119459696	-1.226973773	0.238166169	0.512318172	-5.837050203	Sptlc3
1421601_at	0.847367607	4.26305041	1.159978326	0.263635579	0.540728315	-5.913413587	Gsx2
1451986_s_at	0.847183884	8.887527931	5.385853282	6.79E-05	0.003126549	1.829262179	Lrrk1
1435049_s_at	0.847088977	5.922098704	2.170224003	0.045925092	0.206499215	-4.444621985	AI854703
1423424_at	-0.846965408	3.596180682	-1.139091782	0.271985094	0.548715494	-5.936488772	Zic3
1426243_at	-0.846792663	7.11657487	-3.143244678	0.006490671	0.061600121	-2.616746199	Cth
1432309_at	-0.845807595	2.348888487	-2.213390041	0.042269758	0.196867921	-4.369618838	9130410C08Rik
1455795_at	0.845719068	7.267753934	4.588965431	0.000328077	0.008845318	0.283763385	Dse
1428809_at	-0.845712428	5.909175821	-3.145663512	0.006458239	0.061351797	-2.611953956	1810010H24Rik
1434990_at	0.845556422	8.07932014	4.397510862	0.000483914	0.011368163	-0.097029183	Ppm1e
1419145_at	0.845324829	3.881023653	1.616999966	0.126069704	0.366226772	-5.326748838	Smtnl1
1448660_at	0.845291665	6.488286812	3.787329963	0.001701407	0.025440442	-1.324326149	Arhgdig
1460611_at	-0.845002282	4.17738211	-1.259918181	0.226361937	0.50018665	-5.798210664	C87499
1449297_at	0.844972685	8.965228246	3.571807613	0.002663498	0.034350849	-1.759159722	Casp12
1434678_at	0.844933688	6.065808462	2.794341801	0.013303699	0.098053537	-3.298648851	Mbnl3
1419197_x_at	-0.844858652	7.238537061	-2.647138154	0.01793457	0.117497684	-3.579188224	Hamp
1426508_at	-0.844844327	6.572391864	-2.694878533	0.016284306	0.110946495	-3.488769009	Gfap
1427004_at	0.844711287	4.770106819	1.722213993	0.104944891	0.332075389	-5.171761609	Fbxo2
1459727_at	0.844481738	4.367081213	1.43361038	0.171572155	0.430413963	-5.580005551	AW125646
1460258_at	-0.844451946	5.288214268	-1.393090819	0.183275183	0.447156214	-5.632871798	Lect1
1452766_at	-0.844305662	8.462382851	-4.553968306	0.000352142	0.009257343	0.214377979	Tppp
1416069_at	0.844189452	10.89174	6.053435375	1.93E-05	0.001343148	3.061871885	Pfkp
1432306_at	-0.843815345	5.867598232	-1.515695403	0.14974767	0.400932339	-5.46941402	A930023M06Rik
1457000_at	-0.843804065	2.930285748	-1.828160661	0.086860223	0.298995359	-5.009135387	Efcab12
1458786_at	-0.843454863	3.343433095	-1.420975463	0.17515376	0.435848992	-5.596614942	C79250
1453065_at	-0.843415592	9.596991161	-7.521618448	1.50E-06	0.000348394	5.543003201	Aldh5a1
1430741_at	-0.843031211	2.104855268	-2.329922368	0.033708927	0.172345272	-4.163492808	4933433G08Rik
1437898_at	0.842841608	2.720313137	1.87404954	0.079923799	0.286002787	-4.936770691	C920009B18Rik
1451527_at	0.842803799	10.6633872	6.80288454	5.05E-06	0.000657114	4.368594676	Pcolce2
1432531_at	0.842687563	5.44153122	1.690008993	0.111058348	0.342759261	-5.219912408	9230104L09Rik
1458784_at	-0.842620235	3.494995953	-1.419734053	0.175508947	0.436445685	-5.598240796	C78148
1430599_at	-0.842617186	3.750682365	-1.496091478	0.154737228	0.407528871	-5.496243104	Myt1l
1420762_a_at	-0.842366615	8.983931962	-4.953425386	0.000158169	0.005335693	0.999418354	Ybx2
1443945_at	-0.842129369	3.410780983	-1.715465902	0.106201039	0.334157438	-5.181901727	C130073F10Rik
1454564_at	-0.842071371	4.385717615	-1.389432948	0.184362956	0.44859073	-5.637586826	4933401J01Rik
1439995_at	-0.842058394	4.555372418	-1.962232792	0.067969188	0.260950067	-4.794624942	Slc9b2
1431949_at	-0.842039194	5.381503485	-1.814725647	0.088989703	0.303414311	-5.030106266	4930544F09Rik
1444723_at	-0.841602508	7.544531022	-3.604653342	0.002487515	0.032789833	-1.692960883	Fam212b
1458780_at	-0.84151532	4.295265374	-1.381841496	0.186637248	0.45160179	-5.647341638	D8Ertd620e
1454208_at	-0.841452772	2.797549436	-2.057367555	0.056904298	0.235674685	-4.636978797	4930483O08Rik
1432940_at	0.841326924	5.59650778	1.844550013	0.084323744	0.294291567	-4.983419928	5730405N03Rik
1455973_at	-0.841205765	4.774189641	-1.825702979	0.087246363	0.299908473	-5.012978993	Gm11992
1460245_at	0.841101298	4.941091739	1.805317029	0.090508371	0.306592301	-5.044733213	Klrd1
1440509_at	-0.841090931	5.339001218	-4.001869239	0.001090711	0.019013448	-0.891350745	Sox30
1424699_at	0.840460752	7.709967087	5.559065529	4.87E-05	0.002511613	2.155000495	Ccdc136
1428338_at	-0.839847252	6.208866422	-2.244959682	0.039769499	0.190108007	-4.314291005	Spata2l
1432138_at	0.839776412	3.089138479	1.152860784	0.266458781	0.543315712	-5.921316472	1700080N15Rik
1441773_at	-0.839180941	4.933793573	-1.608947684	0.127827288	0.36891253	-5.338329848	1700061N14Rik
1427689_a_at	0.839103525	10.20809844	6.564966933	7.67E-06	0.000813578	3.962839072	Tnip1
1417612_at	0.839069658	10.56154547	5.069318585	0.000125811	0.004651225	1.224028624	Ier5
1459155_at	0.838892528	4.662309435	1.530621079	0.146039837	0.396203488	-5.448815151	AU015696
1430005_a_at	0.838682681	6.997451984	1.750864814	0.099754867	0.323360506	-5.128413071	Batf2
1449995_at	-0.838480788	2.708746263	-2.169660904	0.045974653	0.206632786	-4.44559534	4933421I07Rik
1449452_a_at	-0.837895279	5.517142709	-1.544391291	0.142687803	0.392221862	-5.429680122	Gp2
1423858_a_at	-0.837711546	7.564340248	-4.02091866	0.001048603	0.018606675	-0.852947927	Hmgcs2
1450770_at	-0.837551939	8.734108645	-5.350173966	7.27E-05	0.003270263	1.761672722	3632451O06Rik
1420565_at	-0.837296475	3.870351401	-1.34980658	0.19648622	0.463733324	-5.688046726	Hoxa1
1419343_at	0.837045275	4.440844604	1.30972576	0.209393085	0.479742439	-5.737915644	Slc15a1
1419126_at	0.836930218	5.369379024	1.811985052	0.089429725	0.30424817	-5.034371927	Hoxd9
1429826_at	0.836715534	4.214162281	1.350844834	0.196160572	0.463174832	-5.686739185	Prl7b1
1431925_at	-0.83614413	3.640085602	-2.310178585	0.035034763	0.176394186	-4.198774814	4933433H22Rik
1418799_a_at	-0.835115636	1.817786466	-2.724811632	0.015325315	0.10678854	-3.431792366	Col17a1
1416297_s_at	-0.835019619	5.773641432	-1.663763937	0.116266572	0.35200108	-5.258693316	Reg3b
1454463_at	-0.834618231	6.46188186	-4.94387131	0.000161193	0.005359528	0.980833927	5430402O13Rik
1419063_at	-0.834300246	3.273194418	-1.844885006	0.084272593	0.294291567	-4.982892798	Ugt8a
1458529_at	-0.833807955	4.122209622	-1.47436742	0.160427673	0.41557456	-5.525670365	Gm4793
1438757_at	0.833434981	5.188642704	1.634286276	0.122366355	0.360908788	-5.301749943	Zfp850
1447054_at	-0.832887545	4.843586119	-2.314419107	0.034745946	0.175534494	-4.19120898	C85395
1428146_s_at	-0.832839359	13.82787581	-7.145398313	2.81E-06	0.000496118	4.937847795	Acaa2
1431904_at	-0.832303612	3.528253037	-1.083276803	0.295270113	0.572337399	-5.996408416	4933427G17Rik
1434067_at	0.83205965	6.605924316	2.645066782	0.018009698	0.117619657	-3.583098344	AI662270
1427459_at	0.831938715	4.718402925	1.635146716	0.122184482	0.360813036	-5.300500737	Cpn2
1444675_at	-0.831851945	5.218385359	-2.1301336	0.04957971	0.216887786	-4.513587481	AL023051
1436862_at	-0.831755165	2.580973442	-1.834619148	0.08585271	0.297228595	-4.999019182	Doc2a
1448789_at	0.831047198	5.764727083	1.320849791	0.205744893	0.475244991	-5.724194368	Aldh1a3
1443019_at	-0.830256197	4.502404434	-2.734080974	0.015039568	0.105897692	-3.414105645	LOC102633981
1416298_at	-0.829718407	6.810900761	-3.155823454	0.006323749	0.060512843	-2.591816993	Mmp9
1460719_a_at	-0.829555737	5.739695846	-1.910636292	0.074752195	0.27572075	-4.878277721	P2rx1
1425165_at	-0.829236408	3.107497202	-1.255331564	0.227977374	0.501651451	-5.803668156	Gzmn
1436619_at	-0.829133797	7.196161342	-6.430882416	9.73E-06	0.00091356	3.730432418	D630045M09Rik
1417600_at	-0.829034603	7.54067517	-1.002693362	0.331425163	0.609766052	-6.078338955	Slc15a2
1434073_at	-0.828900166	5.739896416	-4.686080703	0.000269739	0.007802809	0.475734728	Gprasp2
1421001_a_at	0.828545409	4.331938049	1.095472756	0.290060419	0.566946817	-5.983534314	Car6
1434098_at	-0.828154241	2.889722114	-1.536703573	0.144551114	0.394219979	-5.440378358	Glra2
1435355_at	0.827481271	6.695848538	2.768075213	0.014035062	0.101256768	-3.34907348	Neb
1453340_at	-0.827396146	1.941938238	-1.61309151	0.12692021	0.367517704	-5.332375183	1700057D03Rik
1424680_at	0.827206612	7.334023511	2.538574986	0.022306074	0.134612534	-3.782572697	Fam26e
1430504_at	-0.827059843	4.019306876	-1.059071241	0.305813179	0.58262659	-6.021593462	Vmn2r-ps54
1434913_at	0.826953733	4.519253283	1.43554203	0.171029935	0.429729512	-5.57745641	Hmgcll1
1418738_at	0.826626915	8.680447149	5.798944984	3.10E-05	0.001830174	2.599355017	Scn1b
1442354_at	-0.826608378	4.330440481	-1.131225962	0.27518059	0.552005474	-5.94508734	B230325K18Rik
1426929_at	0.826526854	5.760364371	1.668894811	0.115232085	0.350290728	-5.25114449	Celf4
1416165_at	0.826384281	9.514613193	6.907670413	4.21E-06	0.000604891	4.544610694	Rab31
1431498_at	-0.826371976	5.009072407	-0.957766153	0.352900539	0.629037579	-6.121609606	9530097N15Rik
1445458_at	-0.826222586	5.858175411	-3.263281368	0.005060235	0.052037422	-2.378114538	Mrgprg
1437168_at	0.82606877	1.728290422	1.07490116	0.298887594	0.575941369	-6.005178281	Srsf12
1416740_at	0.826047388	10.32196915	6.65307099	6.56E-06	0.000756139	4.114084552	Col5a1
1451320_at	0.826020526	4.973185254	1.803510707	0.090802541	0.307138557	-5.047535781	Arhgap8
1460593_at	-0.826020437	4.712917837	-1.741345026	0.101453878	0.326427734	-5.142869297	Susd4
1449159_at	0.826005588	8.298662797	3.86023494	0.001462487	0.023098456	-1.177132184	Gnb3
1449984_at	0.825989142	5.384916776	2.231469821	0.040820543	0.193035238	-4.337980966	Cxcl2
1448755_at	0.825766382	9.776914292	4.315954523	0.000571615	0.012616746	-0.260065592	Col15a1
1438493_at	-0.825634906	6.181481845	-3.46879442	0.003300419	0.039558757	-1.966486736	Pld6
1436083_at	-0.82555579	6.270900111	-2.18138372	0.044953007	0.20419861	-4.425304537	Lrp3
1436738_at	-0.825439668	5.50015873	-2.072178412	0.055337634	0.231512401	-4.612055321	Pif1
1439282_at	0.825188414	5.625151378	1.772999505	0.095900543	0.316919916	-5.094599592	D930023I05Rik
1450791_at	0.825019265	14.28027297	3.171969962	0.00611568	0.059122977	-2.559788978	Nppb
1441600_at	0.824924099	3.140533035	1.248766	0.230305499	0.504056642	-5.811452217	C920021A13
1446664_at	-0.824809649	4.176848509	-1.211140266	0.244006915	0.51914136	-5.855417159	D15Ertd154e
1457687_at	0.824775439	8.729490905	5.621834441	4.32E-05	0.00231888	2.272043783	Bcl2
1457086_at	-0.824497346	6.167644757	-1.912091866	0.074552795	0.275300786	-4.875936295	D930028M14Rik
1440774_x_at	-0.824387272	5.174396851	-1.370576986	0.190053848	0.45563013	-5.661739726	Wee2
1429805_at	-0.824170294	4.429966369	-1.227994971	0.237793217	0.51205634	-5.835858892	Myo1a
1443419_at	-0.824125046	2.373814556	-1.523570314	0.147781662	0.398075257	-5.458564342	D5Ertd525e
1428027_at	-0.82403305	4.55300911	-1.279648203	0.219515093	0.492082623	-5.774551086	LOC100653389
1418759_at	0.823917154	4.295866436	1.170743392	0.259408753	0.536233369	-5.901383454	Ptpn20
1416777_at	-0.823886677	4.018550764	-1.289978553	0.215995889	0.487924728	-5.762045267	Ceacam12
1423584_at	0.823827636	13.54331954	6.543648603	7.96E-06	0.000828456	3.926067979	Igfbp7
1441958_s_at	0.822981949	4.571622079	1.664217797	0.116174743	0.351973959	-5.258026217	Ager
1418610_at	-0.822896922	3.59337636	-1.047553576	0.31092517	0.587796935	-6.033404931	Slc17a6
1422113_at	-0.822768315	5.509290463	-1.943397005	0.070378299	0.266420533	-4.825318168	Slc5a5
1430883_at	0.822576454	4.791127902	1.218954726	0.24111059	0.515742795	-5.846376828	4933402C05Rik
1417677_at	0.822317976	7.060475484	2.181263152	0.044963407	0.20419861	-4.425513515	Opn3
1460365_a_at	0.822270254	7.68671205	2.909586527	0.010509327	0.084608193	-3.075733769	Dnm1
1440079_at	-0.822137789	2.577624041	-0.942889897	0.360220509	0.635069428	-6.135550545	3632454L22Rik
1449364_at	0.822133998	5.844934196	2.095573858	0.052943184	0.22581136	-4.572484313	Aurkc
1433142_at	0.821871001	5.43488756	1.912981301	0.074431185	0.274926476	-4.874505021	4921504P05Rik
1417735_at	-0.821720032	3.727597535	-1.037585582	0.315399146	0.592751045	-6.043536972	Mptx1
1420781_at	-0.821566026	3.40660887	-1.319997764	0.206022515	0.475668621	-5.725248585	Etos1
1417276_at	-0.821531501	2.671823356	-1.518646245	0.149008425	0.399787877	-5.465353332	Tulp2
1434923_at	0.821120637	11.55744454	8.943080491	1.65E-07	0.000110629	7.646357776	Cox19
1427833_at	-0.821008432	5.703228145	-1.919408852	0.073557647	0.273030665	-4.864149813	Spi16
1438359_at	0.821004108	2.758115612	1.337606565	0.200345426	0.468212113	-5.703351755	Smlr1
1430400_at	0.820902201	3.453565726	0.970005586	0.346956075	0.623471242	-6.109994817	Pih1d3
1441379_at	-0.820601221	1.882594225	-1.322428164	0.205231391	0.474579066	-5.722240013	AU045094
1453870_at	-0.820575023	4.183886298	-1.365331667	0.191661977	0.458113505	-5.668412871	1810018F18Rik
1417300_at	0.82033984	6.252447208	2.682836949	0.016686196	0.112324221	-3.511628907	Smpdl3b
1431499_at	-0.819967299	3.616553828	-0.997900259	0.333671138	0.611950927	-6.083038381	4933436F18Rik
1415975_at	0.819958872	9.513343169	4.123989636	0.000847734	0.016247455	-0.645371855	Carhsp1
1438863_at	0.819866026	5.223037049	1.58162205	0.133948463	0.378117701	-5.377324043	A530079E22Rik
1446102_at	-0.819700869	5.904294744	-2.384142173	0.030306324	0.162094538	-4.065889433	D9Ertd292e
1430246_at	-0.819358847	4.199992232	-1.009238645	0.328375529	0.606514176	-6.071889763	4933406C10Rik
1431958_at	-0.818704885	4.03027515	-1.205160649	0.24624126	0.52159953	-5.862302472	Spag16
[truncated: 18,816 more rows]
