# Supplementary material for: Upregulation of key genes Eln and Tgfb3 were associated with the severity of cardiac hypertrophy
Source: BMC Genomics. 2022 Aug 14;23:592. doi: 10.1186/s12864-022-08778-0 (PMC9375926; doi:10.1186/s12864-022-08778-0)
Supplement: Supplementary file 2 — Additional file 2. [file 12864_2022_8778_MOESM2_ESM.csv]

Additional file 2. The detailed pairs of miRNA-mRNA
ID	Accession	Target	TargetID	Experiment	Literature	Tissue
mmu-mir-362-3p	MIMAT0004684	F2rl1	14063	HITS-CLIP	21258322	Unspecified
mmu-mir-362-3p	MIMAT0004684	F2rl1	14063	HITS-CLIP	19536157	Unspecified
mmu-mir-466q	MIMAT0020631	F2rl1	14063	HITS-CLIP	23597149	Unspecified
mmu-mir-329-3p	MIMAT0000567	F2rl1	14063	HITS-CLIP	25083871	Unspecified
mmu-mir-362-3p	MIMAT0004684	F2rl1	14063	HITS-CLIP	23597149	Unspecified
mmu-mir-362-3p	MIMAT0004684	F2rl1	14063	HITS-CLIP	23142080	Unspecified
mmu-mir-329-3p	MIMAT0000567	F2rl1	14063	HITS-CLIP	23597149	Unspecified
mmu-mir-329-3p	MIMAT0000567	F2rl1	14063	HITS-CLIP	19536157	Unspecified
mmu-mir-362-3p	MIMAT0004684	F2rl1	14063	HITS-CLIP	25083871	Unspecified
mmu-mir-466q	MIMAT0020631	F2rl1	14063	HITS-CLIP	26203562	Unspecified
mmu-mir-466q	MIMAT0020631	F2rl1	14063	HITS-CLIP	25083871	Unspecified
mmu-mir-329-3p	MIMAT0000567	F2rl1	14063	HITS-CLIP	23142080	Unspecified
mmu-mir-466q	MIMAT0020631	F2rl1	14063	HITS-CLIP	19536157	Unspecified
mmu-mir-329-3p	MIMAT0000567	F2rl1	14063	HITS-CLIP	21258322	Unspecified
mmu-mir-290a-5p	MIMAT0000366	Pou4f1	18996	HITS-CLIP	21258322	Unspecified
mmu-mir-692	MIMAT0003471	Pou4f1	18996	HITS-CLIP	21258322	Unspecified
mmu-mir-292a-5p	MIMAT0000369	Pou4f1	18996	HITS-CLIP	21258322	Unspecified
mmu-mir-181b-5p	MIMAT0000673	Uchl1	22223	Luciferase assay//qRT-PCR//Western blot	23900885	Unspecified
mmu-mir-301b-3p	MIMAT0004186	Meox1	17285	Luciferase assay//qRT-PCR//Western blot	21941297	Unspecified
mmu-mir-199a-5p	MIMAT0000229	Fgl2	14190	HITS-CLIP	25083871	Unspecified
mmu-mir-684	MIMAT0003462	Fgl2	14190	HITS-CLIP	25083871	Unspecified
mmu-mir-204-5p	MIMAT0000237	Fgl2	14190	HITS-CLIP	25083871	Unspecified
mmu-mir-1928	MIMAT0009391	Fgl2	14190	HITS-CLIP	23142080	Unspecified
mmu-mir-221-3p	MIMAT0000669	Fgl2	14190	HITS-CLIP	23142080	Unspecified
mmu-mir-211-5p	MIMAT0000668	Fgl2	14190	HITS-CLIP	25083871	Unspecified
mmu-mir-222-3p	MIMAT0000670	Fgl2	14190	HITS-CLIP	23142080	Unspecified
mmu-mir-532-5p	MIMAT0002889	Fgl2	14190	HITS-CLIP	25083871	Unspecified
mmu-mir-1903	MIMAT0007868	Nbl1	17965	HITS-CLIP	23142080	Unspecified
mmu-mir-677-5p	MIMAT0003451	Nbl1	17965	HITS-CLIP	23142080	Unspecified
mmu-mir-3470b	MIMAT0015641	Nbl1	17965	HITS-CLIP	23142080	Unspecified
mmu-mir-1897-5p	MIMAT0007864	Adra1b	11548	HITS-CLIP	23597149	Unspecified
mmu-mir-1187	MIMAT0005837	Adra1b	11548	HITS-CLIP	23597149	Unspecified
mmu-mir-466i-5p	MIMAT0017325	Adra1b	11548	HITS-CLIP	23597149	Unspecified
mmu-mir-466l-5p	MIMAT0017322	Adra1b	11548	HITS-CLIP	19536157	Unspecified
mmu-mir-466k	MIMAT0005845	Adra1b	11548	HITS-CLIP	19536157	Unspecified
mmu-mir-1897-5p	MIMAT0007864	Adra1b	11548	HITS-CLIP	25083871	Unspecified
mmu-mir-466d-5p	MIMAT0004930	Adra1b	11548	HITS-CLIP	23597149	Unspecified
mmu-mir-466d-5p	MIMAT0004930	Adra1b	11548	HITS-CLIP	19536157	Unspecified
mmu-mir-466a-5p	MIMAT0004759	Adra1b	11548	HITS-CLIP	23597149	Unspecified
mmu-mir-511-3p	MIMAT0017281	Adra1b	11548	HITS-CLIP	23597149	Unspecified
mmu-mir-466l-5p	MIMAT0017322	Adra1b	11548	HITS-CLIP	23597149	Unspecified
mmu-mir-466k	MIMAT0005845	Adra1b	11548	HITS-CLIP	23597149	Unspecified
mmu-mir-1198-5p	MIMAT0005859	Adra1b	11548	HITS-CLIP	23597149	Unspecified
mmu-mir-466e-5p	MIMAT0004879	Adra1b	11548	HITS-CLIP	23597149	Unspecified
mmu-mir-466p-5p	MIMAT0014891	Adra1b	11548	HITS-CLIP	23597149	Unspecified
mmu-mir-466i-5p	MIMAT0017325	Adra1b	11548	HITS-CLIP	19536157	Unspecified
mmu-mir-376c-3p	MIMAT0003183	St8sia1	20449	HITS-CLIP	19536157	Unspecified
mmu-mir-466l-5p	MIMAT0017322	St8sia1	20449	HITS-CLIP	23597149	Unspecified
mmu-mir-741-3p	MIMAT0004236	St8sia1	20449	HITS-CLIP	23597149	Unspecified
mmu-mir-466d-5p	MIMAT0004930	St8sia1	20449	HITS-CLIP	23597149	Unspecified
mmu-mir-1943-5p	MIMAT0009408	St8sia1	20449	HITS-CLIP	21258322	Unspecified
mmu-mir-741-3p	MIMAT0004236	St8sia1	20449	HITS-CLIP	21258322	Unspecified
mmu-mir-3473a	MIMAT0015645	St8sia1	20449	HITS-CLIP	21258322	Unspecified
mmu-mir-3572-3p	MIMAT0020636	St8sia1	20449	HITS-CLIP	19536157	Unspecified
mmu-mir-466k	MIMAT0005845	St8sia1	20449	HITS-CLIP	23597149	Unspecified
mmu-mir-3572-3p	MIMAT0020636	St8sia1	20449	HITS-CLIP	21258322	Unspecified
mmu-mir-3572-3p	MIMAT0020636	St8sia1	20449	HITS-CLIP	23142080	Unspecified
mmu-mir-3572-3p	MIMAT0020636	St8sia1	20449	HITS-CLIP	25083871	Unspecified
mmu-mir-466i-5p	MIMAT0017325	St8sia1	20449	HITS-CLIP	23597149	Unspecified
mmu-mir-466n-3p	MIMAT0014894	St8sia1	20449	HITS-CLIP	19536157	Unspecified
mmu-mir-185-5p	MIMAT0000214	St8sia1	20449	HITS-CLIP	21258322	Unspecified
mmu-mir-466o-3p	MIMAT0014886	St8sia1	20449	HITS-CLIP	19536157	Unspecified
mmu-mir-3572-3p	MIMAT0020636	St8sia1	20449	HITS-CLIP	23597149	Unspecified
mmu-mir-882	MIMAT0004847	St8sia1	20449	HITS-CLIP	21258322	Unspecified
mmu-mir-466m-3p	MIMAT0014883	St8sia1	20449	HITS-CLIP	19536157	Unspecified
mmu-mir-376c-3p	MIMAT0003183	St8sia1	20449	HITS-CLIP	23597149	Unspecified
mmu-mir-9-5p	MIMAT0000142	Aqp4	11829	Sequencing	tarbase	Unspecified
mmu-mir-181a-5p	MIMAT0000210	Aqp4	11829	Sequencing	19536157	Unspecified
mmu-mir-9-5p	MIMAT0000142	Aqp4	11829	Sequencing	19536157	Unspecified
mmu-mir-181a-5p	MIMAT0000210	Aqp4	11829	Sequencing	tarbase	Unspecified
mmu-mir-1193-3p	MIMAT0005851	Rgs2	19735	HITS-CLIP	23142080	Unspecified
mmu-mir-223-3p	MIMAT0000665	Rgs2	19735	HITS-CLIP	23142080	Unspecified
mmu-mir-466k	MIMAT0005845	Lbp	16803	HITS-CLIP	23597149	Unspecified
mmu-mir-466i-5p	MIMAT0017325	Lbp	16803	HITS-CLIP	23597149	Unspecified
mmu-mir-466d-5p	MIMAT0004930	Lbp	16803	HITS-CLIP	23597149	Unspecified
mmu-mir-466l-5p	MIMAT0017322	Lbp	16803	HITS-CLIP	23597149	Unspecified
mmu-mir-692	MIMAT0003471	Dsg2	13511	HITS-CLIP	21258322	Unspecified
mmu-mir-692	MIMAT0003471	Dsg2	13511	HITS-CLIP	19536157	Unspecified
mmu-mir-692	MIMAT0003471	Dsg2	13511	HITS-CLIP	25083871	Unspecified
mmu-mir-692	MIMAT0003471	Dsg2	13511	HITS-CLIP	23597149	Unspecified
mmu-mir-199a-5p	MIMAT0000229	Dsg2	13511	HITS-CLIP	21258322	Unspecified
mmu-mir-199a-5p	MIMAT0000229	Dsg2	13511	HITS-CLIP	23597149	Unspecified
mmu-mir-3067-5p	MIMAT0014840	Dsg2	13511	HITS-CLIP	23597149	Unspecified
mmu-mir-3067-5p	MIMAT0014840	Dsg2	13511	HITS-CLIP	21258322	Unspecified
mmu-mir-668-3p	MIMAT0003732	Rcn3	52377	HITS-CLIP	23142080	Unspecified
mmu-mir-1970	MIMAT0009444	Rcn3	52662	HITS-CLIP	23142080	Unspecified
mmu-mir-2136	MIMAT0011212	Rcn3	52662	HITS-CLIP	23142080	Unspecified
mmu-mir-466i-5p	MIMAT0017325	Tbx15	21384	HITS-CLIP	19536157	Unspecified
mmu-mir-466k	MIMAT0005845	Tbx15	21384	HITS-CLIP	19536157	Unspecified
mmu-mir-466k	MIMAT0005845	Tbx15	21384	HITS-CLIP	23597149	Unspecified
mmu-mir-466l-5p	MIMAT0017322	Tbx15	21384	HITS-CLIP	23597149	Unspecified
mmu-mir-466d-5p	MIMAT0004930	Tbx15	21384	HITS-CLIP	23597149	Unspecified
mmu-mir-466l-5p	MIMAT0017322	Tbx15	21384	HITS-CLIP	19536157	Unspecified
mmu-mir-466i-5p	MIMAT0017325	Tbx15	13863	HITS-CLIP	23597149	Unspecified
mmu-mir-466d-5p	MIMAT0004930	Tbx15	13863	HITS-CLIP	19536157	Unspecified
mmu-mir-3078-5p	MIMAT0014864	Cenpf	108000	HITS-CLIP	21258322	Unspecified
mmu-mir-3473d	MIMAT0020632	Cenpf	108000	HITS-CLIP	21258322	Unspecified
mmu-mir-674-5p	MIMAT0003740	Cenpf	13421	HITS-CLIP	21258322	Unspecified
mmu-mir-125a-3p	MIMAT0004528	Cenpf	13421	HITS-CLIP	21258322	Unspecified
mmu-mir-694	MIMAT0003474	Slc22a3	17141	HITS-CLIP	25083871	Unspecified
mmu-mir-669b-5p	MIMAT0003476	Pacsin1	23969	HITS-CLIP	23142080	Unspecified
mmu-mir-129-5p	MIMAT0000209	Pacsin1	23965	HITS-CLIP	23142080	Unspecified
mmu-mir-375-3p	MIMAT0000739	Pacsin1	23965	HITS-CLIP	23142080	Unspecified
mmu-mir-23b-3p	MIMAT0000125	Nox4	50758	Immunohistochemistry//Luciferase assay//qRT-PCR//Western blot	23152062	Unspecified
mmu-mir-5098	MIMAT0020605	Scube1	79233	HITS-CLIP	25083871	Unspecified
mmu-mir-448-3p	MIMAT0001533	Fndc1	68655	HITS-CLIP	25083871	Unspecified
mmu-mir-291a-5p	MIMAT0000367	Fndc1	68655	HITS-CLIP	25083871	Unspecified
mmu-mir-467f	MIMAT0005846	Fndc1	68655	HITS-CLIP	25083871	Unspecified
mmu-mir-669i	MIMAT0005840	Fndc1	68655	HITS-CLIP	25083871	Unspecified
mmu-mir-3062-5p	MIMAT0014830	Fndc1	68655	HITS-CLIP	25083871	Unspecified
mmu-mir-669j	MIMAT0005838	Fndc1	68655	HITS-CLIP	25083871	Unspecified
mmu-mir-466i-3p	MIMAT0005834	Fndc1	68655	HITS-CLIP	25083871	Unspecified
mmu-mir-574-5p	MIMAT0004893	Fndc1	68655	HITS-CLIP	25083871	Unspecified
mmu-mir-669f-3p	MIMAT0005839	Fndc1	68655	HITS-CLIP	25083871	Unspecified
mmu-mir-3074-1-3p	MIMAT0014857	Fndc1	68655	HITS-CLIP	25083871	Unspecified
mmu-mir-466f-3p	MIMAT0004882	Fndc1	68655	HITS-CLIP	25083871	Unspecified
mmu-mir-329-3p	MIMAT0000567	Fndc1	68655	HITS-CLIP	25083871	Unspecified
mmu-mir-669k-3p	MIMAT0005831	Fndc1	68655	HITS-CLIP	25083871	Unspecified
mmu-mir-291b-5p	MIMAT0003189	Fndc1	68655	HITS-CLIP	25083871	Unspecified
mmu-mir-669h-3p	MIMAT0005842	Fndc1	68708	HITS-CLIP	25083871	Unspecified
mmu-mir-362-3p	MIMAT0004684	Fndc1	68718	HITS-CLIP	25083871	Unspecified
mmu-mir-466o-3p	MIMAT0014886	Synpo2l	68760	HITS-CLIP	21258322	Unspecified
mmu-mir-362-3p	MIMAT0004684	Synpo2l	68760	HITS-CLIP	25083871	Unspecified
mmu-mir-466f-3p	MIMAT0004882	Synpo2l	68760	HITS-CLIP	25083871	Unspecified
mmu-mir-466i-3p	MIMAT0005834	Synpo2l	68760	HITS-CLIP	21258322	Unspecified
mmu-mir-466o-3p	MIMAT0014886	Synpo2l	68760	HITS-CLIP	25083871	Unspecified
mmu-mir-466f-3p	MIMAT0004882	Synpo2l	68760	HITS-CLIP	21258322	Unspecified
mmu-mir-329-3p	MIMAT0000567	Synpo2l	68760	HITS-CLIP	25083871	Unspecified
mmu-mir-466i-3p	MIMAT0005834	Synpo2l	68760	HITS-CLIP	25083871	Unspecified
mmu-mir-329-3p	MIMAT0000567	Synpo2l	68760	HITS-CLIP	21258322	Unspecified
mmu-mir-362-3p	MIMAT0004684	Synpo2l	68760	HITS-CLIP	21258322	Unspecified
mmu-mir-466m-3p	MIMAT0014883	Synpo2l	98732	HITS-CLIP	25083871	Unspecified
mmu-mir-466m-3p	MIMAT0014883	Synpo2l	98732	HITS-CLIP	21258322	Unspecified
mmu-mir-759	MIMAT0003897	Nmrk2	69564	HITS-CLIP	21258322	Unspecified
mmu-mir-665-3p	MIMAT0003733	Nmrk2	69564	HITS-CLIP	21258322	Unspecified
mmu-mir-363-5p	MIMAT0017076	Nmrk2	69564	HITS-CLIP	25083871	Unspecified
mmu-mir-876-5p	MIMAT0004854	Nmrk2	69564	HITS-CLIP	25083871	Unspecified
mmu-mir-142a-5p	MIMAT0000154	Nmrk2	69564	HITS-CLIP	21258322	Unspecified
mmu-mir-5135	MIMAT0020646	Nmrk2	69564	HITS-CLIP	21258322	Unspecified
mmu-mir-3082-5p	MIMAT0014872	Nmrk2	69564	HITS-CLIP	21258322	Unspecified
mmu-mir-340-5p	MIMAT0004651	Nmrk2	69564	HITS-CLIP	21258322	Unspecified
mmu-mir-3089-5p	MIMAT0014899	Nmrk2	69564	HITS-CLIP	21258322	Unspecified
mmu-mir-709	MIMAT0003499	Nmrk2	69564	HITS-CLIP	25083871	Unspecified
mmu-mir-298-5p	MIMAT0000376	Nmrk2	69564	HITS-CLIP	25083871	Unspecified
mmu-mir-1199-5p	MIMAT0005860	Nmrk2	69564	HITS-CLIP	25083871	Unspecified
mmu-mir-139-5p	MIMAT0000656	Nmrk2	69564	HITS-CLIP	21258322	Unspecified
mmu-mir-804	MIMAT0004210	Nmrk2	69564	HITS-CLIP	21258322	Unspecified
mmu-mir-1935	MI0009924	Nmrk2	69576	HITS-CLIP	25083871	Unspecified
mmu-mir-1195	MIMAT0005856	Nmrk2	69576	HITS-CLIP	21258322	Unspecified
mmu-mir-431-5p	MIMAT0001418	Smco1	69576	HITS-CLIP	21258322	Unspecified
mmu-mir-1946a	MIMAT0009412	Smco1	69576	HITS-CLIP	21258322	Unspecified
mmu-mir-34b-5p	MIMAT0000382	Smco1	69576	HITS-CLIP	21258322	Unspecified
mmu-mir-759	MIMAT0003897	Smco1	69576	HITS-CLIP	21258322	Unspecified
mmu-mir-546	MIMAT0003166	Smco1	69576	HITS-CLIP	25083871	Unspecified
mmu-mir-1195	MIMAT0005856	Smco1	69576	HITS-CLIP	21258322	Unspecified
mmu-mir-3089-5p	MIMAT0014899	Smco1	69576	HITS-CLIP	21258322	Unspecified
mmu-mir-10b-5p	MIMAT0000208	Smco1	69576	HITS-CLIP	21258322	Unspecified
mmu-mir-759	MIMAT0003897	Smco1	69576	HITS-CLIP	25083871	Unspecified
mmu-mir-3082-5p	MIMAT0014872	Smco1	69576	HITS-CLIP	25083871	Unspecified
mmu-mir-449a-5p	MIMAT0001542	Smco1	69576	HITS-CLIP	25083871	Unspecified
mmu-mir-1195	MIMAT0005856	Smco1	69576	HITS-CLIP	25083871	Unspecified
mmu-mir-709	MIMAT0003499	Smco1	69576	HITS-CLIP	21258322	Unspecified
mmu-mir-449b	MIMAT0005447	Smco1	69576	HITS-CLIP	25083871	Unspecified
mmu-mir-449c-5p	MIMAT0003460	Smco1	69576	HITS-CLIP	21258322	Unspecified
mmu-mir-298-5p	MIMAT0000376	Smco1	69576	HITS-CLIP	21258322	Unspecified
mmu-mir-1946b	MIMAT0009443	Smco1	69576	HITS-CLIP	21258322	Unspecified
mmu-mir-34b-5p	MIMAT0000382	Smco1	69576	HITS-CLIP	25083871	Unspecified
mmu-mir-34a-5p	MIMAT0000542	Smco1	69576	HITS-CLIP	21258322	Unspecified
mmu-mir-34c-5p	MIMAT0000381	Smco1	69576	HITS-CLIP	21258322	Unspecified
mmu-mir-10a-5p	MIMAT0000648	Smco1	69576	HITS-CLIP	25083871	Unspecified
mmu-mir-665-3p	MIMAT0003733	Smco1	69576	HITS-CLIP	21258322	Unspecified
mmu-mir-5135	MIMAT0020646	Smco1	69576	HITS-CLIP	25083871	Unspecified
mmu-mir-665-3p	MIMAT0003733	Smco1	69576	HITS-CLIP	25083871	Unspecified
mmu-mir-1946b	MIMAT0009443	Smco1	69576	HITS-CLIP	25083871	Unspecified
mmu-mir-34a-5p	MIMAT0000542	Smco1	69576	HITS-CLIP	25083871	Unspecified
mmu-mir-34c-5p	MIMAT0000381	Smco1	69576	HITS-CLIP	25083871	Unspecified
mmu-mir-3089-5p	MIMAT0014899	Smco1	69576	HITS-CLIP	25083871	Unspecified
mmu-mir-804	MIMAT0004210	Smco1	69576	HITS-CLIP	21258322	Unspecified
mmu-mir-1946a	MIMAT0009412	Smco1	69576	HITS-CLIP	25083871	Unspecified
mmu-mir-339-5p	MIMAT0000584	Smco1	69576	HITS-CLIP	25083871	Unspecified
mmu-mir-139-5p	MIMAT0000656	Smco1	69576	HITS-CLIP	25083871	Unspecified
mmu-mir-139-5p	MIMAT0000656	Smco1	69576	HITS-CLIP	21258322	Unspecified
mmu-mir-449a-5p	MIMAT0001542	Smco1	69576	HITS-CLIP	21258322	Unspecified
mmu-mir-10b-5p	MIMAT0000208	Smco1	69576	HITS-CLIP	25083871	Unspecified
mmu-mir-5135	MIMAT0020646	Smco1	69576	HITS-CLIP	21258322	Unspecified
mmu-mir-10a-5p	MIMAT0000648	Smco1	69576	HITS-CLIP	21258322	Unspecified
mmu-mir-706	MIMAT0003496	Smco1	69576	HITS-CLIP	21258322	Unspecified
mmu-mir-3082-5p	MIMAT0014872	Smco1	69576	HITS-CLIP	21258322	Unspecified
mmu-mir-876-5p	MIMAT0004854	Smco1	69576	HITS-CLIP	21258322	Unspecified
mmu-mir-339-5p	MIMAT0000584	Smco1	69576	HITS-CLIP	21258322	Unspecified
mmu-mir-449b	MIMAT0005447	Smco1	69576	HITS-CLIP	21258322	Unspecified
mmu-mir-669e-5p	MIMAT0005853	Smco1	69576	HITS-CLIP	21258322	Unspecified
mmu-mir-363-5p	MIMAT0017076	Smco1	69576	HITS-CLIP	21258322	Unspecified
mmu-mir-1935	MI0009924	Smco1	69576	HITS-CLIP	21258322	Unspecified
mmu-mir-706	MIMAT0003496	Smco1	69576	HITS-CLIP	25083871	Unspecified
mmu-mir-1199-5p	MIMAT0005860	Smco1	69576	HITS-CLIP	21258322	Unspecified
mmu-mir-449c-5p	MIMAT0003460	Smco1	69585	HITS-CLIP	25083871	Unspecified
mmu-mir-804	MIMAT0004210	Smco1	69585	HITS-CLIP	25083871	Unspecified
mmu-mir-466p-3p	MIMAT0014892	Gas2l3	237436	HITS-CLIP	21258322	Unspecified
mmu-mir-3077-3p	MIMAT0014863	Gas2l3	237436	HITS-CLIP	25083871	Unspecified
mmu-mir-5102	MI0018010	Gas2l3	237436	HITS-CLIP	21258322	Unspecified
mmu-mir-5102	MI0018010	Gas2l3	237436	HITS-CLIP	25083871	Unspecified
mmu-mir-493-3p	MIMAT0004888	Gas2l3	237436	HITS-CLIP	21258322	Unspecified
mmu-mir-3102-3p	MIMAT0014936	Gas2l3	237436	HITS-CLIP	21258322	Unspecified
mmu-mir-1264-3p	MIMAT0014803	Gas2l3	237436	HITS-CLIP	21258322	Unspecified
mmu-mir-1188-5p	MIMAT0005843	Gas2l3	237436	HITS-CLIP	21258322	Unspecified
mmu-mir-466b-3p	MIMAT0004876	Gas2l3	237436	HITS-CLIP	21258322	Unspecified
mmu-mir-3106-5p	MIMAT0014817	Gas2l3	237436	HITS-CLIP	21258322	Unspecified
mmu-mir-24-3p	MIMAT0000219	Gas2l3	237436	HITS-CLIP	21258322	Unspecified
mmu-mir-3089-5p	MIMAT0014899	Gas2l3	237436	HITS-CLIP	21258322	Unspecified
mmu-mir-466p-3p	MIMAT0014892	Gas2l3	237436	HITS-CLIP	25083871	Unspecified
mmu-mir-340-5p	MIMAT0004651	Gas2l3	237436	Sequencing	tarbase	Unspecified
mmu-mir-466c-3p	MIMAT0004878	Gas2l3	237436	HITS-CLIP	21258322	Unspecified
mmu-mir-205-5p	MIMAT0000238	Gas2l3	237436	HITS-CLIP	21258322	Unspecified
mmu-mir-1188-5p	MIMAT0005843	Gas2l3	237436	HITS-CLIP	25083871	Unspecified
mmu-mir-138-5p	MIMAT0000150	Gas2l3	237436	HITS-CLIP	21258322	Unspecified
mmu-mir-762	MIMAT0003892	Gas2l3	237436	HITS-CLIP	21258322	Unspecified
mmu-mir-139-5p	MIMAT0000656	Gas2l3	237436	HITS-CLIP	21258322	Unspecified
mmu-mir-143-3p	MIMAT0000247	Gas2l3	237436	HITS-CLIP	21258322	Unspecified
mmu-mir-546	MIMAT0003166	Gas2l3	237436	HITS-CLIP	21258322	Unspecified
mmu-mir-139-5p	MIMAT0000656	Gas2l3	237436	HITS-CLIP	25083871	Unspecified
mmu-mir-466l-3p	MIMAT0005830	Gas2l3	237436	HITS-CLIP	21258322	Unspecified
mmu-mir-466l-3p	MIMAT0005830	Gas2l3	237436	HITS-CLIP	25083871	Unspecified
mmu-mir-3077-3p	MIMAT0014863	Gas2l3	237436	HITS-CLIP	21258322	Unspecified
mmu-mir-466c-3p	MIMAT0004878	Gas2l3	237436	HITS-CLIP	25083871	Unspecified
mmu-mir-340-5p	MIMAT0004651	Gas2l3	237436	Sequencing	19536157	Unspecified
mmu-mir-466b-3p	MIMAT0004876	Gas2l3	667742	HITS-CLIP	25083871	Unspecified
mmu-mir-1264-3p	MIMAT0014803	Gas2l3	667742	HITS-CLIP	25083871	Unspecified
mmu-mir-3474	MIMAT0015646	Pi16	74120	HITS-CLIP	21258322	Unspecified
mmu-mir-331-3p	MIMAT0000571	Pi16	74120	HITS-CLIP	21258322	Unspecified
mmu-mir-5101	MIMAT0020608	Itih5	209378	HITS-CLIP	23142080	Unspecified
mmu-mir-1897-5p	MIMAT0007864	Itih5	209378	HITS-CLIP	25083871	Unspecified
mmu-mir-878-5p	MIMAT0004932	Itih5	209378	HITS-CLIP	23142080	Unspecified
mmu-mir-3470a	MIMAT0015640	Itih5	209378	HITS-CLIP	25083871	Unspecified
mmu-mir-3470a	MIMAT0015640	Itih5	209378	HITS-CLIP	23597149	Unspecified
mmu-mir-876-5p	MIMAT0004854	Itih5	209378	HITS-CLIP	23597149	Unspecified
mmu-mir-1897-5p	MIMAT0007864	Itih5	209378	HITS-CLIP	23597149	Unspecified
mmu-mir-743a-3p	MIMAT0004238	Itih5	209378	HITS-CLIP	25083871	Unspecified
mmu-mir-743b-3p	MIMAT0004840	Itih5	78560	HITS-CLIP	25083871	Unspecified
mmu-mir-876-5p	MIMAT0004854	Itih5	78560	HITS-CLIP	25083871	Unspecified
mmu-mir-129-5p	MIMAT0000209	Pmepa1	65112	HITS-CLIP	23142080	Unspecified
mmu-mir-1932	MIMAT0009395	Pmepa1	58185	HITS-CLIP	23142080	Unspecified
mmu-mir-450a-5p	MIMAT0001546	Pmepa1	58185	HITS-CLIP	23142080	Unspecified
mmu-mir-1894-5p	MIMAT0007877	Plxnb1	235611	HITS-CLIP	23597149	Unspecified
mmu-mir-1894-5p	MIMAT0007877	Plxnb1	235611	HITS-CLIP	26203562	Unspecified
mmu-mir-1894-5p	MIMAT0007877	Plxnb1	235611	HITS-CLIP	25083871	Unspecified
mmu-mir-3089-3p	MIMAT0014900	Plxnb1	235611	HITS-CLIP	21258322	Unspecified
mmu-mir-3473c	MIMAT0020614	Plxnb1	235611	HITS-CLIP	25083871	Unspecified
mmu-mir-3474	MIMAT0015646	Plxnb1	235611	HITS-CLIP	21258322	Unspecified
mmu-mir-1894-5p	MIMAT0007877	Plxnb1	235611	HITS-CLIP	21258322	Unspecified
mmu-mir-692	MIMAT0003471	Plxnb1	235611	HITS-CLIP	25083871	Unspecified
mmu-mir-3473c	MIMAT0020614	Plxnb1	235611	HITS-CLIP	23597149	Unspecified
mmu-mir-692	MIMAT0003471	Plxnb1	235611	HITS-CLIP	21258322	Unspecified
mmu-mir-692	MIMAT0003471	Plxnb1	235611	HITS-CLIP	26203562	Unspecified
mmu-mir-3473c	MIMAT0020614	Plxnb1	140630	HITS-CLIP	21258322	Unspecified
mmu-mir-3473c	MIMAT0020614	Plxnb1	140630	HITS-CLIP	26203562	Unspecified
mmu-mir-3102-3p	MIMAT0014936	Cplx3	234728	HITS-CLIP	21258322	Unspecified
mmu-mir-878-3p	MIMAT0004933	Cplx3	234728	HITS-CLIP	21258322	Unspecified
mmu-mir-546	MIMAT0003166	Ttll1	319953	HITS-CLIP	21258322	Unspecified
mmu-mir-709	MIMAT0003499	Ttll1	319953	HITS-CLIP	25083871	Unspecified
mmu-mir-298-5p	MIMAT0000376	Ttll1	319953	HITS-CLIP	21258322	Unspecified
mmu-mir-362-3p	MIMAT0004684	Ttll1	319953	HITS-CLIP	21258322	Unspecified
mmu-mir-5123	MIMAT0020633	Ttll1	319953	HITS-CLIP	21258322	Unspecified
mmu-mir-31-5p	MIMAT0000538	Ttll1	319953	HITS-CLIP	21258322	Unspecified
mmu-mir-3102-5p	MIMAT0014933	Ttll1	319953	HITS-CLIP	21258322	Unspecified
mmu-mir-329-3p	MIMAT0000567	Ttll1	319953	HITS-CLIP	21258322	Unspecified
mmu-mir-1839-5p	MIMAT0009456	Ttll1	319953	HITS-CLIP	21258322	Unspecified
mmu-mir-1839-5p	MIMAT0009456	Ttll1	319953	HITS-CLIP	25083871	Unspecified
mmu-mir-1935	MI0009924	Ttll1	319953	HITS-CLIP	21258322	Unspecified
mmu-mir-3082-3p	MIMAT0014873	Ttll1	319953	HITS-CLIP	21258322	Unspecified
mmu-mir-804	MIMAT0004210	Ttll1	319953	HITS-CLIP	21258322	Unspecified
mmu-mir-709	MIMAT0003499	Ttll1	319953	HITS-CLIP	21258322	Unspecified
mmu-mir-5123	MIMAT0020633	Ttll1	319953	HITS-CLIP	25083871	Unspecified
mmu-mir-1935	MI0009924	Ttll1	211232	HITS-CLIP	25083871	Unspecified
mmu-mir-298-5p	MIMAT0000376	Ttll1	211232	HITS-CLIP	25083871	Unspecified
mmu-mir-5133	MIMAT0020644	Svopl	320590	HITS-CLIP	21258322	Unspecified
mmu-mir-1935	MI0009924	Svopl	320590	HITS-CLIP	21258322	Unspecified
mmu-mir-298-5p	MIMAT0000376	Svopl	320590	HITS-CLIP	21258322	Unspecified
mmu-mir-3470b	MIMAT0015641	Svopl	320590	HITS-CLIP	21258322	Unspecified
mmu-mir-3076-3p	MIMAT0014861	Svopl	320590	HITS-CLIP	21258322	Unspecified
mmu-mir-466q	MIMAT0020631	Svopl	320590	HITS-CLIP	21258322	Unspecified
mmu-mir-3475-3p	MIMAT0015219	Svopl	320590	HITS-CLIP	21258322	Unspecified
mmu-mir-5114	MIMAT0020622	Svopl	320590	HITS-CLIP	21258322	Unspecified
mmu-mir-709	MIMAT0003499	Svopl	320590	HITS-CLIP	21258322	Unspecified
mmu-mir-363-5p	MIMAT0017076	Svopl	320590	HITS-CLIP	21258322	Unspecified
mmu-mir-876-5p	MIMAT0004854	Svopl	320604	HITS-CLIP	21258322	Unspecified
mmu-mir-764-3p	MIMAT0003895	Svopl	320604	HITS-CLIP	21258322	Unspecified
mmu-mir-5127	MIMAT0020638	Dixdc1	330938	HITS-CLIP	21258322	Unspecified
mmu-mir-150-5p	MIMAT0000160	Dixdc1	387285	HITS-CLIP	21258322	Unspecified
mmu-mir-409-3p	MIMAT0001090	Dixdc1	192174	HITS-CLIP	21258322	Unspecified
mmu-mir-346-5p	MIMAT0000597	Milr1	380732	HITS-CLIP	21258322	Unspecified
mmu-mir-7b-5p	MIMAT0000678	Milr1	380732	HITS-CLIP	25083871	Unspecified
mmu-mir-1933-3p	MIMAT0009397	Milr1	380732	HITS-CLIP	25083871	Unspecified
mmu-mir-7a-5p	MIMAT0000677	Milr1	380732	HITS-CLIP	25083871	Unspecified
mmu-mir-434-3p	MIMAT0001422	Milr1	381077	HITS-CLIP	25083871	Unspecified
mmu-mir-3057-3p	MIMAT0014823	Milr1	381077	HITS-CLIP	21258322	Unspecified
mmu-mir-466i-3p	MIMAT0005834	Bpifc	270757	HITS-CLIP	25083871	Unspecified
mmu-mir-362-3p	MIMAT0004684	Bpifc	270757	HITS-CLIP	25083871	Unspecified
mmu-mir-466m-3p	MIMAT0014883	Bpifc	270757	HITS-CLIP	21258322	Unspecified
mmu-mir-466i-3p	MIMAT0005834	Bpifc	270757	HITS-CLIP	21258322	Unspecified
mmu-mir-466o-3p	MIMAT0014886	Bpifc	270757	HITS-CLIP	21258322	Unspecified
mmu-mir-1191a	MIMAT0005849	Bpifc	270757	HITS-CLIP	25083871	Unspecified
mmu-mir-467g	MIMAT0005854	Bpifc	270757	HITS-CLIP	21258322	Unspecified
mmu-mir-466p-3p	MIMAT0014892	Bpifc	270757	HITS-CLIP	21258322	Unspecified
mmu-mir-466e-3p	MIMAT0004880	Bpifc	270757	HITS-CLIP	21258322	Unspecified
mmu-mir-466c-3p	MIMAT0004878	Bpifc	270757	HITS-CLIP	21258322	Unspecified
mmu-mir-1b-5p	MIMAT0005835	Bpifc	270757	HITS-CLIP	21258322	Unspecified
mmu-mir-297b-3p	MIMAT0004827	Bpifc	270757	HITS-CLIP	21258322	Unspecified
mmu-mir-466f-3p	MIMAT0004882	Bpifc	270757	HITS-CLIP	25083871	Unspecified
mmu-mir-329-3p	MIMAT0000567	Bpifc	270757	HITS-CLIP	21258322	Unspecified
mmu-mir-466a-3p	MIMAT0002107	Bpifc	270757	HITS-CLIP	21258322	Unspecified
mmu-mir-466f-3p	MIMAT0004882	Bpifc	270757	HITS-CLIP	21258322	Unspecified
mmu-mir-466d-3p	MIMAT0004931	Bpifc	270757	HITS-CLIP	21258322	Unspecified
mmu-mir-362-3p	MIMAT0004684	Bpifc	270757	HITS-CLIP	21258322	Unspecified
mmu-mir-329-3p	MIMAT0000567	Bpifc	272381	HITS-CLIP	25083871	Unspecified
mmu-mir-466b-3p	MIMAT0004876	Bpifc	272381	HITS-CLIP	21258322	Unspecified
mmu-mir-1897-5p	MIMAT0007864	Shisa3	381813	HITS-CLIP	25083871	Unspecified
mmu-mir-30e-5p	MIMAT0000248	Zfp711	245595	HITS-CLIP	25083871	Unspecified
mmu-mir-30c-5p	MIMAT0000514	Zfp711	245595	HITS-CLIP	25083871	Unspecified
mmu-mir-30a-5p	MIMAT0000128	Zfp711	245595	HITS-CLIP	25083871	Unspecified
mmu-mir-384-5p	MIMAT0004745	Zfp711	245595	HITS-CLIP	25083871	Unspecified
mmu-mir-30b-5p	MIMAT0000130	Zfp711	232035	HITS-CLIP	25083871	Unspecified
mmu-mir-30d-5p	MIMAT0000515	Zfp711	232035	HITS-CLIP	25083871	Unspecified
mmu-mir-1195	MIMAT0005856	Angptl7	654812	HITS-CLIP	21258322	Unspecified
mmu-mir-376c-3p	MIMAT0003183	Angptl7	654812	HITS-CLIP	21258322	Unspecified
mmu-mir-804	MIMAT0004210	Angptl7	654812	HITS-CLIP	21258322	Unspecified
mmu-mir-5135	MIMAT0020646	Angptl7	238555	HITS-CLIP	21258322	Unspecified
mmu-mir-3089-5p	MIMAT0014899	Angptl7	238555	HITS-CLIP	21258322	Unspecified
mmu-mir-466k	MIMAT0005845	Mylk4	238564	HITS-CLIP	21258322	Unspecified
mmu-mir-574-5p	MIMAT0004893	Mylk4	238564	HITS-CLIP	21258322	Unspecified
mmu-mir-466p-5p	MIMAT0014891	Mylk4	238564	HITS-CLIP	21258322	Unspecified
mmu-mir-466d-5p	MIMAT0004930	Mylk4	238564	HITS-CLIP	21258322	Unspecified
mmu-mir-297b-5p	MIMAT0003480	Mylk4	238564	HITS-CLIP	21258322	Unspecified
mmu-mir-297a-5p	MIMAT0000375	Mylk4	238564	HITS-CLIP	21258322	Unspecified
mmu-mir-297c-5p	MIMAT0004865	Mylk4	238564	HITS-CLIP	21258322	Unspecified
mmu-mir-466l-5p	MIMAT0017322	Mylk4	238564	HITS-CLIP	21258322	Unspecified
mmu-mir-1198-5p	MIMAT0005859	Mylk4	238564	HITS-CLIP	21258322	Unspecified
mmu-mir-741-3p	MIMAT0004236	Mylk4	238564	HITS-CLIP	21258322	Unspecified
mmu-mir-743b-5p	MIMAT0004839	Mylk4	238564	HITS-CLIP	21258322	Unspecified
mmu-mir-466a-5p	MIMAT0004759	Mylk4	238564	HITS-CLIP	21258322	Unspecified
mmu-mir-466e-5p	MIMAT0004879	Mylk4	238564	HITS-CLIP	21258322	Unspecified
mmu-mir-1187	MIMAT0005837	Mylk4	238564	HITS-CLIP	21258322	Unspecified
mmu-mir-804	MIMAT0004210	Mylk4	238564	HITS-CLIP	21258322	Unspecified
mmu-mir-743b-5p	MIMAT0004839	Mylk4	238564	HITS-CLIP	23597149	Unspecified
mmu-mir-511-3p	MIMAT0017281	Mylk4	238564	HITS-CLIP	21258322	Unspecified
mmu-mir-5121	MIMAT0020629	Mylk4	238564	HITS-CLIP	21258322	Unspecified
mmu-mir-3089-5p	MIMAT0014899	Mylk4	238564	HITS-CLIP	23597149	Unspecified
mmu-mir-466i-5p	MIMAT0017325	Mylk4	225594	HITS-CLIP	21258322	Unspecified
mmu-mir-3089-5p	MIMAT0014899	Mylk4	225594	HITS-CLIP	21258322	Unspecified
mmu-mir-1970	MIMAT0009444	Col8a1	12837	HITS-CLIP	23142080	Unspecified
mmu-mir-1188-5p	MIMAT0005843	Col8a1	12837	HITS-CLIP	23142080	Unspecified
mmu-mir-709	MIMAT0003499	Col8a1	12837	HITS-CLIP	23597149	Unspecified
mmu-mir-129-5p	MIMAT0000209	Col8a1	12837	HITS-CLIP	23142080	Unspecified
mmu-mir-709	MIMAT0003499	Col8a1	12837	HITS-CLIP	21258322	Unspecified
mmu-mir-5101	MIMAT0020608	Col8a1	12837	HITS-CLIP	25083871	Unspecified
mmu-mir-709	MIMAT0003499	Col8a1	12837	HITS-CLIP	25083871	Unspecified
mmu-mir-466i-3p	MIMAT0005834	Col8a1	12837	HITS-CLIP	25083871	Unspecified
mmu-mir-532-5p	MIMAT0002889	Col8a1	12845	HITS-CLIP	23597149	Unspecified
mmu-mir-599	MIMAT0012772	Col8a1	12845	HITS-CLIP	23142080	Unspecified
mmu-mir-99b-5p	MIMAT0000132	Comp	12845	HITS-CLIP	21258322	Unspecified
mmu-mir-99a-5p	MIMAT0000131	Comp	12845	HITS-CLIP	21258322	Unspecified
mmu-mir-100-5p	MIMAT0000655	Comp	12845	HITS-CLIP	21258322	Unspecified
mmu-mir-362-3p	MIMAT0004684	Comp	12846	HITS-CLIP	21258322	Unspecified
mmu-mir-329-3p	MIMAT0000567	Comp	12846	HITS-CLIP	21258322	Unspecified
mmu-mir-320-3p	MIMAT0000666	Cyp1a2	13106	HITS-CLIP	25083871	Unspecified
mmu-mir-709	MIMAT0003499	Egr2	13654	Luciferase assay//Microarray	22792185	Unspecified
mmu-mir-150-5p	MIMAT0000160	Egr2	13654	Flow//Luciferase assay//Microarray//qRT-PCR	23604034	Unspecified
mmu-mir-125b-2-3p	MIMAT0004529	Egr2	13654	HITS-CLIP	21258322	Unspecified
mmu-mir-224-5p	MIMAT0000671	Egr2	13654	Luciferase assay//Western blot	23665235	Unspecified
mmu-mir-3971	MIMAT0019356	Egr2	13654	HITS-CLIP	21258322	Unspecified
mmu-mir-455-3p	MIMAT0003742	Egr2	13654	HITS-CLIP	21258322	Unspecified
mmu-mir-344f-5p	MIMAT0014931	Egr2	13665	HITS-CLIP	21258322	Unspecified
mmu-mir-138-5p	MIMAT0000150	Egr2	13665	Luciferase assay//Microarray	22792185	Unspecified
mmu-mir-126a-5p	MIMAT0000137	Phkg1	18682	HITS-CLIP	25083871	Unspecified
mmu-mir-362-3p	MIMAT0004684	Phkg1	18682	HITS-CLIP	21258322	Unspecified
mmu-mir-3097-3p	MIMAT0014916	Phkg1	18682	HITS-CLIP	21258322	Unspecified
mmu-mir-717	MIMAT0003510	Phkg1	18746	HITS-CLIP	21258322	Unspecified
mmu-mir-329-3p	MIMAT0000567	Phkg1	18749	HITS-CLIP	21258322	Unspecified
mmu-mir-30c-5p	MIMAT0000514	Serpine1	18787	HITS-CLIP	23142080	Unspecified
mmu-mir-30d-5p	MIMAT0000515	Serpine1	18787	HITS-CLIP	23142080	Unspecified
mmu-mir-125b-2-3p	MIMAT0004529	Serpine1	18787	HITS-CLIP	23142080	Unspecified
mmu-mir-1970	MIMAT0009444	Serpine1	18787	HITS-CLIP	23142080	Unspecified
mmu-mir-599	MIMAT0012772	Serpine1	18787	HITS-CLIP	23142080	Unspecified
mmu-mir-30e-5p	MIMAT0000248	Serpine1	18787	HITS-CLIP	23142080	Unspecified
mmu-mir-3470b	MIMAT0015641	Serpine1	18787	HITS-CLIP	23142080	Unspecified
mmu-mir-384-5p	MIMAT0004745	Serpine1	18787	HITS-CLIP	23142080	Unspecified
mmu-mir-224-5p	MIMAT0000671	Serpine1	18787	HITS-CLIP	23142080	Unspecified
mmu-mir-30a-5p	MIMAT0000128	Serpine1	18787	HITS-CLIP	23142080	Unspecified
mmu-mir-30b-5p	MIMAT0000130	Serpine1	18787	HITS-CLIP	23142080	Unspecified
mmu-mir-1894-3p	MIMAT0007878	Serpine1	18787	HITS-CLIP	23142080	Unspecified
mmu-mir-875-3p	MIMAT0004938	Serpine1	18787	HITS-CLIP	23142080	Unspecified
mmu-mir-320-3p	MIMAT0000666	Serpine1	18792	HITS-CLIP	23142080	Unspecified
mmu-mir-1943-5p	MIMAT0009408	Serpine1	18792	HITS-CLIP	23142080	Unspecified
mmu-mir-329-3p	MIMAT0000567	Spta1	20739	HITS-CLIP	25083871	Unspecified
mmu-mir-466o-3p	MIMAT0014886	Spta1	20739	HITS-CLIP	23597149	Unspecified
mmu-mir-466i-3p	MIMAT0005834	Spta1	20739	HITS-CLIP	23142080	Unspecified
mmu-mir-362-3p	MIMAT0004684	Spta1	20739	HITS-CLIP	25083871	Unspecified
mmu-mir-466o-3p	MIMAT0014886	Spta1	20739	HITS-CLIP	23142080	Unspecified
mmu-mir-1264-3p	MIMAT0014803	Spta1	20739	HITS-CLIP	25083871	Unspecified
mmu-mir-362-3p	MIMAT0004684	Spta1	20739	HITS-CLIP	23142080	Unspecified
mmu-mir-466o-3p	MIMAT0014886	Spta1	20739	HITS-CLIP	25083871	Unspecified
mmu-mir-466m-3p	MIMAT0014883	Spta1	20739	HITS-CLIP	23597149	Unspecified
mmu-mir-1264-3p	MIMAT0014803	Spta1	20739	HITS-CLIP	21258322	Unspecified
mmu-mir-1264-3p	MIMAT0014803	Spta1	20739	HITS-CLIP	23597149	Unspecified
mmu-mir-466m-3p	MIMAT0014883	Spta1	20739	HITS-CLIP	25083871	Unspecified
mmu-mir-329-3p	MIMAT0000567	Spta1	20739	HITS-CLIP	23142080	Unspecified
mmu-mir-1264-3p	MIMAT0014803	Spta1	20739	HITS-CLIP	23142080	Unspecified
mmu-mir-362-3p	MIMAT0004684	Spta1	20739	HITS-CLIP	23597149	Unspecified
mmu-mir-466i-3p	MIMAT0005834	Spta1	20739	HITS-CLIP	23597149	Unspecified
mmu-mir-466f-3p	MIMAT0004882	Spta1	20739	HITS-CLIP	25083871	Unspecified
mmu-mir-466m-3p	MIMAT0014883	Spta1	20739	HITS-CLIP	23142080	Unspecified
mmu-mir-466f-3p	MIMAT0004882	Spta1	20739	HITS-CLIP	23142080	Unspecified
mmu-mir-466i-3p	MIMAT0005834	Spta1	20739	HITS-CLIP	25083871	Unspecified
mmu-mir-329-3p	MIMAT0000567	Spta1	20741	HITS-CLIP	23597149	Unspecified
mmu-mir-466f-3p	MIMAT0004882	Spta1	20742	HITS-CLIP	23597149	Unspecified
mmu-mir-199a-5p	MIMAT0000229	Tgfb2	21808	HITS-CLIP	25083871	Unspecified
mmu-mir-23b-3p	MIMAT0000125	Tgfb2	21808	HITS-CLIP	25083871	Unspecified
mmu-mir-200a-3p	MIMAT0000519	Tgfb2	21808	HITS-CLIP	23142080	Unspecified
mmu-mir-145a-5p	MIMAT0000157	Tgfb2	21808	HITS-CLIP	25083871	Unspecified
mmu-mir-466k	MIMAT0005845	Tgfb2	21808	HITS-CLIP	21258322	Unspecified
mmu-mir-466d-5p	MIMAT0004930	Tgfb2	21808	HITS-CLIP	23597149	Unspecified
mmu-mir-495-3p	MIMAT0003456	Tgfb2	21808	HITS-CLIP	25083871	Unspecified
mmu-mir-466l-5p	MIMAT0017322	Tgfb2	21808	HITS-CLIP	23597149	Unspecified
mmu-mir-23a-3p	MIMAT0000532	Tgfb2	21808	HITS-CLIP	25083871	Unspecified
mmu-mir-1192	MIMAT0005850	Tgfb2	21808	HITS-CLIP	25083871	Unspecified
mmu-mir-466i-5p	MIMAT0017325	Tgfb2	21808	HITS-CLIP	23597149	Unspecified
mmu-mir-335-3p	MIMAT0004704	Tgfb2	21808	HITS-CLIP	25083871	Unspecified
mmu-mir-141-3p	MIMAT0000153	Tgfb2	21808	HITS-CLIP	23142080	Unspecified
mmu-mir-466l-5p	MIMAT0017322	Tgfb2	21808	HITS-CLIP	21258322	Unspecified
mmu-mir-466k	MIMAT0005845	Tgfb2	21808	HITS-CLIP	23597149	Unspecified
mmu-mir-141-3p	MIMAT0000153	Tgfb2	21808	HITS-CLIP	25083871	Unspecified
mmu-mir-200a-3p	MIMAT0000519	Tgfb2	21808	HITS-CLIP	25083871	Unspecified
mmu-mir-466d-5p	MIMAT0004930	Tgfb2	21808	HITS-CLIP	21258322	Unspecified
mmu-mir-466i-5p	MIMAT0017325	Tgfb2	21818	HITS-CLIP	21258322	Unspecified
mmu-mir-2136	MIMAT0011212	Tgfb2	21818	HITS-CLIP	23597149	Unspecified
mmu-mir-17-5p	MIMAT0000649	Timp1	21858	In situ hybridization//Luciferase assay//qRT-PCR//Western blot	23825222	Unspecified
mmu-mir-129-5p	MIMAT0000209	Slc1a3	17135	HITS-CLIP	23142080	Unspecified
mmu-mir-547-3p	MIMAT0003173	Slc1a3	17135	HITS-CLIP	23142080	Unspecified
mmu-mir-495-3p	MIMAT0003456	4930539E08Rik	207819	HITS-CLIP	25083871	Unspecified
mmu-mir-3090-3p	MIMAT0014902	4930539E08Rik	207819	HITS-CLIP	21258322	Unspecified
mmu-mir-101a-3p	MIMAT0000133	4930539E08Rik	207819	HITS-CLIP	21258322	Unspecified
mmu-mir-1192	MIMAT0005850	4930539E08Rik	207819	HITS-CLIP	25083871	Unspecified
mmu-mir-101b-3p	MIMAT0000616	4930539E08Rik	207819	HITS-CLIP	21258322	Unspecified
mmu-mir-338-3p	MIMAT0000582	4930539E08Rik	207819	HITS-CLIP	21258322	Unspecified
mmu-mir-144-3p	MIMAT0000156	4930539E08Rik	207819	HITS-CLIP	21258322	Unspecified
mmu-mir-323-3p	MIMAT0000551	4930539E08Rik	207819	HITS-CLIP	21258322	Unspecified
mmu-mir-124-3p	MIMAT0000134	Abhd8	64296	Microarray	18619591	Unspecified
mmu-mir-124-3p	MIMAT0000134	Abhd8	64296	microarray	tarbase	Unspecified
mmu-mir-122-5p	MIMAT0000246	Ctgf	14219	Luciferase assay	22820290	Unspecified
mmu-mir-26a-5p	MIMAT0000533	Ctgf	14219	Immunofluorescence//Luciferase assay//qRT-PCR//Western blot	24594795	Unspecified
mmu-mir-297a-5p	MIMAT0000375	Ctgf	14219	Sequencing	tarbase	Unspecified
mmu-mir-297a-5p	MIMAT0000375	Ctgf	14219	Sequencing	19536157	Unspecified
mmu-mir-425-5p	MIMAT0004750	Ctgf	14219	Sequencing	tarbase	Unspecified
mmu-mir-425-5p	MIMAT0004750	Ctgf	14219	Sequencing	19536157	Unspecified
mmu-mir-1a-3p	MIMAT0000123	Acta1	11459	Microarray//Western blot	17234972	Unspecified
mmu-mir-301b-3p	MIMAT0004186	Scara5	71145	Sequencing	19536157	Unspecified
mmu-mir-190a-5p	MIMAT0000220	Ddah1	69219	Sequencing	19536157	Unspecified
mmu-mir-758-3p	MIMAT0003889	Ddah1	69219	Sequencing	19536157	Unspecified
mmu-mir-758-3p	MIMAT0003889	Ddah1	69219	Sequencing	tarbase	Unspecified
mmu-mir-7b-5p	MIMAT0000678	Ddah1	69219	Sequencing	19536157	Unspecified
mmu-mir-7b-5p	MIMAT0000678	Ddah1	69219	Sequencing	tarbase	Unspecified
mmu-mir-15a-5p	MIMAT0000526	Angpt1	11600	Sequencing	tarbase	Unspecified
mmu-mir-15a-5p	MIMAT0000526	Angpt1	11600	Sequencing	19536157	Unspecified
mmu-mir-17-5p	MIMAT0000649	Dio2	13371	Sequencing	19536157	Unspecified
mmu-mir-541-5p	MIMAT0003170	Ano10	102566	Sequencing	19536157	Unspecified
mmu-mir-541-5p	MIMAT0003170	Ano10	102566	Sequencing	tarbase	Unspecified
mmu-mir-15a-5p	MIMAT0000526	Eln	13717	Luciferase assay//Microarray//Western blot	21305018	Unspecified
mmu-mir-1894-5p	MIMAT0007877	Eln	13717	HITS-CLIP	21258322	Unspecified
mmu-mir-29a-3p	MIMAT0000535	Eln	13717	Luciferase assay//Microarray//Northern blot//qRT-PCR	18723672	Unspecified
mmu-mir-181a-5p	MIMAT0000210	Bend6	320705	Sequencing	19536157	Unspecified
mmu-mir-181a-5p	MIMAT0000210	Bend6	320705	Sequencing	tarbase	Unspecified
mmu-mir-9-5p	MIMAT0000142	Bend6	320705	Sequencing	tarbase	Unspecified
mmu-mir-9-5p	MIMAT0000142	Bend6	320705	Sequencing	19536157	Unspecified
mmu-mir-541-5p	MIMAT0003170	Fam216b	219170	Sequencing	19536157	Unspecified
mmu-mir-124-3p	MIMAT0000134	Fbn1	14118	microarray	tarbase	Unspecified
mmu-mir-124-3p	MIMAT0000134	Fbn1	14118	Microarray	18619591	Unspecified
mmu-mir-29a-3p	MIMAT0000535	Fbn1	14118	Luciferase assay//Microarray//Northern blot//qRT-PCR	18723672	Unspecified
mmu-mir-29b-3p	MIMAT0000127	Fbn1	14118	Luciferase assay//Microarray//Northern blot//qRT-PCR	18723672	Unspecified
mmu-mir-425-5p	MIMAT0004750	Frem1	329872	Sequencing	19536157	Unspecified
mmu-mir-425-5p	MIMAT0004750	Frem1	329872	Sequencing	tarbase	Unspecified
mmu-mir-136-5p	MIMAT0000148	Fstl1	14314	Sequencing	tarbase	Unspecified
mmu-mir-136-5p	MIMAT0000148	Fstl1	14314	Sequencing	19536157	Unspecified
mmu-mir-15a-5p	MIMAT0000526	Fstl1	14314	Sequencing	19536157	Unspecified
mmu-mir-15a-5p	MIMAT0000526	Fstl1	14314	Sequencing	tarbase	Unspecified
mmu-mir-206-3p	MIMAT0000239	Fstl1	14314	Luciferase assay//Northern blot//qRT-PCR	17030984	Unspecified
mmu-mir-9-5p	MIMAT0000142	Fstl1	14314	Sequencing	tarbase	Unspecified
mmu-mir-9-5p	MIMAT0000142	Fstl1	14314	Sequencing	19536157	Unspecified
mmu-mir-425-5p	MIMAT0004750	Megf10	70417	Sequencing	19536157	Unspecified
mmu-mir-425-5p	MIMAT0004750	Megf10	70417	Sequencing	tarbase	Unspecified
mmu-mir-495-3p	MIMAT0003456	Megf10	70417	HITS-CLIP	25083871	Unspecified
mmu-mir-9-5p	MIMAT0000142	Megf10	70417	Sequencing	19536157	Unspecified
mmu-mir-9-5p	MIMAT0000142	Megf10	70417	Sequencing	tarbase	Unspecified
mmu-mir-122-5p	MIMAT0000246	Rcan1	54720	Luciferase assay//Reporter assay	19487572	Unspecified
mmu-mir-26a-5p	MIMAT0000533	Msantd1	403174	Sequencing	19536157	Unspecified
mmu-mir-134-5p	MIMAT0000146	Gnao1	14681	Luciferase assay//Western blot	17916804	Unspecified
mmu-mir-149-5p	MIMAT0000159	Gnao1	14681	Sequencing	tarbase	Unspecified
mmu-mir-149-5p	MIMAT0000159	Gnao1	14681	Sequencing	19536157	Unspecified
mmu-mir-26a-5p	MIMAT0000533	Gnao1	14681	Sequencing	19536157	Unspecified
mmu-mir-30e-5p	MIMAT0000248	Gnao1	14681	Sequencing	tarbase	Unspecified
mmu-mir-30e-5p	MIMAT0000248	Gnao1	14681	Sequencing	19536157	Unspecified
mmu-mir-324-3p	MIMAT0000556	Gnao1	14681	Sequencing	19536157	Unspecified
mmu-mir-324-3p	MIMAT0000556	Gnao1	14681	Sequencing	tarbase	Unspecified
mmu-mir-425-5p	MIMAT0004750	Gnao1	14681	Sequencing	19536157	Unspecified
mmu-mir-425-5p	MIMAT0004750	Gnao1	14681	Sequencing	tarbase	Unspecified
mmu-mir-324-3p	MIMAT0000556	Col12a1	12816	Sequencing	tarbase	Unspecified
mmu-mir-324-3p	MIMAT0000556	Col12a1	12816	Sequencing	19536157	Unspecified
mmu-mir-29a-3p	MIMAT0000535	Col1a1	12842	Luciferase assay//Microarray//Northern blot//qRT-PCR	18723672	Unspecified
mmu-mir-29b-3p	MIMAT0000127	Col1a1	12842	Luciferase assay//Microarray//Northern blot//qRT-PCR//Western blot	19342382	Unspecified
mmu-mir-29b-3p	MIMAT0000127	Col1a1	12842	Luciferase assay//Microarray//Northern blot//qRT-PCR	18723672	Unspecified
mmu-mir-29a-3p	MIMAT0000535	Col1a2	12843	Luciferase assay//Microarray//Northern blot//qRT-PCR	18723672	Unspecified
mmu-mir-29b-3p	MIMAT0000127	Col1a2	12843	Luciferase assay//Microarray//Northern blot//qRT-PCR	18723672	Unspecified
mmu-mir-124-3p	MIMAT0000134	Mxra7	67622	microarray	tarbase	Unspecified
mmu-mir-124-3p	MIMAT0000134	Mxra7	67622	Microarray	18619591	Unspecified
mmu-mir-3075-5p	MIMAT0014858	Mxra7	67622	HITS-CLIP	25083871	Unspecified
mmu-mir-703	MIMAT0003493	Mxra7	67622	HITS-CLIP	25083871	Unspecified
mmu-mir-9-5p	MIMAT0000142	Ctgf	14219	Sequencing	tarbase	Unspecified
mmu-mir-9-5p	MIMAT0000142	Ctgf	14219	Sequencing	19536157	Unspecified
mmu-mir-15a-5p	MIMAT0000526	Syndig1	433485	Sequencing	tarbase	Unspecified
mmu-mir-17-5p	MIMAT0000649	Scara5	71145	Sequencing	19536157	Unspecified
mmu-mir-17-5p	MIMAT0000649	Scara5	71145	Sequencing	tarbase	Unspecified
mmu-mir-30e-5p	MIMAT0000248	Scara5	71145	Sequencing	19536157	Unspecified
mmu-mir-1a-3p	MIMAT0000123	Nppa	230899	Immunocytochemistry//Microarray	17234972	Unspecified
mmu-mir-17-5p	MIMAT0000649	Dio2	13371	Sequencing	tarbase	Unspecified
mmu-mir-297a-5p	MIMAT0000375	Dio2	13371	Sequencing	tarbase	Unspecified
mmu-mir-297a-5p	MIMAT0000375	Dio2	13371	Sequencing	19536157	Unspecified
mmu-mir-30e-5p	MIMAT0000248	Dio2	13371	Sequencing	tarbase	Unspecified
mmu-mir-30e-5p	MIMAT0000248	Dio2	13371	Sequencing	19536157	Unspecified
mmu-mir-340-5p	MIMAT0004651	Vcan	13003	Sequencing	19536157	Unspecified
mmu-mir-434-3p	MIMAT0001422	Vcan	13003	Immunohistochemistry//Luciferase assay//qRT-PCR//Western blot	24594381	Unspecified
mmu-let-7b-5p	MIMAT0000522	Kcna1	16485	Sequencing	tarbase	Unspecified
mmu-let-7b-5p	MIMAT0000522	Kcna1	16485	Sequencing	19536157	Unspecified
mmu-mir-15a-5p	MIMAT0000526	Kcna1	16485	Sequencing	19536157	Unspecified
mmu-mir-15a-5p	MIMAT0000526	Kcna1	16485	Sequencing	tarbase	Unspecified
mmu-mir-297a-5p	MIMAT0000375	Kcna1	16485	Sequencing	19536157	Unspecified
mmu-mir-297a-5p	MIMAT0000375	Kcna1	16485	Sequencing	tarbase	Unspecified
mmu-mir-301b-3p	MIMAT0004186	Kcna1	16485	Sequencing	tarbase	Unspecified
mmu-mir-301b-3p	MIMAT0004186	Kcna1	16485	Sequencing	19536157	Unspecified
mmu-mir-34b-5p	MIMAT0000382	Kcna1	16485	Sequencing	tarbase	Unspecified
mmu-mir-34b-5p	MIMAT0000382	Kcna1	16485	Sequencing	19536157	Unspecified
mmu-mir-149-5p	MIMAT0000159	Kcnj3	16519	Sequencing	tarbase	Unspecified
mmu-mir-149-5p	MIMAT0000159	Kcnj3	16519	Sequencing	19536157	Unspecified
mmu-mir-223-3p	MIMAT0000665	Kcnj3	16519	Sequencing	19536157	Unspecified
mmu-mir-223-3p	MIMAT0000665	Kcnj3	16519	Sequencing	tarbase	Unspecified
mmu-mir-24-3p	MIMAT0000219	Kcnj3	16519	Sequencing	tarbase	Unspecified
mmu-mir-24-3p	MIMAT0000219	Kcnj3	16519	Sequencing	19536157	Unspecified
mmu-mir-29b-3p	MIMAT0000127	Eln	13717	Luciferase assay//Microarray//Northern blot//qRT-PCR	18723672	Unspecified
mmu-mir-3473c	MIMAT0020614	Eln	13717	HITS-CLIP	21258322	Unspecified
mmu-mir-497a-5p	MIMAT0003453	Eln	13717	Luciferase assay//Microarray//Western blot	21305018	Unspecified
mmu-mir-223-3p	MIMAT0000665	Enpp1	18605	Sequencing	19536157	Unspecified
mmu-mir-223-3p	MIMAT0000665	Enpp1	18605	Sequencing	tarbase	Unspecified
mmu-mir-5101	MIMAT0020608	Enpp1	18605	HITS-CLIP	25083871	Unspecified
mmu-mir-324-3p	MIMAT0000556	Nmb	68039	Sequencing	tarbase	Unspecified
mmu-mir-324-3p	MIMAT0000556	Nmb	68039	Sequencing	19536157	Unspecified
mmu-mir-301b-3p	MIMAT0004186	Etv5	104156	Sequencing	tarbase	Unspecified
mmu-mir-301b-3p	MIMAT0004186	Etv5	104156	Sequencing	19536157	Unspecified
mmu-mir-541-5p	MIMAT0003170	Etv5	104156	Sequencing	19536157	Unspecified
mmu-mir-541-5p	MIMAT0003170	Etv5	104156	Sequencing	tarbase	Unspecified
mmu-mir-124-3p	MIMAT0000134	Lox	16948	microarray	tarbase	Unspecified
mmu-mir-124-3p	MIMAT0000134	Lox	16948	Microarray	18619591	Unspecified
mmu-let-7c-5p	MIMAT0000523	Myc	17869	Luciferase assay//Microarray//qRT-PCR//Other	17438130	Unspecified
mmu-mir-425-5p	MIMAT0004750	Fhl1	14199	Sequencing	tarbase	Unspecified
mmu-mir-425-5p	MIMAT0004750	Fhl1	14199	Sequencing	19536157	Unspecified
mmu-mir-17-5p	MIMAT0000649	Fn1	14268	Sequencing	tarbase	Unspecified
mmu-mir-17-5p	MIMAT0000649	Fn1	14268	Sequencing	19536157	Unspecified
mmu-mir-1a-3p	MIMAT0000123	Fn1	14268	Microarray//Western blot	17234972	Unspecified
mmu-mir-206-3p	MIMAT0000239	Fn1	14268	Flow//Immunofluorescence//Luciferase assay//qRT-PCR//Western blot	24040336	Unspecified
mmu-mir-297a-5p	MIMAT0000375	Kcnj3	16519	Sequencing	tarbase	Unspecified
mmu-mir-1192	MIMAT0005850	Megf10	70417	HITS-CLIP	25083871	Unspecified
mmu-mir-5102	MI0018010	Met	17295	HITS-CLIP	23142080	Unspecified
mmu-mir-539-5p	MIMAT0003169	Met	17295	HITS-CLIP	23142080	Unspecified
mmu-mir-706	MIMAT0003496	Met	17295	HITS-CLIP	23142080	Unspecified
mmu-mir-1195	MIMAT0005856	Mllt11	56772	HITS-CLIP	21258322	Unspecified
mmu-mir-140-5p	MIMAT0000151	Mllt11	56772	HITS-CLIP	21258322	Unspecified
mmu-mir-15a-5p	MIMAT0000526	Mllt11	56772	Sequencing	19536157	Unspecified
mmu-mir-15a-5p	MIMAT0000526	Mllt11	56772	Sequencing	tarbase	Unspecified
mmu-mir-24-3p	MIMAT0000219	Mllt11	56772	Sequencing	tarbase	Unspecified
mmu-mir-24-3p	MIMAT0000219	Mllt11	56772	Sequencing	19536157	Unspecified
mmu-mir-26a-5p	MIMAT0000533	Mllt11	56772	Sequencing	19536157	Unspecified
mmu-mir-26a-5p	MIMAT0000533	Mllt11	56772	Sequencing	tarbase	Unspecified
mmu-mir-3089-5p	MIMAT0014899	Mllt11	56772	HITS-CLIP	21258322	Unspecified
mmu-mir-3971	MIMAT0019356	Mllt11	56772	HITS-CLIP	21258322	Unspecified
mmu-mir-713	MIMAT0003504	Mllt11	56772	HITS-CLIP	21258322	Unspecified
mmu-mir-876-3p	MIMAT0004855	Mllt11	56772	HITS-CLIP	21258322	Unspecified
mmu-mir-9-5p	MIMAT0000142	Rbfox1	268859	Sequencing	19536157	Unspecified
mmu-mir-181a-5p	MIMAT0000210	Gnao1	14681	Sequencing	19536157	Unspecified
mmu-mir-181a-5p	MIMAT0000210	Gnao1	14681	Sequencing	tarbase	Unspecified
mmu-mir-26a-5p	MIMAT0000533	Gnao1	14681	Sequencing	tarbase	Unspecified
mmu-let-7c-5p	MIMAT0000523	Myc	17869	Microarray//qRT-PCR//Western blot	20054295	Unspecified
mmu-let-7c-5p	MIMAT0000523	Myc	17869	qPCR	tarbase	Unspecified
mmu-mir-449a-5p	MIMAT0001542	Myc	17869	Luciferase assay	22570483	Unspecified
mmu-mir-451a	MIMAT0001632	Myc	17869	Luciferase assay	21464222	Unspecified
mmu-mir-709	MIMAT0003499	Myc	17869	Luciferase assay	21464222	Unspecified
mmu-mir-425-5p	MIMAT0004750	Tnc	21923	Sequencing	19536157	Unspecified
mmu-mir-758-3p	MIMAT0003889	Tnc	21923	Sequencing	tarbase	Unspecified
mmu-mir-17-5p	MIMAT0000649	Itgb8	320910	Sequencing	tarbase	Unspecified
mmu-mir-758-3p	MIMAT0003889	Itgb8	320910	Sequencing	tarbase	Unspecified
mmu-mir-758-3p	MIMAT0003889	Itgb8	320910	Sequencing	19536157	Unspecified
mmu-mir-17-5p	MIMAT0000649	Scn8a	20273	Sequencing	tarbase	Unspecified
mmu-mir-223-3p	MIMAT0000665	Scn8a	20273	Sequencing	19536157	Unspecified
mmu-mir-297a-5p	MIMAT0000375	Kcnj3	16519	Sequencing	19536157	Unspecified
mmu-mir-340-5p	MIMAT0004651	Kcnj3	16519	Sequencing	19536157	Unspecified
mmu-mir-340-5p	MIMAT0004651	Kcnj3	16519	Sequencing	tarbase	Unspecified
mmu-mir-301b-3p	MIMAT0004186	Scara5	71145	Sequencing	tarbase	Unspecified
mmu-mir-30e-5p	MIMAT0000248	Scara5	71145	Sequencing	tarbase	Unspecified
mmu-mir-7b-5p	MIMAT0000678	Scara5	71145	Sequencing	19536157	Unspecified
mmu-mir-7b-5p	MIMAT0000678	Scara5	71145	Sequencing	tarbase	Unspecified
mmu-let-7b-5p	MIMAT0000522	Scn8a	20273	Sequencing	19536157	Unspecified
mmu-let-7b-5p	MIMAT0000522	Scn8a	20273	Sequencing	tarbase	Unspecified
mmu-mir-223-3p	MIMAT0000665	Scn8a	20273	Sequencing	tarbase	Unspecified
mmu-mir-297a-5p	MIMAT0000375	Scn8a	20273	Sequencing	19536157	Unspecified
mmu-mir-297a-5p	MIMAT0000375	Scn8a	20273	Sequencing	tarbase	Unspecified
mmu-mir-30e-5p	MIMAT0000248	Scn8a	20273	Sequencing	tarbase	Unspecified
mmu-mir-30e-5p	MIMAT0000248	Scn8a	20273	Sequencing	19536157	Unspecified
mmu-mir-425-5p	MIMAT0004750	Scn8a	20273	Sequencing	19536157	Unspecified
mmu-mir-425-5p	MIMAT0004750	Scn8a	20273	Sequencing	tarbase	Unspecified
mmu-mir-451a	MIMAT0001632	Scn8a	20273	Sequencing	19536157	Unspecified
mmu-mir-9-5p	MIMAT0000142	Scn8a	20273	Sequencing	tarbase	Unspecified
mmu-mir-9-5p	MIMAT0000142	Slc16a7	20503	HITS-CLIP	21258322	Unspecified
mmu-mir-26a-5p	MIMAT0000533	Serpinf1	20317	Sequencing	19536157	Unspecified
mmu-mir-181a-5p	MIMAT0000210	Sfrp1	20377	Sequencing	19536157	Unspecified
mmu-mir-181a-5p	MIMAT0000210	Sfrp1	20377	Sequencing	tarbase	Unspecified
mmu-mir-3076-5p	MIMAT0014860	Sfrp1	20377	HITS-CLIP	23142080	Unspecified
mmu-mir-466k	MIMAT0005845	Sfrp1	20377	HITS-CLIP	19536157	Unspecified
mmu-mir-466k	MIMAT0005845	Sfrp1	20377	HITS-CLIP	25083871	Unspecified
mmu-mir-466l-5p	MIMAT0017322	Sfrp1	20377	HITS-CLIP	25083871	Unspecified
mmu-mir-466l-5p	MIMAT0017322	Sfrp1	20377	HITS-CLIP	19536157	Unspecified
mmu-mir-493-3p	MIMAT0004888	Sfrp1	20377	HITS-CLIP	25083871	Unspecified
mmu-mir-493-3p	MIMAT0004888	Sfrp1	20377	HITS-CLIP	19536157	Unspecified
mmu-mir-669b-5p	MIMAT0003476	Sfrp1	20377	HITS-CLIP	19536157	Unspecified
mmu-mir-7b-5p	MIMAT0000678	Sfrp1	20377	Sequencing	tarbase	Unspecified
mmu-mir-297a-5p	MIMAT0000375	Uck2	80914	Sequencing	19536157	Unspecified
mmu-mir-15a-5p	MIMAT0000526	Syndig1	433485	Sequencing	19536157	Unspecified
mmu-mir-340-5p	MIMAT0004651	Vcan	13003	Sequencing	tarbase	Unspecified
mmu-mir-450b-5p	MIMAT0003511	Vcan	13003	HITS-CLIP	23142080	Unspecified
mmu-mir-680	MIMAT0003457	Vcan	13003	Immunohistochemistry//Luciferase assay//qRT-PCR//Western blot	24594381	Unspecified
mmu-mir-690	MIMAT0003469	Vcan	13003	Immunohistochemistry//Luciferase assay//qRT-PCR//Western blot	24594381	Unspecified
mmu-mir-344d-3p	MIMAT0014808	Tmem56	99887	HITS-CLIP	23142080	Unspecified
mmu-mir-344e-3p	MIMAT0014924	Tmem56	99887	HITS-CLIP	23142080	Unspecified
mmu-mir-410-3p	MIMAT0001091	Tmem56	99887	HITS-CLIP	23142080	Unspecified
mmu-mir-425-5p	MIMAT0004750	Tmem56	99887	Sequencing	19536157	Unspecified
mmu-mir-15a-5p	MIMAT0000526	Itgb8	320910	Sequencing	tarbase	Unspecified
mmu-mir-15a-5p	MIMAT0000526	Itgb8	320910	Sequencing	19536157	Unspecified
mmu-mir-17-5p	MIMAT0000649	Itgb8	320910	Sequencing	19536157	Unspecified
mmu-mir-9-5p	MIMAT0000142	Prom1	19126	Sequencing	19536157	Unspecified
mmu-mir-362-5p	MIMAT0000706	Kcna1	16485	Sequencing	19536157	Unspecified
mmu-mir-362-5p	MIMAT0000706	Kcna1	16485	Sequencing	tarbase	Unspecified
mmu-mir-7b-5p	MIMAT0000678	Kcna1	16485	Sequencing	19536157	Unspecified
mmu-mir-7b-5p	MIMAT0000678	Kcna1	16485	Sequencing	tarbase	Unspecified
mmu-mir-26a-5p	MIMAT0000533	Slc16a7	20503	Sequencing	tarbase	Unspecified
mmu-mir-433-3p	MIMAT0001420	Slc16a7	20503	HITS-CLIP	23142080	Unspecified
mmu-mir-19b-3p	MIMAT0000513	Slc7a5	20539	Sequencing	19536157	Unspecified
mmu-mir-19b-3p	MIMAT0000513	Slc7a5	20539	Sequencing	tarbase	Unspecified
mmu-mir-30e-5p	MIMAT0000248	Slc7a5	20539	Sequencing	tarbase	Unspecified
mmu-mir-30e-5p	MIMAT0000248	Slc7a5	20539	Sequencing	19536157	Unspecified
mmu-mir-425-5p	MIMAT0004750	Slc7a5	20539	Sequencing	19536157	Unspecified
mmu-mir-425-5p	MIMAT0004750	Slc7a5	20539	Sequencing	tarbase	Unspecified
mmu-mir-694	MIMAT0003474	Slc7a5	20539	HITS-CLIP	25083871	Unspecified
mmu-mir-223-3p	MIMAT0000665	Ttc9	69480	Sequencing	tarbase	Unspecified
mmu-mir-26a-5p	MIMAT0000533	Slc16a7	20503	Sequencing	19536157	Unspecified
mmu-mir-425-5p	MIMAT0004750	Tnc	21923	Sequencing	tarbase	Unspecified
mmu-mir-202-3p	MIMAT0000235	Sox9	20682	Immunofluorescence//Immunohistochemistry//qRT-PCR	23843232	Unspecified
mmu-mir-202-5p	MIMAT0004546	Sox9	20682	Immunofluorescence//In situ hybridization//qRT-PCR	23843232	Unspecified
mmu-mir-343	MIMAT0004868	Sox9	20682	HITS-CLIP	21258322	Unspecified
mmu-mir-124-3p	MIMAT0000134	Sox9	20682	Luciferase assay	19287386	Unspecified
mmu-mir-145a-5p	MIMAT0000157	Sox9	20682	Luciferase assay//qRT-PCR//Western blot	21799743	Unspecified
mmu-mir-712-5p	MIMAT0003502	Sox9	20682	HITS-CLIP	21258322	Unspecified
mmu-mir-101a-3p	MIMAT0000133	Ptgs2	19225	Reporter assay	19281778	Unspecified
mmu-let-7b-5p	MIMAT0000522	Thbs1	21825	Sequencing	19536157	Unspecified
mmu-mir-34b-5p	MIMAT0000382	Prom1	19126	Sequencing	19536157	Unspecified
mmu-mir-34b-5p	MIMAT0000382	Prom1	19126	Sequencing	tarbase	Unspecified
mmu-mir-9-5p	MIMAT0000142	Prom1	19126	Sequencing	tarbase	Unspecified
mmu-mir-15a-5p	MIMAT0000526	Scn8a	20273	Sequencing	tarbase	Unspecified
mmu-let-7b-5p	MIMAT0000522	Thbs1	21825	Sequencing	tarbase	Unspecified
mmu-mir-669b-5p	MIMAT0003476	Sfrp1	20377	HITS-CLIP	25083871	Unspecified
mmu-mir-15a-5p	MIMAT0000526	Scn8a	20273	Sequencing	19536157	Unspecified
mmu-mir-17-5p	MIMAT0000649	Scn8a	20273	Sequencing	19536157	Unspecified
mmu-mir-29b-3p	MIMAT0000127	Tgfb3	21809	Luciferase assay//Microarray//Northern blot//qRT-PCR//Western blot	19342382	Unspecified
mmu-mir-1199-5p	MIMAT0005860	Met	17295	HITS-CLIP	23142080	Unspecified
mmu-mir-297a-5p	MIMAT0000375	Uck2	80914	Sequencing	tarbase	Unspecified
mmu-mir-3079-5p	MIMAT0014866	Vcan	13003	HITS-CLIP	21258322	Unspecified
mmu-mir-9-5p	MIMAT0000142	Scn8a	20273	Sequencing	19536157	Unspecified
mmu-mir-758-3p	MIMAT0003889	Tnc	21923	Sequencing	19536157	Unspecified
mmu-mir-335-3p	MIMAT0004704	Sfrp1	20377	HITS-CLIP	23142080	Unspecified
mmu-mir-466d-5p	MIMAT0004930	Sfrp1	20377	HITS-CLIP	19536157	Unspecified
mmu-mir-200a-3p	MIMAT0000519	Tmem56	99887	HITS-CLIP	23142080	Unspecified
mmu-mir-425-5p	MIMAT0004750	Tmem56	99887	Sequencing	tarbase	Unspecified
mmu-mir-7b-5p	MIMAT0000678	Sfrp1	20377	Sequencing	19536157	Unspecified
mmu-mir-9-5p	MIMAT0000142	Sfrp1	20377	Sequencing	tarbase	Unspecified
mmu-mir-9-5p	MIMAT0000142	Sfrp1	20377	Sequencing	19536157	Unspecified
mmu-mir-758-3p	MIMAT0003889	Slitrk6	239250	Sequencing	19536157	Unspecified
mmu-mir-203-5p	MIMAT0004547	Vcan	13003	Immunohistochemistry//Luciferase assay//qRT-PCR//Western blot	24594381	Unspecified
mmu-mir-758-3p	MIMAT0003889	Slitrk6	239250	Sequencing	tarbase	Unspecified
mmu-mir-223-3p	MIMAT0000665	Ttc9	69480	Sequencing	19536157	Unspecified
mmu-mir-466d-5p	MIMAT0004930	Sfrp1	20377	HITS-CLIP	25083871	Unspecified
mmu-mir-466i-5p	MIMAT0017325	Sfrp1	20377	HITS-CLIP	25083871	Unspecified
mmu-mir-141-3p	MIMAT0000153	Tmem56	99887	HITS-CLIP	23142080	Unspecified
mmu-mir-129-2-3p	MIMAT0000544	Scn8a	20273	HITS-CLIP	25083871	Unspecified
mmu-mir-3473c	MIMAT0020614	Sox9	20682	HITS-CLIP	21258322	Unspecified
mmu-mir-466l-3p	MIMAT0005830	Tmem56	99887	HITS-CLIP	23142080	Unspecified
mmu-mir-17-5p	MIMAT0000649	Ttc9	69480	Sequencing	19536157	Unspecified
mmu-mir-17-5p	MIMAT0000649	Ttc9	69480	Sequencing	tarbase	Unspecified
mmu-mir-122-5p	MIMAT0000246	Prom1	19126	Luciferase assay//Microarray//qRT-PCR	22820290	Unspecified
mmu-mir-26a-5p	MIMAT0000533	Serpinf1	20317	Sequencing	tarbase	Unspecified
mmu-mir-466i-5p	MIMAT0017325	Sfrp1	20377	HITS-CLIP	19536157	Unspecified
mmu-mir-129-1-3p	MIMAT0016994	Scn8a	20273	HITS-CLIP	25083871	Unspecified
mmu-mir-129-2-3p	MIMAT0000544	Scn8a	20273	HITS-CLIP	23142080	Unspecified
mmu-mir-149-5p	MIMAT0000159	Scn8a	20273	Sequencing	19536157	Unspecified
mmu-mir-143-3p	MIMAT0000247	Vcan	13003	qRT-PCR//Luciferase assay//Western blot	20489207	Unspecified
mmu-mir-149-5p	MIMAT0000159	Scn8a	20273	Sequencing	tarbase	Unspecified
mmu-mir-185-5p	MIMAT0000214	Vcan	13003	Immunohistochemistry//Luciferase assay//qRT-PCR//Western blot	24594381	Unspecified
mmu-mir-129-5p	MIMAT0000209	Vcan	13003	HITS-CLIP	23142080	Unspecified
mmu-mir-129-1-3p	MIMAT0016994	Scn8a	20273	HITS-CLIP	23142080	Unspecified
mmu-mir-101a-3p	MIMAT0000133	Sox9	20682	HITS-CLIP	tarbase	Unspecified
mmu-mir-122-5p	MIMAT0000246	Sox9	20682	HITS-CLIP, RNA-Seq	tarbase	Unspecified
mmu-mir-125a-3p	MIMAT0004528	Sox9	20682	HITS-CLIP	tarbase	Unspecified
mmu-mir-128-3p	MIMAT0000140	Sox9	20682	HITS-CLIP	tarbase	Unspecified
mmu-mir-130a-3p	MIMAT0000141	Sox9	20682	HITS-CLIP	tarbase	Unspecified
mmu-mir-152-3p	MIMAT0000162	Sox9	20682	HITS-CLIP	tarbase	Unspecified
mmu-mir-155-5p	MIMAT0000165	Sox9	20682	HITS-CLIP	tarbase	Unspecified
mmu-mir-16-5p	MIMAT0000527	Sox9	20682	HITS-CLIP	tarbase	Unspecified
mmu-mir-17-5p	MIMAT0000649	Sox9	20682	HITS-CLIP	tarbase	Unspecified
mmu-mir-19a-3p	MIMAT0000651	Sox9	20682	HITS-CLIP	tarbase	Unspecified
mmu-mir-19b-3p	MIMAT0000513	Sox9	20682	HITS-CLIP	tarbase	Unspecified
mmu-mir-204-5p	MIMAT0000237	Sox9	20682	HITS-CLIP	tarbase	Unspecified
mmu-mir-20b-5p	MIMAT0003187	Sox9	20682	HITS-CLIP	tarbase	Unspecified
mmu-mir-22-3p	MIMAT0000531	Sox9	20682	HITS-CLIP	tarbase	Unspecified
mmu-mir-29a-5p	MIMAT0004631	Sox9	20682	HITS-CLIP	tarbase	Unspecified
mmu-mir-301a-3p	MIMAT0000379	Sox9	20682	HITS-CLIP	tarbase	Unspecified
mmu-mir-378a-5p	MIMAT0000742	Sox9	20682	HITS-CLIP	tarbase	Unspecified
mmu-mir-381-3p	MIMAT0000746	Sox9	20682	HITS-CLIP	tarbase	Unspecified
mmu-mir-466q	MIMAT0020631	Sox9	20682	HITS-CLIP	tarbase	Unspecified
mmu-mir-500-3p	MIMAT0003507	Sox9	20682	HITS-CLIP	tarbase	Unspecified
mmu-mir-677-5p	MIMAT0003451	Sox9	20682	HITS-CLIP	tarbase	Unspecified
mmu-mir-706	MIMAT0003496	Sox9	20682	HITS-CLIP	tarbase	Unspecified
mmu-mir-762	MIMAT0003892	Sox9	20682	HITS-CLIP	tarbase	Unspecified
mmu-mir-93-5p	MIMAT0000540	Sox9	20682	HITS-CLIP	tarbase	Unspecified
mmu-mir-188-5p	MIMAT0000217	Sox9	20682	Microarrays	tarbase	Unspecified
mmu-mir-205-5p	MIMAT0000238	Sox9	20682	Microarrays	tarbase	Unspecified
mmu-mir-337-3p	MIMAT0000578	Sox9	20682	Microarrays	tarbase	Unspecified
mmu-mir-1a-3p	MIMAT0000123	Sox9	20682	RNA-Seq, RPF-Seq	tarbase	Unspecified
mmu-let-7a-5p	MIMAT0000521	Cd52	23833	HITS-CLIP	tarbase	Unspecified
mmu-let-7b-5p	MIMAT0000522	Cd52	23833	HITS-CLIP	tarbase	Unspecified
mmu-let-7c-5p	MIMAT0000523	Cd52	23833	HITS-CLIP	tarbase	Unspecified
mmu-let-7e-5p	MIMAT0000524	Cd52	23833	HITS-CLIP	tarbase	Unspecified
mmu-let-7f-5p	MIMAT0000525	Cd52	23833	HITS-CLIP	tarbase	Unspecified
mmu-let-7g-5p	MIMAT0000121	Cd52	23833	HITS-CLIP	tarbase	Unspecified
mmu-let-7i-5p	MIMAT0000122	Cd52	23833	HITS-CLIP	tarbase	Unspecified
mmu-mir-98-5p	MIMAT0000545	Cd52	23833	HITS-CLIP	tarbase	Unspecified
mmu-mir-337-3p	MIMAT0000578	Cd52	23833	Microarrays	tarbase	Unspecified
mmu-mir-124-3p	MIMAT0000134	Cd52	23833	RNA-Seq	tarbase	Unspecified
mmu-mir-155-5p	MIMAT0000165	Cd52	23833	RPF-Seq	tarbase	Unspecified
mmu-mir-143-5p	MIMAT0017006	Serpinf1	20317	HITS-CLIP	tarbase	Unspecified
mmu-mir-145a-3p	MIMAT0004534	Serpinf1	20317	HITS-CLIP	tarbase	Unspecified
mmu-mir-221-3p	MIMAT0000669	Serpinf1	20317	HITS-CLIP	tarbase	Unspecified
mmu-mir-22-5p	MIMAT0004629	Serpinf1	20317	HITS-CLIP	tarbase	Unspecified
mmu-mir-26b-5p	MIMAT0000534	Serpinf1	20317	HITS-CLIP	tarbase	Unspecified
mmu-mir-671-5p	MIMAT0003731	Serpinf1	20317	HITS-CLIP	tarbase	Unspecified
mmu-mir-1a-1-5p	MIMAT0016979	Serpinf1	20317	Microarrays	tarbase	Unspecified
mmu-mir-205-5p	MIMAT0000238	Serpinf1	20317	Microarrays	tarbase	Unspecified
mmu-mir-21a-5p	MIMAT0000530	Serpinf1	20317	Microarrays	tarbase	Unspecified
mmu-mir-155-5p	MIMAT0000165	Serpinf1	20317	RNA-Seq, RPF-Seq, Microarrays	tarbase	Unspecified
mmu-mir-1a-3p	MIMAT0000123	Serpinf1	20317	RNA-Seq, RPF-Seq	tarbase	Unspecified
mmu-mir-223-3p	MIMAT0000665	Serpinf1	20317	RNA-Seq	tarbase	Unspecified
mmu-let-7a-5p	MIMAT0000521	Hip1r	29816	HITS-CLIP	tarbase	Unspecified
mmu-let-7b-5p	MIMAT0000522	Hip1r	29816	HITS-CLIP	tarbase	Unspecified
mmu-let-7c-5p	MIMAT0000523	Hip1r	29816	HITS-CLIP	tarbase	Unspecified
mmu-let-7d-5p	MIMAT0000383	Hip1r	29816	HITS-CLIP	tarbase	Unspecified
mmu-let-7f-5p	MIMAT0000525	Hip1r	29816	HITS-CLIP	tarbase	Unspecified
mmu-let-7g-5p	MIMAT0000121	Hip1r	29816	HITS-CLIP	tarbase	Unspecified
mmu-let-7i-5p	MIMAT0000122	Hip1r	29816	HITS-CLIP	tarbase	Unspecified
mmu-mir-132-3p	MIMAT0000144	Hip1r	29816	HITS-CLIP	tarbase	Unspecified
mmu-mir-142a-3p	MIMAT0000155	Hip1r	29816	HITS-CLIP	tarbase	Unspecified
mmu-mir-192-3p	MIMAT0017012	Hip1r	29816	HITS-CLIP	tarbase	Unspecified
mmu-mir-362-5p	MIMAT0000706	Hip1r	29816	HITS-CLIP	tarbase	Unspecified
mmu-mir-501-5p	MIMAT0003508	Hip1r	29816	HITS-CLIP	tarbase	Unspecified
mmu-mir-92a-3p	MIMAT0000539	Hip1r	29816	HITS-CLIP	tarbase	Unspecified
mmu-mir-92b-3p	MIMAT0004899	Hip1r	29816	HITS-CLIP	tarbase	Unspecified
mmu-mir-155-5p	MIMAT0000165	Hip1r	29816	Microarrays, RNA-Seq	tarbase	Unspecified
mmu-mir-196b-5p	MIMAT0001081	Hip1r	29816	Microarrays	tarbase	Unspecified
mmu-mir-122-5p	MIMAT0000246	Hip1r	29816	RNA-Seq, RPF-Seq	tarbase	Unspecified
mmu-mir-1a-3p	MIMAT0000123	Hip1r	29816	RNA-Seq, RPF-Seq	tarbase	Unspecified
mmu-mir-122-5p	MIMAT0000246	Snrpn	20646	RNA-Seq	tarbase	Unspecified
mmu-mir-124-3p	MIMAT0000134	Snrpn	20646	RNA-Seq, RPF-Seq	tarbase	Unspecified
mmu-mir-155-5p	MIMAT0000165	Snrpn	20646	RPF-Seq	tarbase	Unspecified
mmu-mir-1a-3p	MIMAT0000123	Snrpn	20646	RNA-Seq, RPF-Seq	tarbase	Unspecified
mmu-mir-677-5p	MIMAT0003451	Timp1	21857	HITS-CLIP	tarbase	Unspecified
mmu-mir-155-5p	MIMAT0000165	Timp1	21857	Microarrays, RNA-Seq	tarbase	Unspecified
mmu-mir-205-5p	MIMAT0000238	Timp1	21857	Microarrays	tarbase	Unspecified
mmu-mir-21a-5p	MIMAT0000530	Timp1	21857	Microarrays	tarbase	Unspecified
mmu-mir-124-3p	MIMAT0000134	Timp1	21857	RNA-Seq, RPF-Seq	tarbase	Unspecified
mmu-mir-1a-3p	MIMAT0000123	Timp1	21857	RNA-Seq, RPF-Seq	tarbase	Unspecified
mmu-mir-124-3p	MIMAT0000134	Meox1	17285	RNA-Seq, RPF-Seq	tarbase	Unspecified
mmu-mir-155-5p	MIMAT0000165	Meox1	17285	RNA-Seq, RPF-Seq	tarbase	Unspecified
mmu-mir-1a-3p	MIMAT0000123	Meox1	17285	RNA-Seq, RPF-Seq	tarbase	Unspecified
mmu-let-7b-5p	MIMAT0000522	Col1a1	12842	HITS-CLIP	tarbase	Unspecified
mmu-let-7c-5p	MIMAT0000523	Col1a1	12842	HITS-CLIP	tarbase	Unspecified
mmu-let-7i-5p	MIMAT0000122	Col1a1	12842	HITS-CLIP	tarbase	Unspecified
mmu-mir-138-5p	MIMAT0000150	Col1a1	12842	HITS-CLIP	tarbase	Unspecified
mmu-mir-16-5p	MIMAT0000527	Col1a1	12842	HITS-CLIP	tarbase	Unspecified
mmu-mir-17-5p	MIMAT0000649	Col1a1	12842	HITS-CLIP	tarbase	Unspecified
mmu-mir-218-5p	MIMAT0000663	Col1a1	12842	HITS-CLIP	tarbase	Unspecified
mmu-mir-345-5p	MIMAT0000595	Col1a1	12842	HITS-CLIP	tarbase	Unspecified
mmu-mir-542-3p	MIMAT0003172	Col1a1	12842	qPCR	tarbase	Unspecified
mmu-mir-205-5p	MIMAT0000238	Col1a1	12842	Microarrays	tarbase	Unspecified
mmu-mir-21a-5p	MIMAT0000530	Col1a1	12842	Microarrays	tarbase	Unspecified
mmu-mir-122-5p	MIMAT0000246	Col1a1	12842	RNA-Seq, RPF-Seq	tarbase	Unspecified
mmu-mir-155-5p	MIMAT0000165	Col1a1	12842	RNA-Seq	tarbase	Unspecified
mmu-mir-1a-3p	MIMAT0000123	Col1a1	12842	RPF-Seq	tarbase	Unspecified
mmu-mir-10b-5p	MIMAT0000208	Ltbp2	16997	HITS-CLIP	tarbase	Unspecified
mmu-mir-677-5p	MIMAT0003451	Ltbp2	16997	HITS-CLIP	tarbase	Unspecified
mmu-mir-155-5p	MIMAT0000165	Ltbp2	16997	Microarrays	tarbase	Unspecified
mmu-mir-21a-5p	MIMAT0000530	Ltbp2	16997	Microarrays	tarbase	Unspecified
mmu-mir-378a-3p	MIMAT0003151	Ltbp2	16997	Microarrays	tarbase	Unspecified
mmu-mir-194-2-3p	MIMAT0017073	Inmt	21743	HITS-CLIP	tarbase	Unspecified
mmu-mir-214-3p	MIMAT0000661	Inmt	21743	HITS-CLIP	tarbase	Unspecified
mmu-mir-328-3p	MIMAT0000565	Inmt	21743	HITS-CLIP	tarbase	Unspecified
mmu-mir-338-3p	MIMAT0000582	Inmt	21743	HITS-CLIP	tarbase	Unspecified
mmu-mir-345-5p	MIMAT0000595	Inmt	21743	HITS-CLIP	tarbase	Unspecified
mmu-mir-122-5p	MIMAT0000246	Inmt	21743	RNA-Seq, RPF-Seq	tarbase	Unspecified
mmu-mir-155-5p	MIMAT0000165	Inmt	21743	RNA-Seq, RPF-Seq	tarbase	Unspecified
mmu-mir-138-5p	MIMAT0000150	Efnb3	13643	HITS-CLIP	tarbase	Unspecified
mmu-mir-205-5p	MIMAT0000238	Efnb3	13643	Microarrays	tarbase	Unspecified
mmu-mir-124-3p	MIMAT0000134	Efnb3	13643	RNA-Seq	tarbase	Unspecified
mmu-mir-155-5p	MIMAT0000165	Efnb3	13643	RNA-Seq	tarbase	Unspecified
mmu-mir-1a-3p	MIMAT0000123	Efnb3	13643	RNA-Seq	tarbase	Unspecified
mmu-mir-122-5p	MIMAT0000246	Clec11a	20256	RPF-Seq	tarbase	Unspecified
mmu-mir-124-3p	MIMAT0000134	Clec11a	20256	RPF-Seq, RNA-Seq	tarbase	Unspecified
mmu-mir-155-5p	MIMAT0000165	Clec11a	20256	RPF-Seq, RNA-Seq	tarbase	Unspecified
mmu-mir-1a-3p	MIMAT0000123	Clec11a	20256	RNA-Seq, RPF-Seq	tarbase	Unspecified
mmu-mir-223-3p	MIMAT0000665	Clec11a	20256	RNA-Seq, RPF-Seq	tarbase	Unspecified
mmu-mir-128-3p	MIMAT0000140	Nmrk2	69564	HITS-CLIP	tarbase	Unspecified
mmu-mir-882	MIMAT0004847	Nmrk2	69564	HITS-CLIP	tarbase	Unspecified
mmu-mir-1a-1-5p	MIMAT0016979	Nmrk2	69564	Microarrays	tarbase	Unspecified
mmu-mir-34a-5p	MIMAT0000542	Nmrk2	69564	Microarrays	tarbase	Unspecified
mmu-mir-106a-5p	MIMAT0000385	Slc1a3	20512	HITS-CLIP	tarbase	Unspecified
mmu-mir-124-3p	MIMAT0000134	Slc1a3	20512	HITS-CLIP	tarbase	Unspecified
mmu-mir-138-5p	MIMAT0000150	Slc1a3	20512	HITS-CLIP	tarbase	Unspecified
mmu-mir-16-5p	MIMAT0000527	Slc1a3	20512	HITS-CLIP	tarbase	Unspecified
mmu-mir-17-5p	MIMAT0000649	Slc1a3	20512	HITS-CLIP	tarbase	Unspecified
mmu-mir-20b-5p	MIMAT0003187	Slc1a3	20512	HITS-CLIP	tarbase	Unspecified
mmu-mir-21a-5p	MIMAT0000530	Slc1a3	20512	HITS-CLIP	tarbase	Unspecified
mmu-mir-340-5p	MIMAT0004651	Slc1a3	20512	HITS-CLIP	tarbase	Unspecified
mmu-mir-344-3p	MIMAT0000593	Slc1a3	20512	HITS-CLIP	tarbase	Unspecified
mmu-mir-374b-5p	MIMAT0003727	Slc1a3	20512	HITS-CLIP	tarbase	Unspecified
mmu-mir-665-3p	MIMAT0003733	Slc1a3	20512	HITS-CLIP	tarbase	Unspecified
mmu-mir-762	MIMAT0003892	Slc1a3	20512	HITS-CLIP	tarbase	Unspecified
mmu-mir-188-5p	MIMAT0000217	Slc1a3	20512	Microarrays	tarbase	Unspecified
mmu-mir-205-5p	MIMAT0000238	Slc1a3	20512	Microarrays	tarbase	Unspecified
mmu-mir-22-3p	MIMAT0000531	Slc1a3	20512	Microarrays	tarbase	Unspecified
mmu-mir-365-3p	MIMAT0000711	Slc1a3	20512	Microarrays	tarbase	Unspecified
mmu-mir-122-5p	MIMAT0000246	Slc1a3	20512	RNA-Seq	tarbase	Unspecified
mmu-mir-155-5p	MIMAT0000165	Slc1a3	20512	RPF-Seq, RNA-Seq	tarbase	Unspecified
mmu-mir-1a-3p	MIMAT0000123	Slc1a3	20512	RPF-Seq	tarbase	Unspecified
mmu-mir-122-5p	MIMAT0000246	Prg4	96875	HITS-CLIP	tarbase	Unspecified
mmu-mir-194-5p	MIMAT0000224	Prg4	96875	HITS-CLIP	tarbase	Unspecified
mmu-mir-27a-3p	MIMAT0000537	Prg4	96875	HITS-CLIP	tarbase	Unspecified
mmu-mir-27b-3p	MIMAT0000126	Prg4	96875	HITS-CLIP	tarbase	Unspecified
mmu-mir-421-3p	MIMAT0004869	Prg4	96875	HITS-CLIP	tarbase	Unspecified
mmu-mir-484	MIMAT0003127	Prg4	96875	HITS-CLIP	tarbase	Unspecified
mmu-mir-7a-5p	MIMAT0000677	Prg4	96875	HITS-CLIP	tarbase	Unspecified
mmu-let-7b-5p	MIMAT0000522	Prg4	96875	Microarrays	tarbase	Unspecified
mmu-mir-15a-3p	MIMAT0004624	Prg4	96875	Microarrays	tarbase	Unspecified
mmu-mir-21a-5p	MIMAT0000530	Prg4	96875	Microarrays	tarbase	Unspecified
mmu-mir-22-3p	MIMAT0000531	Prg4	96875	Microarrays	tarbase	Unspecified
mmu-mir-365-3p	MIMAT0000711	Prg4	96875	Microarrays	tarbase	Unspecified
mmu-mir-155-5p	MIMAT0000165	Hspa1l	15482	RNA-Seq, RPF-Seq	tarbase	Unspecified
mmu-mir-1a-3p	MIMAT0000123	Hspa1l	15482	RPF-Seq, RNA-Seq	tarbase	Unspecified
mmu-mir-101a-3p	MIMAT0000133	Dio2	13371	HITS-CLIP	tarbase	Unspecified
mmu-mir-106a-5p	MIMAT0000385	Dio2	13371	HITS-CLIP	tarbase	Unspecified
mmu-mir-124-3p	MIMAT0000134	Dio2	13371	HITS-CLIP, RNA-Seq, RPF-Seq	tarbase	Unspecified
mmu-mir-125b-5p	MIMAT0000136	Dio2	13371	HITS-CLIP	tarbase	Unspecified
mmu-mir-128-3p	MIMAT0000140	Dio2	13371	HITS-CLIP	tarbase	Unspecified
mmu-mir-138-5p	MIMAT0000150	Dio2	13371	HITS-CLIP	tarbase	Unspecified
mmu-mir-145a-3p	MIMAT0004534	Dio2	13371	HITS-CLIP	tarbase	Unspecified
mmu-mir-154-5p	MIMAT0000164	Dio2	13371	HITS-CLIP	tarbase	Unspecified
mmu-mir-16-5p	MIMAT0000527	Dio2	13371	HITS-CLIP	tarbase	Unspecified
mmu-mir-181a-5p	MIMAT0000210	Dio2	13371	HITS-CLIP	tarbase	Unspecified
mmu-mir-19a-3p	MIMAT0000651	Dio2	13371	HITS-CLIP	tarbase	Unspecified
mmu-mir-19b-3p	MIMAT0000513	Dio2	13371	HITS-CLIP	tarbase	Unspecified
mmu-mir-1a-3p	MIMAT0000123	Dio2	13371	HITS-CLIP, RPF-Seq, RNA-Seq	tarbase	Unspecified
mmu-mir-206-3p	MIMAT0000239	Dio2	13371	HITS-CLIP	tarbase	Unspecified
mmu-mir-20a-3p	MIMAT0004627	Dio2	13371	HITS-CLIP	tarbase	Unspecified
mmu-mir-20a-5p	MIMAT0000529	Dio2	13371	HITS-CLIP	tarbase	Unspecified
mmu-mir-20b-5p	MIMAT0003187	Dio2	13371	HITS-CLIP	tarbase	Unspecified
mmu-mir-29b-1-5p	MIMAT0004523	Dio2	13371	HITS-CLIP	tarbase	Unspecified
mmu-mir-29b-3p	MIMAT0000127	Dio2	13371	HITS-CLIP	tarbase	Unspecified
mmu-mir-30a-5p	MIMAT0000128	Dio2	13371	HITS-CLIP	tarbase	Unspecified
mmu-mir-30c-5p	MIMAT0000514	Dio2	13371	HITS-CLIP	tarbase	Unspecified
mmu-mir-30d-5p	MIMAT0000515	Dio2	13371	HITS-CLIP	tarbase	Unspecified
mmu-mir-31-3p	MIMAT0004634	Dio2	13371	HITS-CLIP	tarbase	Unspecified
mmu-mir-340-5p	MIMAT0004651	Dio2	13371	HITS-CLIP	tarbase	Unspecified
mmu-mir-344-3p	MIMAT0000593	Dio2	13371	HITS-CLIP	tarbase	Unspecified
mmu-mir-378a-5p	MIMAT0000742	Dio2	13371	HITS-CLIP	tarbase	Unspecified
mmu-mir-450a-5p	MIMAT0001546	Dio2	13371	HITS-CLIP	tarbase	Unspecified
mmu-mir-675-3p	MIMAT0003726	Dio2	13371	HITS-CLIP	tarbase	Unspecified
mmu-mir-677-5p	MIMAT0003451	Dio2	13371	HITS-CLIP	tarbase	Unspecified
mmu-mir-696	MIMAT0003483	Dio2	13371	HITS-CLIP	tarbase	Unspecified
mmu-mir-706	MIMAT0003496	Dio2	13371	HITS-CLIP	tarbase	Unspecified
mmu-mir-712-5p	MIMAT0003502	Dio2	13371	HITS-CLIP	tarbase	Unspecified
mmu-mir-762	MIMAT0003892	Dio2	13371	HITS-CLIP	tarbase	Unspecified
mmu-mir-7a-5p	MIMAT0000677	Dio2	13371	HITS-CLIP	tarbase	Unspecified
mmu-mir-196b-5p	MIMAT0001081	Dio2	13371	Microarrays	tarbase	Unspecified
mmu-mir-21a-5p	MIMAT0000530	Dio2	13371	Microarrays	tarbase	Unspecified
mmu-mir-155-5p	MIMAT0000165	Dio2	13371	RNA-Seq, RPF-Seq	tarbase	Unspecified
mmu-let-7g-5p	MIMAT0000121	Crlf1	12931	RNA-Seq	tarbase	Unspecified
mmu-mir-337-3p	MIMAT0000578	Crlf1	12931	Microarrays	tarbase	Unspecified
mmu-mir-155-5p	MIMAT0000165	Crlf1	12931	RPF-Seq	tarbase	Unspecified
mmu-mir-1a-3p	MIMAT0000123	Crlf1	12931	RNA-Seq, RPF-Seq	tarbase	Unspecified
mmu-mir-29b-3p	MIMAT0000127	Abhd8	64296	HITS-CLIP	tarbase	Unspecified
mmu-mir-381-3p	MIMAT0000746	Abhd8	64296	HITS-CLIP	tarbase	Unspecified
mmu-mir-155-5p	MIMAT0000165	Abhd8	64296	Microarrays, RPF-Seq, RNA-Seq	tarbase	Unspecified
mmu-mir-122-5p	MIMAT0000246	Abhd8	64296	RPF-Seq	tarbase	Unspecified
mmu-mir-1a-3p	MIMAT0000123	Abhd8	64296	RNA-Seq, RPF-Seq	tarbase	Unspecified
mmu-mir-17-5p	MIMAT0000649	Rbfox1	268859	HITS-CLIP	tarbase	Unspecified
mmu-mir-1a-3p	MIMAT0000123	Rbfox1	268859	HITS-CLIP	tarbase	Unspecified
mmu-mir-206-3p	MIMAT0000239	Rbfox1	268859	HITS-CLIP	tarbase	Unspecified
mmu-mir-27a-3p	MIMAT0000537	Rbfox1	268859	HITS-CLIP	tarbase	Unspecified
mmu-mir-27b-3p	MIMAT0000126	Rbfox1	268859	HITS-CLIP	tarbase	Unspecified
mmu-mir-34a-5p	MIMAT0000542	Rbfox1	268859	Microarrays	tarbase	Unspecified
mmu-let-7a-5p	MIMAT0000521	Met	17295	HITS-CLIP	tarbase	Unspecified
mmu-let-7b-5p	MIMAT0000522	Met	17295	HITS-CLIP	tarbase	Unspecified
mmu-let-7c-5p	MIMAT0000523	Met	17295	HITS-CLIP, Microarrays	tarbase	Unspecified
mmu-let-7d-5p	MIMAT0000383	Met	17295	HITS-CLIP	tarbase	Unspecified
mmu-let-7i-5p	MIMAT0000122	Met	17295	HITS-CLIP	tarbase	Unspecified
mmu-mir-101a-3p	MIMAT0000133	Met	17295	HITS-CLIP	tarbase	Unspecified
mmu-mir-101b-3p	MIMAT0000616	Met	17295	HITS-CLIP	tarbase	Unspecified
mmu-mir-122-5p	MIMAT0000246	Met	17295	HITS-CLIP, RNA-Seq, RPF-Seq	tarbase	Unspecified
mmu-mir-128-3p	MIMAT0000140	Met	17295	HITS-CLIP	tarbase	Unspecified
mmu-mir-130a-3p	MIMAT0000141	Met	17295	HITS-CLIP	tarbase	Unspecified
mmu-mir-133a-5p	MIMAT0003473	Met	17295	HITS-CLIP	tarbase	Unspecified
mmu-mir-144-3p	MIMAT0000156	Met	17295	HITS-CLIP	tarbase	Unspecified
mmu-mir-145a-3p	MIMAT0004534	Met	17295	HITS-CLIP	tarbase	Unspecified
mmu-mir-148a-3p	MIMAT0000516	Met	17295	HITS-CLIP	tarbase	Unspecified
mmu-mir-148b-3p	MIMAT0000580	Met	17295	HITS-CLIP	tarbase	Unspecified
mmu-mir-152-3p	MIMAT0000162	Met	17295	HITS-CLIP	tarbase	Unspecified
mmu-mir-181b-5p	MIMAT0000673	Met	17295	HITS-CLIP	tarbase	Unspecified
mmu-mir-1843a-5p	MIMAT0014805	Met	17295	HITS-CLIP	tarbase	Unspecified
mmu-mir-188-5p	MIMAT0000217	Met	17295	HITS-CLIP, Microarrays	tarbase	Unspecified
mmu-mir-194-5p	MIMAT0000224	Met	17295	HITS-CLIP	tarbase	Unspecified
mmu-mir-1954	MIMAT0009425	Met	17295	HITS-CLIP	tarbase	Unspecified
mmu-mir-1a-3p	MIMAT0000123	Met	17295	qPCR, HITS-CLIP, RNA-Seq, RPF-Seq	tarbase	Unspecified
mmu-mir-204-5p	MIMAT0000237	Met	17295	HITS-CLIP	tarbase	Unspecified
mmu-mir-206-3p	MIMAT0000239	Met	17295	HITS-CLIP	tarbase	Unspecified
mmu-mir-223-3p	MIMAT0000665	Met	17295	HITS-CLIP, RNA-Seq, RPF-Seq	tarbase	Unspecified
mmu-mir-27a-3p	MIMAT0000537	Met	17295	HITS-CLIP	tarbase	Unspecified
mmu-mir-27b-3p	MIMAT0000126	Met	17295	HITS-CLIP	tarbase	Unspecified
mmu-mir-301a-3p	MIMAT0000379	Met	17295	HITS-CLIP	tarbase	Unspecified
mmu-mir-3065-5p	MIMAT0014836	Met	17295	HITS-CLIP	tarbase	Unspecified
mmu-mir-31-5p	MIMAT0000538	Met	17295	HITS-CLIP	tarbase	Unspecified
mmu-mir-322-5p	MIMAT0000548	Met	17295	HITS-CLIP	tarbase	Unspecified
mmu-mir-335-5p	MIMAT0000766	Met	17295	HITS-CLIP	tarbase	Unspecified
mmu-mir-3473c	MIMAT0020614	Met	17295	HITS-CLIP	tarbase	Unspecified
mmu-mir-381-3p	MIMAT0000746	Met	17295	HITS-CLIP	tarbase	Unspecified
mmu-mir-449a-5p	MIMAT0001542	Met	17295	HITS-CLIP	tarbase	Unspecified
mmu-mir-665-3p	MIMAT0003733	Met	17295	HITS-CLIP	tarbase	Unspecified
mmu-mir-675-3p	MIMAT0003726	Met	17295	HITS-CLIP	tarbase	Unspecified
mmu-mir-712-5p	MIMAT0003502	Met	17295	HITS-CLIP	tarbase	Unspecified
mmu-mir-196b-5p	MIMAT0001081	Met	17295	Microarrays	tarbase	Unspecified
mmu-mir-1a-1-5p	MIMAT0016979	Met	17295	Microarrays	tarbase	Unspecified
mmu-mir-205-5p	MIMAT0000238	Met	17295	Microarrays	tarbase	Unspecified
mmu-mir-34a-5p	MIMAT0000542	Met	17295	Microarrays	tarbase	Unspecified
mmu-mir-124-3p	MIMAT0000134	Met	17295	RNA-Seq, RPF-Seq	tarbase	Unspecified
mmu-mir-155-5p	MIMAT0000165	Met	17295	RNA-Seq, RPF-Seq	tarbase	Unspecified
mmu-mir-15a-3p	MIMAT0004624	Fxyd5	18301	Microarrays	tarbase	Unspecified
mmu-mir-155-5p	MIMAT0000165	Fxyd5	18301	Microarrays	tarbase	Unspecified
mmu-mir-1a-3p	MIMAT0000123	Etv5	104156	HITS-CLIP, RNA-Seq, RPF-Seq	tarbase	Unspecified
mmu-mir-206-3p	MIMAT0000239	Etv5	104156	HITS-CLIP	tarbase	Unspecified
mmu-mir-335-5p	MIMAT0000766	Etv5	104156	HITS-CLIP	tarbase	Unspecified
mmu-mir-665-3p	MIMAT0003733	Etv5	104156	HITS-CLIP	tarbase	Unspecified
mmu-let-7b-5p	MIMAT0000522	Etv5	104156	Microarrays	tarbase	Unspecified
mmu-mir-196b-5p	MIMAT0001081	Etv5	104156	Microarrays	tarbase	Unspecified
mmu-mir-21a-5p	MIMAT0000530	Etv5	104156	Microarrays	tarbase	Unspecified
mmu-mir-378a-3p	MIMAT0003151	Etv5	104156	Microarrays	tarbase	Unspecified
mmu-mir-122-5p	MIMAT0000246	Etv5	104156	RNA-Seq, RPF-Seq	tarbase	Unspecified
mmu-mir-124-3p	MIMAT0000134	Etv5	104156	RNA-Seq, RPF-Seq	tarbase	Unspecified
mmu-mir-155-5p	MIMAT0000165	Etv5	104156	RNA-Seq, RPF-Seq	tarbase	Unspecified
mmu-let-7a-5p	MIMAT0000521	Plekho1	67220	HITS-CLIP	tarbase	Unspecified
mmu-let-7b-5p	MIMAT0000522	Plekho1	67220	HITS-CLIP	tarbase	Unspecified
mmu-let-7c-5p	MIMAT0000523	Plekho1	67220	HITS-CLIP	tarbase	Unspecified
mmu-let-7e-5p	MIMAT0000524	Plekho1	67220	HITS-CLIP	tarbase	Unspecified
mmu-let-7f-5p	MIMAT0000525	Plekho1	67220	HITS-CLIP	tarbase	Unspecified
mmu-let-7g-5p	MIMAT0000121	Plekho1	67220	RNA-Seq, HITS-CLIP	tarbase	Unspecified
mmu-let-7i-5p	MIMAT0000122	Plekho1	67220	HITS-CLIP	tarbase	Unspecified
mmu-mir-152-3p	MIMAT0000162	Plekho1	67220	HITS-CLIP	tarbase	Unspecified
mmu-mir-218-5p	MIMAT0000663	Plekho1	67220	HITS-CLIP	tarbase	Unspecified
mmu-mir-98-5p	MIMAT0000545	Plekho1	67220	HITS-CLIP	tarbase	Unspecified
mmu-mir-122-5p	MIMAT0000246	Plekho1	67220	RPF-Seq	tarbase	Unspecified
mmu-mir-155-5p	MIMAT0000165	Plekho1	67220	RNA-Seq, RPF-Seq	tarbase	Unspecified
mmu-mir-1a-3p	MIMAT0000123	Plekho1	67220	RPF-Seq, RNA-Seq	tarbase	Unspecified
mmu-let-7g-5p	MIMAT0000121	Lbp	16803	RNA-Seq	tarbase	Unspecified
mmu-mir-145a-3p	MIMAT0004534	Lbp	16803	HITS-CLIP	tarbase	Unspecified
mmu-mir-199b-5p	MIMAT0000672	Lbp	16803	HITS-CLIP	tarbase	Unspecified
mmu-mir-188-5p	MIMAT0000217	Lbp	16803	Microarrays	tarbase	Unspecified
mmu-mir-122-5p	MIMAT0000246	Lbp	16803	RPF-Seq	tarbase	Unspecified
mmu-mir-124-3p	MIMAT0000134	Lbp	16803	RNA-Seq, RPF-Seq	tarbase	Unspecified
mmu-mir-155-5p	MIMAT0000165	Lbp	16803	RPF-Seq, RNA-Seq	tarbase	Unspecified
mmu-mir-1a-3p	MIMAT0000123	Lbp	16803	RNA-Seq, RPF-Seq	tarbase	Unspecified
mmu-mir-218-5p	MIMAT0000663	Rcn3	52377	HITS-CLIP	tarbase	Unspecified
mmu-mir-362-5p	MIMAT0000706	Rcn3	52377	HITS-CLIP	tarbase	Unspecified
mmu-mir-205-5p	MIMAT0000238	Rcn3	52377	Microarrays	tarbase	Unspecified
mmu-mir-145a-5p	MIMAT0000157	Moxd1	59012	HITS-CLIP	tarbase	Unspecified
mmu-mir-155-5p	MIMAT0000165	Moxd1	59012	Microarrays	tarbase	Unspecified
mmu-mir-192-3p	MIMAT0017012	Slc16a7	20503	HITS-CLIP	tarbase	Unspecified
mmu-mir-25-3p	MIMAT0000652	Slc16a7	20503	HITS-CLIP	tarbase	Unspecified
mmu-mir-125a-5p	MIMAT0000135	Slc16a7	20503	Microarrays	tarbase	Unspecified
mmu-mir-21a-5p	MIMAT0000530	Slc16a7	20503	Microarrays	tarbase	Unspecified
mmu-mir-23b-3p	MIMAT0000125	Slc16a7	20503	Microarrays	tarbase	Unspecified
mmu-mir-30a-5p	MIMAT0000128	Slc16a7	20503	Microarrays	tarbase	Unspecified
mmu-mir-155-5p	MIMAT0000165	Slc16a7	20503	RNA-Seq, RPF-Seq	tarbase	Unspecified
mmu-mir-223-3p	MIMAT0000665	Slc16a7	20503	RNA-Seq	tarbase	Unspecified
mmu-mir-125b-5p	MIMAT0000136	Wif1	24117	Microarrays	tarbase	Unspecified
mmu-mir-155-5p	MIMAT0000165	Wif1	24117	RPF-Seq	tarbase	Unspecified
mmu-mir-124-3p	MIMAT0000134	Fstl3	83554	HITS-CLIP, RNA-Seq, RPF-Seq	tarbase	Unspecified
mmu-mir-29b-1-5p	MIMAT0004523	Fstl3	83554	HITS-CLIP	tarbase	Unspecified
mmu-mir-322-5p	MIMAT0000548	Fstl3	83554	HITS-CLIP	tarbase	Unspecified
mmu-mir-762	MIMAT0003892	Fstl3	83554	HITS-CLIP	tarbase	Unspecified
mmu-mir-29a-3p	MIMAT0000535	Fstl3	83554	Microarrays	tarbase	Unspecified
mmu-mir-337-3p	MIMAT0000578	Fstl3	83554	Microarrays	tarbase	Unspecified
mmu-mir-155-5p	MIMAT0000165	Fstl3	83554	RNA-Seq, RPF-Seq	tarbase	Unspecified
mmu-mir-1a-3p	MIMAT0000123	Fstl3	83554	RPF-Seq	tarbase	Unspecified
mmu-mir-223-3p	MIMAT0000665	Fstl3	83554	RNA-Seq, RPF-Seq	tarbase	Unspecified
mmu-mir-124-3p	MIMAT0000134	Ccl11	20292	RNA-Seq, RPF-Seq	tarbase	Unspecified
mmu-mir-155-5p	MIMAT0000165	Ccl11	20292	RNA-Seq, RPF-Seq	tarbase	Unspecified
mmu-mir-1a-3p	MIMAT0000123	Ccl11	20292	RNA-Seq, RPF-Seq	tarbase	Unspecified
mmu-mir-196b-5p	MIMAT0001081	Ace	11421	Microarrays	tarbase	Unspecified
mmu-mir-122-5p	MIMAT0000246	Ace	11421	RNA-Seq, RPF-Seq	tarbase	Unspecified
mmu-mir-124-3p	MIMAT0000134	Ace	11421	RPF-Seq, RNA-Seq	tarbase	Unspecified
mmu-mir-1a-3p	MIMAT0000123	Ace	11421	RPF-Seq, RNA-Seq	tarbase	Unspecified
mmu-mir-133a-5p	MIMAT0003473	Mxra7	67622	HITS-CLIP	tarbase	Unspecified
mmu-mir-362-3p	MIMAT0004684	Mxra7	67622	HITS-CLIP	tarbase	Unspecified
mmu-mir-712-5p	MIMAT0003502	Mxra7	67622	HITS-CLIP	tarbase	Unspecified
mmu-mir-92a-3p	MIMAT0000539	Mxra7	67622	HITS-CLIP	tarbase	Unspecified
mmu-mir-122-5p	MIMAT0000246	Mxra7	67622	RNA-Seq, RPF-Seq	tarbase	Unspecified
mmu-mir-125b-5p	MIMAT0000136	Cacnb1	12295	HITS-CLIP	tarbase	Unspecified
mmu-mir-133a-3p	MIMAT0000145	Cacnb1	12295	HITS-CLIP	tarbase	Unspecified
mmu-mir-133b-3p	MIMAT0000769	Cacnb1	12295	HITS-CLIP	tarbase	Unspecified
mmu-mir-22-3p	MIMAT0000531	Cacnb1	12295	HITS-CLIP	tarbase	Unspecified
mmu-mir-31-5p	MIMAT0000538	Cacnb1	12295	HITS-CLIP	tarbase	Unspecified
mmu-mir-486a-5p	MIMAT0003130	Cacnb1	12295	HITS-CLIP	tarbase	Unspecified
mmu-mir-1a-1-5p	MIMAT0016979	Cacnb1	12295	Microarrays	tarbase	Unspecified
mmu-mir-205-5p	MIMAT0000238	Cacnb1	12295	Microarrays	tarbase	Unspecified
mmu-mir-101a-5p	MIMAT0004526	Serpina3n	20716	HITS-CLIP	tarbase	Unspecified
mmu-mir-103-3p	MIMAT0000546	Serpina3n	20716	HITS-CLIP	tarbase	Unspecified
mmu-mir-107-3p	MIMAT0000647	Serpina3n	20716	HITS-CLIP	tarbase	Unspecified
mmu-mir-130a-3p	MIMAT0000141	Serpina3n	20716	HITS-CLIP	tarbase	Unspecified
mmu-mir-145a-5p	MIMAT0000157	Serpina3n	20716	HITS-CLIP	tarbase	Unspecified
mmu-mir-1843a-5p	MIMAT0014805	Serpina3n	20716	HITS-CLIP	tarbase	Unspecified
mmu-mir-185-5p	MIMAT0000214	Serpina3n	20716	HITS-CLIP	tarbase	Unspecified
mmu-mir-1954	MIMAT0009425	Serpina3n	20716	HITS-CLIP	tarbase	Unspecified
mmu-mir-28a-5p	MIMAT0000653	Serpina3n	20716	HITS-CLIP	tarbase	Unspecified
mmu-mir-301a-3p	MIMAT0000379	Serpina3n	20716	HITS-CLIP	tarbase	Unspecified
mmu-mir-467f	MIMAT0005846	Serpina3n	20716	HITS-CLIP	tarbase	Unspecified
mmu-mir-484	MIMAT0003127	Serpina3n	20716	HITS-CLIP	tarbase	Unspecified
mmu-mir-5620-3p	MIMAT0022368	Serpina3n	20716	HITS-CLIP	tarbase	Unspecified
mmu-mir-671-5p	MIMAT0003731	Serpina3n	20716	HITS-CLIP	tarbase	Unspecified
mmu-mir-690	MIMAT0003469	Serpina3n	20716	HITS-CLIP	tarbase	Unspecified
mmu-mir-708-5p	MIMAT0004828	Serpina3n	20716	HITS-CLIP	tarbase	Unspecified
mmu-mir-188-5p	MIMAT0000217	Serpina3n	20716	Microarrays	tarbase	Unspecified
mmu-mir-378a-3p	MIMAT0003151	Serpina3n	20716	Microarrays	tarbase	Unspecified
mmu-mir-155-5p	MIMAT0000165	Serpina3n	20716	RNA-Seq, RPF-Seq	tarbase	Unspecified
mmu-mir-1a-3p	MIMAT0000123	Serpina3n	20716	RPF-Seq, RNA-Seq	tarbase	Unspecified
mmu-mir-106a-5p	MIMAT0000385	Tgfb3	21809	HITS-CLIP	tarbase	Unspecified
mmu-mir-128-3p	MIMAT0000140	Tgfb3	21809	HITS-CLIP	tarbase	Unspecified
mmu-mir-17-5p	MIMAT0000649	Tgfb3	21809	HITS-CLIP	tarbase	Unspecified
mmu-mir-19a-3p	MIMAT0000651	Tgfb3	21809	HITS-CLIP	tarbase	Unspecified
mmu-mir-19b-3p	MIMAT0000513	Tgfb3	21809	HITS-CLIP	tarbase	Unspecified
mmu-mir-204-5p	MIMAT0000237	Tgfb3	21809	HITS-CLIP	tarbase	Unspecified
mmu-mir-20a-5p	MIMAT0000529	Tgfb3	21809	HITS-CLIP	tarbase	Unspecified
mmu-mir-20b-5p	MIMAT0003187	Tgfb3	21809	HITS-CLIP	tarbase	Unspecified
mmu-mir-31-5p	MIMAT0000538	Tgfb3	21809	HITS-CLIP	tarbase	Unspecified
mmu-mir-381-3p	MIMAT0000746	Tgfb3	21809	HITS-CLIP	tarbase	Unspecified
mmu-mir-532-3p	MIMAT0004781	Tgfb3	21809	HITS-CLIP	tarbase	Unspecified
mmu-mir-696	MIMAT0003483	Tgfb3	21809	HITS-CLIP	tarbase	Unspecified
mmu-mir-711	MIMAT0003501	Tgfb3	21809	HITS-CLIP	tarbase	Unspecified
mmu-mir-125b-5p	MIMAT0000136	Tgfb3	21809	Microarrays	tarbase	Unspecified
mmu-mir-188-5p	MIMAT0000217	Tgfb3	21809	Microarrays	tarbase	Unspecified
mmu-mir-21a-5p	MIMAT0000530	Tgfb3	21809	Microarrays	tarbase	Unspecified
mmu-mir-122-5p	MIMAT0000246	Tgfb3	21809	RNA-Seq, RPF-Seq	tarbase	Unspecified
mmu-mir-155-5p	MIMAT0000165	Tgfb3	21809	RNA-Seq, RPF-Seq, Microarrays	tarbase	Unspecified
mmu-mir-124-3p	MIMAT0000134	Hhipl1	214305	RNA-Seq	tarbase	Unspecified
mmu-mir-155-5p	MIMAT0000165	Hhipl1	214305	RNA-Seq, RPF-Seq	tarbase	Unspecified
mmu-mir-1a-3p	MIMAT0000123	Hhipl1	214305	RPF-Seq, RNA-Seq	tarbase	Unspecified
mmu-mir-101a-3p	MIMAT0000133	Aspn	66695	HITS-CLIP	tarbase	Unspecified
mmu-mir-20a-5p	MIMAT0000529	Aspn	66695	HITS-CLIP	tarbase	Unspecified
mmu-mir-26a-5p	MIMAT0000533	Aspn	66695	HITS-CLIP	tarbase	Unspecified
mmu-mir-26b-5p	MIMAT0000534	Aspn	66695	HITS-CLIP	tarbase	Unspecified
mmu-mir-500-3p	MIMAT0003507	Aspn	66695	HITS-CLIP	tarbase	Unspecified
mmu-mir-125b-5p	MIMAT0000136	Aspn	66695	Microarrays	tarbase	Unspecified
mmu-mir-188-5p	MIMAT0000217	Aspn	66695	Microarrays	tarbase	Unspecified
mmu-mir-22-3p	MIMAT0000531	Aspn	66695	Microarrays	tarbase	Unspecified
mmu-mir-29a-3p	MIMAT0000535	Aspn	66695	Microarrays	tarbase	Unspecified
mmu-mir-34a-5p	MIMAT0000542	Aspn	66695	Microarrays	tarbase	Unspecified
mmu-mir-378a-3p	MIMAT0003151	Aspn	66695	Microarrays	tarbase	Unspecified
mmu-mir-210-3p	MIMAT0000658	Nkd2	72293	HITS-CLIP	tarbase	Unspecified
mmu-let-7b-5p	MIMAT0000522	Vcan	13003	HITS-CLIP	tarbase	Unspecified
mmu-let-7c-5p	MIMAT0000523	Vcan	13003	HITS-CLIP	tarbase	Unspecified
mmu-let-7i-5p	MIMAT0000122	Vcan	13003	HITS-CLIP	tarbase	Unspecified
mmu-mir-101a-3p	MIMAT0000133	Vcan	13003	HITS-CLIP	tarbase	Unspecified
mmu-mir-106a-5p	MIMAT0000385	Vcan	13003	HITS-CLIP	tarbase	Unspecified
mmu-mir-106b-3p	MIMAT0004582	Vcan	13003	HITS-CLIP	tarbase	Unspecified
mmu-mir-124-3p	MIMAT0000134	Vcan	13003	HITS-CLIP, RNA-Seq	tarbase	Unspecified
mmu-mir-125b-5p	MIMAT0000136	Vcan	13003	HITS-CLIP	tarbase	Unspecified
mmu-mir-128-3p	MIMAT0000140	Vcan	13003	HITS-CLIP	tarbase	Unspecified
mmu-mir-133a-3p	MIMAT0000145	Vcan	13003	HITS-CLIP	tarbase	Unspecified
mmu-mir-133b-3p	MIMAT0000769	Vcan	13003	HITS-CLIP	tarbase	Unspecified
mmu-mir-145a-3p	MIMAT0004534	Vcan	13003	HITS-CLIP	tarbase	Unspecified
mmu-mir-17-5p	MIMAT0000649	Vcan	13003	HITS-CLIP	tarbase	Unspecified
mmu-mir-18a-5p	MIMAT0000528	Vcan	13003	HITS-CLIP	tarbase	Unspecified
mmu-mir-19a-3p	MIMAT0000651	Vcan	13003	HITS-CLIP	tarbase	Unspecified
mmu-mir-19b-3p	MIMAT0000513	Vcan	13003	HITS-CLIP	tarbase	Unspecified
mmu-mir-1a-3p	MIMAT0000123	Vcan	13003	HITS-CLIP, RNA-Seq	tarbase	Unspecified
mmu-mir-204-5p	MIMAT0000237	Vcan	13003	HITS-CLIP	tarbase	Unspecified
mmu-mir-206-3p	MIMAT0000239	Vcan	13003	HITS-CLIP	tarbase	Unspecified
mmu-mir-20b-5p	MIMAT0003187	Vcan	13003	HITS-CLIP	tarbase	Unspecified
mmu-mir-218-5p	MIMAT0000663	Vcan	13003	HITS-CLIP	tarbase	Unspecified
mmu-mir-221-3p	MIMAT0000669	Vcan	13003	HITS-CLIP	tarbase	Unspecified
mmu-mir-22-3p	MIMAT0000531	Vcan	13003	HITS-CLIP	tarbase	Unspecified
mmu-mir-29a-5p	MIMAT0004631	Vcan	13003	HITS-CLIP	tarbase	Unspecified
mmu-mir-29b-1-5p	MIMAT0004523	Vcan	13003	HITS-CLIP	tarbase	Unspecified
mmu-mir-362-5p	MIMAT0000706	Vcan	13003	HITS-CLIP	tarbase	Unspecified
mmu-mir-374b-5p	MIMAT0003727	Vcan	13003	HITS-CLIP	tarbase	Unspecified
mmu-mir-378a-3p	MIMAT0003151	Vcan	13003	HITS-CLIP	tarbase	Unspecified
mmu-mir-378a-5p	MIMAT0000742	Vcan	13003	HITS-CLIP	tarbase	Unspecified
mmu-mir-381-3p	MIMAT0000746	Vcan	13003	HITS-CLIP	tarbase	Unspecified
mmu-mir-499-5p	MIMAT0003482	Vcan	13003	HITS-CLIP	tarbase	Unspecified
mmu-mir-665-3p	MIMAT0003733	Vcan	13003	HITS-CLIP	tarbase	Unspecified
mmu-mir-675-3p	MIMAT0003726	Vcan	13003	HITS-CLIP	tarbase	Unspecified
mmu-mir-677-5p	MIMAT0003451	Vcan	13003	HITS-CLIP	tarbase	Unspecified
mmu-mir-696	MIMAT0003483	Vcan	13003	HITS-CLIP	tarbase	Unspecified
mmu-mir-762	MIMAT0003892	Vcan	13003	HITS-CLIP	tarbase	Unspecified
mmu-mir-7a-5p	MIMAT0000677	Vcan	13003	HITS-CLIP	tarbase	Unspecified
mmu-mir-882	MIMAT0004847	Vcan	13003	HITS-CLIP	tarbase	Unspecified
mmu-mir-155-5p	MIMAT0000165	Vcan	13003	Microarrays, RPF-Seq, RNA-Seq	tarbase	Unspecified
mmu-mir-15a-3p	MIMAT0004624	Vcan	13003	Microarrays	tarbase	Unspecified
mmu-mir-196b-5p	MIMAT0001081	Vcan	13003	Microarrays	tarbase	Unspecified
mmu-mir-205-5p	MIMAT0000238	Vcan	13003	Microarrays	tarbase	Unspecified
mmu-mir-122-5p	MIMAT0000246	Vcan	13003	RPF-Seq	tarbase	Unspecified
mmu-mir-132-3p	MIMAT0000144	F2rl1	14063	HITS-CLIP	tarbase	Unspecified
mmu-mir-155-5p	MIMAT0000165	F2rl1	14063	HITS-CLIP, RNA-Seq, RPF-Seq, Microarrays	tarbase	Unspecified
mmu-mir-20a-5p	MIMAT0000529	F2rl1	14063	HITS-CLIP	tarbase	Unspecified
mmu-mir-122-5p	MIMAT0000246	F2rl1	14063	RPF-Seq	tarbase	Unspecified
mmu-mir-337-3p	MIMAT0000578	Thbs4	21828	Microarrays	tarbase	Unspecified
mmu-mir-223-3p	MIMAT0000665	Thbs4	21828	RPF-Seq	tarbase	Unspecified
mmu-mir-21a-5p	MIMAT0000530	Comtd1	69156	Microarrays	tarbase	Unspecified
mmu-mir-122-5p	MIMAT0000246	Comtd1	69156	RNA-Seq	tarbase	Unspecified
mmu-mir-155-5p	MIMAT0000165	Comtd1	69156	RNA-Seq, RPF-Seq	tarbase	Unspecified
mmu-mir-223-3p	MIMAT0000665	Comtd1	69156	RPF-Seq	tarbase	Unspecified
mmu-mir-193b-3p	MIMAT0004859	Atp8a2	50769	HITS-CLIP	tarbase	Unspecified
mmu-mir-22-3p	MIMAT0000531	Atp8a2	50769	HITS-CLIP	tarbase	Unspecified
mmu-mir-196b-5p	MIMAT0001081	Atp8a2	50769	Microarrays	tarbase	Unspecified
mmu-mir-1a-3p	MIMAT0000123	Atp8a2	50769	RPF-Seq, RNA-Seq	tarbase	Unspecified
mmu-mir-223-3p	MIMAT0000665	Atp8a2	50769	RNA-Seq	tarbase	Unspecified
mmu-mir-122-5p	MIMAT0000246	Scara5	71145	HITS-CLIP, RPF-Seq	tarbase	Unspecified
mmu-mir-125a-3p	MIMAT0004528	Scara5	71145	HITS-CLIP	tarbase	Unspecified
mmu-mir-125a-5p	MIMAT0000135	Scara5	71145	HITS-CLIP	tarbase	Unspecified
mmu-mir-125b-2-3p	MIMAT0004529	Scara5	71145	HITS-CLIP	tarbase	Unspecified
mmu-mir-125b-5p	MIMAT0000136	Scara5	71145	HITS-CLIP	tarbase	Unspecified
mmu-mir-133a-3p	MIMAT0000145	Scara5	71145	HITS-CLIP	tarbase	Unspecified
mmu-mir-133b-3p	MIMAT0000769	Scara5	71145	HITS-CLIP	tarbase	Unspecified
mmu-mir-145a-3p	MIMAT0004534	Scara5	71145	HITS-CLIP	tarbase	Unspecified
mmu-mir-1843a-5p	MIMAT0014805	Scara5	71145	HITS-CLIP	tarbase	Unspecified
mmu-mir-199b-5p	MIMAT0000672	Scara5	71145	HITS-CLIP	tarbase	Unspecified
mmu-mir-218-5p	MIMAT0000663	Scara5	71145	HITS-CLIP	tarbase	Unspecified
mmu-mir-30a-5p	MIMAT0000128	Scara5	71145	HITS-CLIP	tarbase	Unspecified
mmu-mir-30b-5p	MIMAT0000130	Scara5	71145	HITS-CLIP	tarbase	Unspecified
mmu-mir-30c-5p	MIMAT0000514	Scara5	71145	HITS-CLIP	tarbase	Unspecified
mmu-mir-30d-5p	MIMAT0000515	Scara5	71145	HITS-CLIP	tarbase	Unspecified
mmu-mir-3473c	MIMAT0020614	Scara5	71145	HITS-CLIP	tarbase	Unspecified
mmu-mir-34c-5p	MIMAT0000381	Scara5	71145	HITS-CLIP	tarbase	Unspecified
mmu-mir-467g	MIMAT0005854	Scara5	71145	HITS-CLIP	tarbase	Unspecified
mmu-mir-532-3p	MIMAT0004781	Scara5	71145	HITS-CLIP	tarbase	Unspecified
mmu-mir-532-5p	MIMAT0002889	Scara5	71145	HITS-CLIP	tarbase	Unspecified
mmu-mir-188-5p	MIMAT0000217	Scara5	71145	Microarrays	tarbase	Unspecified
mmu-mir-124-3p	MIMAT0000134	Scara5	71145	RPF-Seq	tarbase	Unspecified
mmu-mir-155-5p	MIMAT0000165	Scara5	71145	RPF-Seq, RNA-Seq	tarbase	Unspecified
mmu-mir-205-5p	MIMAT0000238	Grhl2	252973	Microarrays	tarbase	Unspecified
mmu-mir-124-3p	MIMAT0000134	Angpt1	11600	HITS-CLIP	tarbase	Unspecified
mmu-mir-130b-3p	MIMAT0000387	Angpt1	11600	HITS-CLIP	tarbase	Unspecified
mmu-mir-154-5p	MIMAT0000164	Angpt1	11600	HITS-CLIP	tarbase	Unspecified
mmu-mir-155-5p	MIMAT0000165	Angpt1	11600	HITS-CLIP, Microarrays, RPF-Seq	tarbase	Unspecified
mmu-mir-1a-3p	MIMAT0000123	Angpt1	11600	HITS-CLIP, RNA-Seq	tarbase	Unspecified
mmu-mir-204-5p	MIMAT0000237	Angpt1	11600	HITS-CLIP	tarbase	Unspecified
mmu-mir-20a-3p	MIMAT0004627	Angpt1	11600	HITS-CLIP	tarbase	Unspecified
mmu-mir-26a-5p	MIMAT0000533	Angpt1	11600	HITS-CLIP	tarbase	Unspecified
mmu-mir-26b-5p	MIMAT0000534	Angpt1	11600	HITS-CLIP	tarbase	Unspecified
mmu-mir-301a-3p	MIMAT0000379	Angpt1	11600	HITS-CLIP	tarbase	Unspecified
mmu-mir-301b-3p	MIMAT0004186	Angpt1	11600	HITS-CLIP	tarbase	Unspecified
mmu-mir-335-5p	MIMAT0000766	Angpt1	11600	HITS-CLIP	tarbase	Unspecified
mmu-mir-340-5p	MIMAT0004651	Angpt1	11600	HITS-CLIP	tarbase	Unspecified
mmu-mir-486a-5p	MIMAT0003130	Angpt1	11600	HITS-CLIP	tarbase	Unspecified
mmu-mir-7a-5p	MIMAT0000677	Angpt1	11600	HITS-CLIP	tarbase	Unspecified
mmu-mir-92a-3p	MIMAT0000539	Angpt1	11600	HITS-CLIP	tarbase	Unspecified
mmu-let-7b-5p	MIMAT0000522	Angpt1	11600	Microarrays	tarbase	Unspecified
mmu-mir-15a-3p	MIMAT0004624	Angpt1	11600	Microarrays	tarbase	Unspecified
mmu-mir-188-5p	MIMAT0000217	Angpt1	11600	Microarrays	tarbase	Unspecified
mmu-mir-196b-5p	MIMAT0001081	Angpt1	11600	Microarrays	tarbase	Unspecified
mmu-mir-205-5p	MIMAT0000238	Angpt1	11600	Microarrays	tarbase	Unspecified
mmu-mir-21a-5p	MIMAT0000530	Angpt1	11600	Microarrays	tarbase	Unspecified
mmu-mir-122-5p	MIMAT0000246	Angpt1	11600	RNA-Seq	tarbase	Unspecified
mmu-mir-223-3p	MIMAT0000665	Angpt1	11600	RNA-Seq, RPF-Seq	tarbase	Unspecified
mmu-let-7e-5p	MIMAT0000524	Myc	17869	HITS-CLIP	tarbase	Unspecified
mmu-mir-106b-5p	MIMAT0000386	Myc	17869	HITS-CLIP	tarbase	Unspecified
mmu-mir-122-5p	MIMAT0000246	Myc	17869	qPCR, Western Blot, RNA-Seq, RPF-Seq	tarbase	Unspecified
mmu-mir-145a-3p	MIMAT0004534	Myc	17869	HITS-CLIP	tarbase	Unspecified
mmu-mir-186-5p	MIMAT0000215	Myc	17869	HITS-CLIP	tarbase	Unspecified
mmu-mir-194-2-3p	MIMAT0017073	Myc	17869	HITS-CLIP	tarbase	Unspecified
mmu-mir-20a-5p	MIMAT0000529	Myc	17869	HITS-CLIP	tarbase	Unspecified
mmu-mir-218-5p	MIMAT0000663	Myc	17869	HITS-CLIP	tarbase	Unspecified
mmu-mir-22-3p	MIMAT0000531	Myc	17869	HITS-CLIP	tarbase	Unspecified
mmu-mir-29b-1-5p	MIMAT0004523	Myc	17869	HITS-CLIP	tarbase	Unspecified
mmu-mir-34a-5p	MIMAT0000542	Myc	17869	HITS-CLIP	tarbase	Unspecified
mmu-mir-34c-5p	MIMAT0000381	Myc	17869	HITS-CLIP	tarbase	Unspecified
mmu-mir-381-3p	MIMAT0000746	Myc	17869	HITS-CLIP	tarbase	Unspecified
mmu-mir-383-5p	MIMAT0000748	Myc	17869	Luciferase Reporter Assay, qPCR, Western Blot	tarbase	Unspecified
mmu-mir-500-3p	MIMAT0003507	Myc	17869	HITS-CLIP	tarbase	Unspecified
mmu-mir-669c-5p	MIMAT0003479	Myc	17869	HITS-CLIP	tarbase	Unspecified
mmu-mir-669k-3p	MIMAT0005831	Myc	17869	HITS-CLIP	tarbase	Unspecified
mmu-mir-669l-5p	MIMAT0009418	Myc	17869	HITS-CLIP	tarbase	Unspecified
mmu-mir-669n	MIMAT0009427	Myc	17869	HITS-CLIP	tarbase	Unspecified
mmu-mir-669p-5p	MIMAT0014889	Myc	17869	HITS-CLIP	tarbase	Unspecified
mmu-mir-677-5p	MIMAT0003451	Myc	17869	HITS-CLIP	tarbase	Unspecified
mmu-mir-712-5p	MIMAT0003502	Myc	17869	HITS-CLIP	tarbase	Unspecified
mmu-mir-762	MIMAT0003892	Myc	17869	HITS-CLIP	tarbase	Unspecified
mmu-mir-125b-5p	MIMAT0000136	Myc	17869	Microarrays	tarbase	Unspecified
mmu-mir-155-5p	MIMAT0000165	Myc	17869	Microarrays, RNA-Seq, RPF-Seq	tarbase	Unspecified
mmu-mir-196b-5p	MIMAT0001081	Myc	17869	Microarrays	tarbase	Unspecified
mmu-mir-205-5p	MIMAT0000238	Myc	17869	Microarrays	tarbase	Unspecified
mmu-mir-21a-5p	MIMAT0000530	Myc	17869	Microarrays	tarbase	Unspecified
mmu-mir-294-3p	MIMAT0000372	Myc	17869	Microarrays	tarbase	Unspecified
mmu-mir-378a-3p	MIMAT0003151	Myc	17869	Microarrays	tarbase	Unspecified
mmu-mir-124-3p	MIMAT0000134	Myc	17869	RNA-Seq, RPF-Seq	tarbase	Unspecified
mmu-mir-1a-3p	MIMAT0000123	Myc	17869	RNA-Seq, RPF-Seq	tarbase	Unspecified
mmu-mir-151-5p	MIMAT0004536	Col14a1	12818	HITS-CLIP	tarbase	Unspecified
mmu-mir-204-5p	MIMAT0000237	Ttll1	319953	HITS-CLIP	tarbase	Unspecified
mmu-mir-532-5p	MIMAT0002889	Ttll1	319953	HITS-CLIP	tarbase	Unspecified
mmu-mir-155-5p	MIMAT0000165	Ttll1	319953	Microarrays, RNA-Seq, RPF-Seq	tarbase	Unspecified
mmu-mir-124-3p	MIMAT0000134	Ttll1	319953	RNA-Seq	tarbase	Unspecified
mmu-mir-1a-3p	MIMAT0000123	Ttll1	319953	RPF-Seq, RNA-Seq	tarbase	Unspecified
mmu-mir-223-3p	MIMAT0000665	Ttll1	319953	RNA-Seq	tarbase	Unspecified
mmu-mir-155-5p	MIMAT0000165	Cmss1	66497	Microarrays, RNA-Seq, RPF-Seq	tarbase	Unspecified
mmu-mir-122-5p	MIMAT0000246	Cmss1	66497	RNA-Seq	tarbase	Unspecified
mmu-mir-124-3p	MIMAT0000134	Cmss1	66497	RPF-Seq	tarbase	Unspecified
mmu-mir-1a-3p	MIMAT0000123	Cmss1	66497	RNA-Seq, RPF-Seq	tarbase	Unspecified
mmu-mir-223-3p	MIMAT0000665	Cmss1	66497	RNA-Seq	tarbase	Unspecified
mmu-let-7a-5p	MIMAT0000521	Fstl1	14314	HITS-CLIP	tarbase	Unspecified
mmu-let-7b-5p	MIMAT0000522	Fstl1	14314	HITS-CLIP	tarbase	Unspecified
mmu-let-7c-5p	MIMAT0000523	Fstl1	14314	HITS-CLIP	tarbase	Unspecified
mmu-let-7f-5p	MIMAT0000525	Fstl1	14314	HITS-CLIP	tarbase	Unspecified
mmu-let-7g-5p	MIMAT0000121	Fstl1	14314	HITS-CLIP	tarbase	Unspecified
mmu-let-7i-5p	MIMAT0000122	Fstl1	14314	HITS-CLIP	tarbase	Unspecified
mmu-mir-138-5p	MIMAT0000150	Fstl1	14314	HITS-CLIP	tarbase	Unspecified
mmu-mir-16-5p	MIMAT0000527	Fstl1	14314	HITS-CLIP	tarbase	Unspecified
mmu-mir-22-3p	MIMAT0000531	Fstl1	14314	HITS-CLIP	tarbase	Unspecified
mmu-mir-26a-5p	MIMAT0000533	Fstl1	14314	HITS-CLIP	tarbase	Unspecified
mmu-mir-27a-3p	MIMAT0000537	Fstl1	14314	HITS-CLIP	tarbase	Unspecified
mmu-mir-27b-3p	MIMAT0000126	Fstl1	14314	HITS-CLIP	tarbase	Unspecified
mmu-mir-29a-3p	MIMAT0000535	Fstl1	14314	qPCR	tarbase	Unspecified
mmu-mir-374b-5p	MIMAT0003727	Fstl1	14314	HITS-CLIP	tarbase	Unspecified
mmu-mir-449a-5p	MIMAT0001542	Fstl1	14314	HITS-CLIP	tarbase	Unspecified
mmu-mir-708-5p	MIMAT0004828	Fstl1	14314	HITS-CLIP	tarbase	Unspecified
mmu-mir-205-5p	MIMAT0000238	Fstl1	14314	Microarrays	tarbase	Unspecified
mmu-mir-21a-5p	MIMAT0000530	Fstl1	14314	Microarrays	tarbase	Unspecified
mmu-mir-122-5p	MIMAT0000246	Fstl1	14314	RNA-Seq, RPF-Seq	tarbase	Unspecified
mmu-mir-1a-3p	MIMAT0000123	Fstl1	14314	RPF-Seq, RNA-Seq	tarbase	Unspecified
mmu-mir-218-5p	MIMAT0000663	Rcan1	54720	HITS-CLIP	tarbase	Unspecified
mmu-mir-328-3p	MIMAT0000565	Rcan1	54720	HITS-CLIP	tarbase	Unspecified
mmu-mir-3473c	MIMAT0020614	Rcan1	54720	HITS-CLIP	tarbase	Unspecified
mmu-mir-421-3p	MIMAT0004869	Rcan1	54720	HITS-CLIP	tarbase	Unspecified
mmu-mir-802-5p	MIMAT0004188	Rcan1	54720	HITS-CLIP	tarbase	Unspecified
mmu-mir-21a-5p	MIMAT0000530	Rcan1	54720	Microarrays	tarbase	Unspecified
mmu-mir-337-3p	MIMAT0000578	Rcan1	54720	Microarrays	tarbase	Unspecified
mmu-mir-124-3p	MIMAT0000134	Rcan1	54720	RPF-Seq, RNA-Seq	tarbase	Unspecified
mmu-mir-155-5p	MIMAT0000165	Rcan1	54720	RNA-Seq, RPF-Seq	tarbase	Unspecified
mmu-mir-1a-3p	MIMAT0000123	Rcan1	54720	RPF-Seq	tarbase	Unspecified
mmu-mir-223-3p	MIMAT0000665	Rcan1	54720	RNA-Seq	tarbase	Unspecified
mmu-mir-27a-3p	MIMAT0000537	Scn8a	20273	HITS-CLIP	tarbase	Unspecified
mmu-mir-27b-3p	MIMAT0000126	Scn8a	20273	HITS-CLIP	tarbase	Unspecified
mmu-mir-122-5p	MIMAT0000246	Scn8a	20273	RPF-Seq	tarbase	Unspecified
mmu-mir-125a-5p	MIMAT0000135	Krt18	16668	HITS-CLIP	tarbase	Unspecified
mmu-mir-185-5p	MIMAT0000214	Krt18	16668	HITS-CLIP	tarbase	Unspecified
mmu-mir-18a-5p	MIMAT0000528	Krt18	16668	HITS-CLIP	tarbase	Unspecified
mmu-mir-1954	MIMAT0009425	Krt18	16668	HITS-CLIP	tarbase	Unspecified
mmu-mir-3470a	MIMAT0015640	Krt18	16668	HITS-CLIP	tarbase	Unspecified
mmu-mir-3473c	MIMAT0020614	Krt18	16668	HITS-CLIP	tarbase	Unspecified
mmu-mir-1a-1-5p	MIMAT0016979	Krt18	16668	Microarrays	tarbase	Unspecified
mmu-mir-205-5p	MIMAT0000238	Krt18	16668	Microarrays	tarbase	Unspecified
mmu-mir-223-3p	MIMAT0000665	Krt18	16668	RPF-Seq	tarbase	Unspecified
mmu-mir-155-5p	MIMAT0000165	Krt18	16668	Microarrays	tarbase	Unspecified
mmu-mir-101a-3p	MIMAT0000133	Fhl1	14199	HITS-CLIP	tarbase	Unspecified
mmu-mir-106a-5p	MIMAT0000385	Fhl1	14199	HITS-CLIP	tarbase	Unspecified
mmu-mir-125a-3p	MIMAT0004528	Fhl1	14199	HITS-CLIP	tarbase	Unspecified
mmu-mir-125b-5p	MIMAT0000136	Fhl1	14199	HITS-CLIP	tarbase	Unspecified
mmu-mir-145a-3p	MIMAT0004534	Fhl1	14199	HITS-CLIP	tarbase	Unspecified
mmu-mir-17-5p	MIMAT0000649	Fhl1	14199	HITS-CLIP	tarbase	Unspecified
mmu-mir-20a-5p	MIMAT0000529	Fhl1	14199	HITS-CLIP	tarbase	Unspecified
mmu-mir-20b-5p	MIMAT0003187	Fhl1	14199	HITS-CLIP	tarbase	Unspecified
mmu-mir-322-5p	MIMAT0000548	Fhl1	14199	HITS-CLIP	tarbase	Unspecified
mmu-mir-362-3p	MIMAT0004684	Fhl1	14199	HITS-CLIP	tarbase	Unspecified
mmu-mir-362-5p	MIMAT0000706	Fhl1	14199	HITS-CLIP	tarbase	Unspecified
mmu-mir-762	MIMAT0003892	Fhl1	14199	HITS-CLIP	tarbase	Unspecified
mmu-mir-882	MIMAT0004847	Fhl1	14199	HITS-CLIP	tarbase	Unspecified
mmu-mir-205-5p	MIMAT0000238	Fhl1	14199	Microarrays	tarbase	Unspecified
mmu-mir-365-3p	MIMAT0000711	Fhl1	14199	Microarrays	tarbase	Unspecified
mmu-mir-124-3p	MIMAT0000134	Slc22a3	20519	HITS-CLIP	tarbase	Unspecified
mmu-mir-196b-5p	MIMAT0001081	Slc22a3	20519	Microarrays	tarbase	Unspecified
mmu-mir-122-5p	MIMAT0000246	Slc22a3	20519	RNA-Seq, RPF-Seq	tarbase	Unspecified
mmu-mir-223-3p	MIMAT0000665	Slc22a3	20519	RPF-Seq	tarbase	Unspecified
mmu-mir-19a-3p	MIMAT0000651	Tnfrsf12a	27279	HITS-CLIP	tarbase	Unspecified
mmu-mir-19b-3p	MIMAT0000513	Tnfrsf12a	27279	HITS-CLIP	tarbase	Unspecified
mmu-mir-204-5p	MIMAT0000237	Tnfrsf12a	27279	HITS-CLIP	tarbase	Unspecified
mmu-mir-211-5p	MIMAT0000668	Tnfrsf12a	27279	HITS-CLIP	tarbase	Unspecified
mmu-mir-205-5p	MIMAT0000238	Tnfrsf12a	27279	Microarrays	tarbase	Unspecified
mmu-mir-21a-5p	MIMAT0000530	Tnfrsf12a	27279	Microarrays	tarbase	Unspecified
mmu-mir-378a-3p	MIMAT0003151	Tnfrsf12a	27279	Microarrays	tarbase	Unspecified
mmu-mir-122-5p	MIMAT0000246	Pi16	74116	RPF-Seq	tarbase	Unspecified
mmu-mir-124-3p	MIMAT0000134	Pi16	74116	RNA-Seq, RPF-Seq	tarbase	Unspecified
mmu-mir-155-5p	MIMAT0000165	Pi16	74116	RNA-Seq, RPF-Seq	tarbase	Unspecified
mmu-mir-1a-3p	MIMAT0000123	Pi16	74116	RNA-Seq, RPF-Seq	tarbase	Unspecified
mmu-mir-106a-5p	MIMAT0000385	Cyp1b1	13078	HITS-CLIP	tarbase	Unspecified
mmu-mir-145a-3p	MIMAT0004534	Cyp1b1	13078	HITS-CLIP	tarbase	Unspecified
mmu-mir-155-5p	MIMAT0000165	Cyp1b1	13078	HITS-CLIP, Microarrays, RPF-Seq, RNA-Seq	tarbase	Unspecified
mmu-mir-17-5p	MIMAT0000649	Cyp1b1	13078	HITS-CLIP	tarbase	Unspecified
mmu-mir-181a-5p	MIMAT0000210	Cyp1b1	13078	HITS-CLIP	tarbase	Unspecified
mmu-mir-210-3p	MIMAT0000658	Cyp1b1	13078	HITS-CLIP	tarbase	Unspecified
mmu-mir-22-3p	MIMAT0000531	Cyp1b1	13078	HITS-CLIP	tarbase	Unspecified
mmu-mir-26a-5p	MIMAT0000533	Cyp1b1	13078	HITS-CLIP	tarbase	Unspecified
mmu-mir-26b-5p	MIMAT0000534	Cyp1b1	13078	HITS-CLIP	tarbase	Unspecified
mmu-mir-29a-5p	MIMAT0004631	Cyp1b1	13078	HITS-CLIP	tarbase	Unspecified
mmu-mir-29b-1-5p	MIMAT0004523	Cyp1b1	13078	HITS-CLIP	tarbase	Unspecified
mmu-mir-322-5p	MIMAT0000548	Cyp1b1	13078	HITS-CLIP	tarbase	Unspecified
mmu-mir-344-3p	MIMAT0000593	Cyp1b1	13078	HITS-CLIP	tarbase	Unspecified
mmu-mir-450a-5p	MIMAT0001546	Cyp1b1	13078	HITS-CLIP	tarbase	Unspecified
mmu-mir-532-3p	MIMAT0004781	Cyp1b1	13078	HITS-CLIP	tarbase	Unspecified
mmu-mir-532-5p	MIMAT0002889	Cyp1b1	13078	HITS-CLIP	tarbase	Unspecified
mmu-mir-706	MIMAT0003496	Cyp1b1	13078	HITS-CLIP	tarbase	Unspecified
mmu-mir-92a-3p	MIMAT0000539	Cyp1b1	13078	HITS-CLIP	tarbase	Unspecified
mmu-mir-188-5p	MIMAT0000217	Cyp1b1	13078	Microarrays	tarbase	Unspecified
mmu-mir-205-5p	MIMAT0000238	Cyp1b1	13078	Microarrays	tarbase	Unspecified
mmu-mir-21a-5p	MIMAT0000530	Cyp1b1	13078	Microarrays	tarbase	Unspecified
mmu-mir-122-5p	MIMAT0000246	Cyp1b1	13078	RPF-Seq	tarbase	Unspecified
mmu-mir-1a-3p	MIMAT0000123	Cyp1b1	13078	RNA-Seq, RPF-Seq	tarbase	Unspecified
mmu-mir-1a-3p	MIMAT0000123	Psors1c2	57390	RNA-Seq	tarbase	Unspecified
mmu-let-7b-5p	MIMAT0000522	Aqp4	11829	HITS-CLIP	tarbase	Unspecified
mmu-let-7c-5p	MIMAT0000523	Aqp4	11829	HITS-CLIP	tarbase	Unspecified
mmu-let-7i-5p	MIMAT0000122	Aqp4	11829	HITS-CLIP	tarbase	Unspecified
mmu-mir-101a-3p	MIMAT0000133	Aqp4	11829	HITS-CLIP	tarbase	Unspecified
mmu-mir-125b-5p	MIMAT0000136	Aqp4	11829	HITS-CLIP	tarbase	Unspecified
mmu-mir-138-5p	MIMAT0000150	Aqp4	11829	HITS-CLIP	tarbase	Unspecified
mmu-mir-153-3p	MIMAT0000163	Aqp4	11829	HITS-CLIP	tarbase	Unspecified
mmu-mir-17-5p	MIMAT0000649	Aqp4	11829	HITS-CLIP	tarbase	Unspecified
mmu-mir-181b-5p	MIMAT0000673	Aqp4	11829	HITS-CLIP	tarbase	Unspecified
mmu-mir-193b-3p	MIMAT0004859	Aqp4	11829	HITS-CLIP	tarbase	Unspecified
mmu-mir-194-5p	MIMAT0000224	Aqp4	11829	HITS-CLIP	tarbase	Unspecified
mmu-mir-221-3p	MIMAT0000669	Aqp4	11829	HITS-CLIP	tarbase	Unspecified
mmu-mir-26a-5p	MIMAT0000533	Aqp4	11829	HITS-CLIP	tarbase	Unspecified
mmu-mir-27a-3p	MIMAT0000537	Aqp4	11829	HITS-CLIP	tarbase	Unspecified
mmu-mir-27b-3p	MIMAT0000126	Aqp4	11829	HITS-CLIP	tarbase	Unspecified
mmu-mir-340-5p	MIMAT0004651	Aqp4	11829	HITS-CLIP	tarbase	Unspecified
mmu-mir-374b-5p	MIMAT0003727	Aqp4	11829	HITS-CLIP	tarbase	Unspecified
mmu-mir-449a-5p	MIMAT0001542	Aqp4	11829	HITS-CLIP	tarbase	Unspecified
mmu-mir-22-3p	MIMAT0000531	Myot	58916	HITS-CLIP	tarbase	Unspecified
mmu-mir-362-5p	MIMAT0000706	Myot	58916	HITS-CLIP	tarbase	Unspecified
mmu-mir-17-5p	MIMAT0000649	Lox	16948	HITS-CLIP	tarbase	Unspecified
mmu-mir-335-5p	MIMAT0000766	Lox	16948	HITS-CLIP	tarbase	Unspecified
mmu-mir-542-5p	MIMAT0003171	Lox	16948	HITS-CLIP	tarbase	Unspecified
mmu-mir-882	MIMAT0004847	Lox	16948	HITS-CLIP	tarbase	Unspecified
mmu-mir-21a-5p	MIMAT0000530	Lox	16948	Microarrays	tarbase	Unspecified
mmu-mir-29b-3p	MIMAT0000127	Lox	16948	Luciferase Reporter Assay	tarbase	Unspecified
mmu-let-7g-5p	MIMAT0000121	Megf10	70417	RNA-Seq	tarbase	Unspecified
mmu-mir-125a-3p	MIMAT0004528	Megf10	70417	HITS-CLIP	tarbase	Unspecified
mmu-mir-145a-3p	MIMAT0004534	Megf10	70417	HITS-CLIP	tarbase	Unspecified
mmu-mir-154-5p	MIMAT0000164	Megf10	70417	HITS-CLIP	tarbase	Unspecified
mmu-mir-155-5p	MIMAT0000165	Megf10	70417	HITS-CLIP, RNA-Seq, RPF-Seq	tarbase	Unspecified
mmu-mir-208b-3p	MIMAT0004939	Megf10	70417	HITS-CLIP	tarbase	Unspecified
mmu-mir-218-5p	MIMAT0000663	Megf10	70417	HITS-CLIP	tarbase	Unspecified
mmu-mir-221-3p	MIMAT0000669	Megf10	70417	HITS-CLIP	tarbase	Unspecified
mmu-mir-222-3p	MIMAT0000670	Megf10	70417	HITS-CLIP	tarbase	Unspecified
mmu-mir-29a-5p	MIMAT0004631	Megf10	70417	HITS-CLIP	tarbase	Unspecified
mmu-mir-335-5p	MIMAT0000766	Megf10	70417	HITS-CLIP	tarbase	Unspecified
mmu-mir-378a-5p	MIMAT0000742	Megf10	70417	HITS-CLIP	tarbase	Unspecified
mmu-mir-486a-5p	MIMAT0003130	Megf10	70417	HITS-CLIP	tarbase	Unspecified
mmu-mir-677-5p	MIMAT0003451	Megf10	70417	HITS-CLIP	tarbase	Unspecified
mmu-mir-706	MIMAT0003496	Megf10	70417	HITS-CLIP	tarbase	Unspecified
mmu-mir-712-5p	MIMAT0003502	Megf10	70417	HITS-CLIP	tarbase	Unspecified
mmu-mir-92a-3p	MIMAT0000539	Megf10	70417	HITS-CLIP	tarbase	Unspecified
mmu-mir-125b-5p	MIMAT0000136	Megf10	70417	Microarrays	tarbase	Unspecified
mmu-mir-1a-1-5p	MIMAT0016979	Megf10	70417	Microarrays	tarbase	Unspecified
mmu-mir-205-5p	MIMAT0000238	Megf10	70417	Microarrays	tarbase	Unspecified
mmu-mir-337-3p	MIMAT0000578	Megf10	70417	Microarrays	tarbase	Unspecified
mmu-mir-365-3p	MIMAT0000711	Megf10	70417	Microarrays	tarbase	Unspecified
mmu-mir-124-3p	MIMAT0000134	Megf10	70417	RNA-Seq, RPF-Seq	tarbase	Unspecified
mmu-mir-1a-3p	MIMAT0000123	Megf10	70417	RNA-Seq, RPF-Seq	tarbase	Unspecified
mmu-mir-223-3p	MIMAT0000665	Megf10	70417	RPF-Seq	tarbase	Unspecified
mmu-mir-145a-3p	MIMAT0004534	Mbl2	17195	HITS-CLIP	tarbase	Unspecified
mmu-mir-28a-5p	MIMAT0000653	Mbl2	17195	HITS-CLIP	tarbase	Unspecified
mmu-mir-3470b	MIMAT0015641	Mbl2	17195	HITS-CLIP	tarbase	Unspecified
mmu-mir-671-5p	MIMAT0003731	Mbl2	17195	HITS-CLIP	tarbase	Unspecified
mmu-mir-706	MIMAT0003496	Mbl2	17195	HITS-CLIP	tarbase	Unspecified
mmu-mir-122-5p	MIMAT0000246	Mbl2	17195	RNA-Seq, RPF-Seq	tarbase	Unspecified
mmu-mir-125b-5p	MIMAT0000136	Ctsw	13041	Microarrays	tarbase	Unspecified
mmu-mir-365-3p	MIMAT0000711	Ctsw	13041	Microarrays	tarbase	Unspecified
mmu-mir-122-5p	MIMAT0000246	Ctsw	13041	RPF-Seq	tarbase	Unspecified
mmu-mir-124-3p	MIMAT0000134	Ctsw	13041	RPF-Seq, RNA-Seq	tarbase	Unspecified
mmu-mir-155-5p	MIMAT0000165	Ctsw	13041	RNA-Seq, RPF-Seq, Microarrays	tarbase	Unspecified
mmu-mir-1a-3p	MIMAT0000123	Ctsw	13041	RPF-Seq, RNA-Seq	tarbase	Unspecified
mmu-mir-142a-5p	MIMAT0000154	Gfra1	14585	HITS-CLIP	tarbase	Unspecified
mmu-mir-155-5p	MIMAT0000165	Gfra1	14585	HITS-CLIP, RPF-Seq, RNA-Seq	tarbase	Unspecified
mmu-mir-1a-3p	MIMAT0000123	Gfra1	14585	HITS-CLIP, RPF-Seq, RNA-Seq	tarbase	Unspecified
mmu-mir-206-3p	MIMAT0000239	Gfra1	14585	HITS-CLIP	tarbase	Unspecified
mmu-mir-20a-3p	MIMAT0004627	Gfra1	14585	HITS-CLIP	tarbase	Unspecified
mmu-mir-218-5p	MIMAT0000663	Gfra1	14585	HITS-CLIP	tarbase	Unspecified
mmu-mir-221-3p	MIMAT0000669	Gfra1	14585	HITS-CLIP	tarbase	Unspecified
mmu-mir-222-3p	MIMAT0000670	Gfra1	14585	HITS-CLIP	tarbase	Unspecified
mmu-mir-22-3p	MIMAT0000531	Gfra1	14585	HITS-CLIP	tarbase	Unspecified
mmu-mir-342-5p	MIMAT0004653	Gfra1	14585	HITS-CLIP	tarbase	Unspecified
mmu-mir-3470b	MIMAT0015641	Gfra1	14585	HITS-CLIP	tarbase	Unspecified
mmu-mir-381-3p	MIMAT0000746	Gfra1	14585	HITS-CLIP	tarbase	Unspecified
mmu-mir-455-3p	MIMAT0003742	Gfra1	14585	HITS-CLIP	tarbase	Unspecified
mmu-mir-484	MIMAT0003127	Gfra1	14585	HITS-CLIP	tarbase	Unspecified
mmu-mir-486a-5p	MIMAT0003130	Gfra1	14585	HITS-CLIP	tarbase	Unspecified
mmu-mir-499-5p	MIMAT0003482	Gfra1	14585	HITS-CLIP	tarbase	Unspecified
mmu-mir-882	MIMAT0004847	Gfra1	14585	HITS-CLIP	tarbase	Unspecified
mmu-mir-365-3p	MIMAT0000711	Gfra1	14585	Microarrays	tarbase	Unspecified
mmu-mir-124-3p	MIMAT0000134	Gfra1	14585	RPF-Seq, RNA-Seq	tarbase	Unspecified
mmu-mir-22-3p	MIMAT0000531	Ankrd2	56642	Microarrays	tarbase	Unspecified
mmu-mir-34a-5p	MIMAT0000542	Ankrd2	56642	Microarrays	tarbase	Unspecified
mmu-mir-1a-3p	MIMAT0000123	Ankrd2	56642	RNA-Seq	tarbase	Unspecified
mmu-let-7d-5p	MIMAT0000383	Pfkfb1	18639	HITS-CLIP	tarbase	Unspecified
mmu-let-7e-5p	MIMAT0000524	Pfkfb1	18639	HITS-CLIP	tarbase	Unspecified
mmu-let-7g-5p	MIMAT0000121	Pfkfb1	18639	RNA-Seq	tarbase	Unspecified
mmu-mir-214-3p	MIMAT0000661	Pfkfb1	18639	HITS-CLIP	tarbase	Unspecified
mmu-mir-22-3p	MIMAT0000531	Pfkfb1	18639	HITS-CLIP	tarbase	Unspecified
mmu-mir-5098	MIMAT0020605	Pfkfb1	18639	HITS-CLIP	tarbase	Unspecified
mmu-mir-5099	MIMAT0020606	Pfkfb1	18639	HITS-CLIP	tarbase	Unspecified
mmu-mir-692	MIMAT0003471	Pfkfb1	18639	HITS-CLIP	tarbase	Unspecified
mmu-let-7c-5p	MIMAT0000523	Pfkfb1	18639	Microarrays	tarbase	Unspecified
mmu-mir-122-5p	MIMAT0000246	Pfkfb1	18639	RNA-Seq	tarbase	Unspecified
mmu-mir-124-3p	MIMAT0000134	Pfkfb1	18639	RNA-Seq	tarbase	Unspecified
mmu-mir-155-5p	MIMAT0000165	Pfkfb1	18639	RNA-Seq, RPF-Seq, Microarrays	tarbase	Unspecified
mmu-mir-1a-3p	MIMAT0000123	Pfkfb1	18639	RPF-Seq, RNA-Seq	tarbase	Unspecified
mmu-mir-223-3p	MIMAT0000665	Pfkfb1	18639	RPF-Seq	tarbase	Unspecified
mmu-mir-101a-3p	MIMAT0000133	Itgb8	320910	HITS-CLIP	tarbase	Unspecified
mmu-mir-106a-5p	MIMAT0000385	Itgb8	320910	HITS-CLIP	tarbase	Unspecified
mmu-mir-106b-5p	MIMAT0000386	Itgb8	320910	HITS-CLIP	tarbase	Unspecified
mmu-mir-130b-3p	MIMAT0000387	Itgb8	320910	HITS-CLIP	tarbase	Unspecified
mmu-mir-152-3p	MIMAT0000162	Itgb8	320910	HITS-CLIP	tarbase	Unspecified
mmu-mir-153-3p	MIMAT0000163	Itgb8	320910	HITS-CLIP	tarbase	Unspecified
mmu-mir-16-5p	MIMAT0000527	Itgb8	320910	HITS-CLIP	tarbase	Unspecified
mmu-mir-181a-5p	MIMAT0000210	Itgb8	320910	HITS-CLIP	tarbase	Unspecified
mmu-mir-181b-5p	MIMAT0000673	Itgb8	320910	HITS-CLIP	tarbase	Unspecified
mmu-mir-181c-5p	MIMAT0000674	Itgb8	320910	HITS-CLIP	tarbase	Unspecified
mmu-mir-181d-5p	MIMAT0004324	Itgb8	320910	HITS-CLIP	tarbase	Unspecified
mmu-mir-20a-5p	MIMAT0000529	Itgb8	320910	HITS-CLIP	tarbase	Unspecified
mmu-mir-20b-5p	MIMAT0003187	Itgb8	320910	HITS-CLIP	tarbase	Unspecified
mmu-mir-21a-5p	MIMAT0000530	Itgb8	320910	HITS-CLIP	tarbase	Unspecified
mmu-mir-221-3p	MIMAT0000669	Itgb8	320910	HITS-CLIP	tarbase	Unspecified
mmu-mir-22-3p	MIMAT0000531	Itgb8	320910	HITS-CLIP	tarbase	Unspecified
mmu-mir-26a-5p	MIMAT0000533	Itgb8	320910	HITS-CLIP	tarbase	Unspecified
mmu-mir-26b-5p	MIMAT0000534	Itgb8	320910	HITS-CLIP	tarbase	Unspecified
mmu-mir-301a-3p	MIMAT0000379	Itgb8	320910	HITS-CLIP	tarbase	Unspecified
mmu-mir-301b-3p	MIMAT0004186	Itgb8	320910	HITS-CLIP	tarbase	Unspecified
mmu-mir-30a-5p	MIMAT0000128	Itgb8	320910	HITS-CLIP	tarbase	Unspecified
mmu-mir-30c-5p	MIMAT0000514	Itgb8	320910	HITS-CLIP	tarbase	Unspecified
mmu-mir-30d-5p	MIMAT0000515	Itgb8	320910	HITS-CLIP	tarbase	Unspecified
mmu-mir-30e-5p	MIMAT0000248	Itgb8	320910	HITS-CLIP	tarbase	Unspecified
mmu-mir-31-3p	MIMAT0004634	Itgb8	320910	HITS-CLIP	tarbase	Unspecified
mmu-mir-335-5p	MIMAT0000766	Itgb8	320910	HITS-CLIP	tarbase	Unspecified
mmu-mir-340-5p	MIMAT0004651	Itgb8	320910	HITS-CLIP	tarbase	Unspecified
mmu-mir-344-3p	MIMAT0000593	Itgb8	320910	HITS-CLIP	tarbase	Unspecified
mmu-mir-378a-5p	MIMAT0000742	Itgb8	320910	HITS-CLIP	tarbase	Unspecified
mmu-mir-449a-5p	MIMAT0001542	Itgb8	320910	HITS-CLIP	tarbase	Unspecified
mmu-mir-93-5p	MIMAT0000540	Itgb8	320910	HITS-CLIP	tarbase	Unspecified
mmu-mir-9-5p	MIMAT0000142	Itgb8	320910	HITS-CLIP	tarbase	Unspecified
mmu-let-7b-5p	MIMAT0000522	Itgb8	320910	Microarrays	tarbase	Unspecified
mmu-mir-1a-1-5p	MIMAT0016979	Itgb8	320910	Microarrays	tarbase	Unspecified
mmu-mir-29a-3p	MIMAT0000535	Itgb8	320910	Microarrays	tarbase	Unspecified
mmu-mir-124-3p	MIMAT0000134	Itgb8	320910	RPF-Seq, RNA-Seq	tarbase	Unspecified
mmu-mir-155-5p	MIMAT0000165	Itgb8	320910	RNA-Seq, RPF-Seq	tarbase	Unspecified
mmu-mir-1a-3p	MIMAT0000123	Itgb8	320910	RPF-Seq, RNA-Seq	tarbase	Unspecified
mmu-mir-337-3p	MIMAT0000578	Bsnd	140475	Microarrays	tarbase	Unspecified
mmu-mir-205-5p	MIMAT0000238	Zfp711	245595	Microarrays	tarbase	Unspecified
mmu-mir-337-3p	MIMAT0000578	Nmb	68039	Microarrays	tarbase	Unspecified
mmu-mir-155-5p	MIMAT0000165	Nmb	68039	RNA-Seq, RPF-Seq	tarbase	Unspecified
mmu-mir-1a-3p	MIMAT0000123	Nmb	68039	RPF-Seq, RNA-Seq	tarbase	Unspecified
mmu-mir-223-3p	MIMAT0000665	Nmb	68039	RNA-Seq, RPF-Seq	tarbase	Unspecified
mmu-mir-124-3p	MIMAT0000134	Itih5	209378	HITS-CLIP	tarbase	Unspecified
mmu-mir-125b-5p	MIMAT0000136	Itih5	209378	HITS-CLIP	tarbase	Unspecified
mmu-mir-15a-5p	MIMAT0000526	Itih5	209378	HITS-CLIP	tarbase	Unspecified
mmu-mir-15b-5p	MIMAT0000124	Itih5	209378	HITS-CLIP	tarbase	Unspecified
mmu-mir-16-5p	MIMAT0000527	Itih5	209378	HITS-CLIP	tarbase	Unspecified
mmu-mir-22-3p	MIMAT0000531	Itih5	209378	HITS-CLIP	tarbase	Unspecified
mmu-mir-467f	MIMAT0005846	Itih5	209378	HITS-CLIP	tarbase	Unspecified
mmu-mir-669g	MIMAT0005832	Itih5	209378	HITS-CLIP	tarbase	Unspecified
mmu-mir-196b-5p	MIMAT0001081	Itih5	209378	Microarrays	tarbase	Unspecified
mmu-mir-223-3p	MIMAT0000665	Itih5	209378	Microarrays	tarbase	Unspecified
mmu-mir-122-5p	MIMAT0000246	Itih5	209378	RNA-Seq, RPF-Seq	tarbase	Unspecified
mmu-mir-155-5p	MIMAT0000165	Itih5	209378	RNA-Seq, RPF-Seq, Microarrays	tarbase	Unspecified
mmu-mir-1a-3p	MIMAT0000123	Itih5	209378	RNA-Seq	tarbase	Unspecified
mmu-let-7b-5p	MIMAT0000522	Tspan17	74257	HITS-CLIP	tarbase	Unspecified
mmu-let-7c-5p	MIMAT0000523	Tspan17	74257	HITS-CLIP	tarbase	Unspecified
mmu-let-7i-5p	MIMAT0000122	Tspan17	74257	HITS-CLIP	tarbase	Unspecified
mmu-mir-106a-5p	MIMAT0000385	Tspan17	74257	HITS-CLIP	tarbase	Unspecified
mmu-mir-145a-3p	MIMAT0004534	Tspan17	74257	HITS-CLIP	tarbase	Unspecified
mmu-mir-17-5p	MIMAT0000649	Tspan17	74257	HITS-CLIP	tarbase	Unspecified
mmu-mir-26a-5p	MIMAT0000533	Tspan17	74257	HITS-CLIP	tarbase	Unspecified
mmu-mir-29b-3p	MIMAT0000127	Tspan17	74257	HITS-CLIP	tarbase	Unspecified
mmu-mir-31-5p	MIMAT0000538	Tspan17	74257	HITS-CLIP	tarbase	Unspecified
mmu-mir-322-5p	MIMAT0000548	Tspan17	74257	HITS-CLIP	tarbase	Unspecified
mmu-mir-122-5p	MIMAT0000246	Tspan17	74257	RNA-Seq	tarbase	Unspecified
mmu-mir-124-3p	MIMAT0000134	Tspan17	74257	RPF-Seq, RNA-Seq	tarbase	Unspecified
mmu-mir-155-5p	MIMAT0000165	Tspan17	74257	RNA-Seq	tarbase	Unspecified
mmu-mir-1a-3p	MIMAT0000123	Tspan17	74257	RNA-Seq, RPF-Seq	tarbase	Unspecified
mmu-mir-223-3p	MIMAT0000665	Tspan17	74257	RPF-Seq	tarbase	Unspecified
mmu-mir-26a-5p	MIMAT0000533	Col5a2	12832	HITS-CLIP	tarbase	Unspecified
mmu-mir-29b-3p	MIMAT0000127	Col5a2	12832	HITS-CLIP	tarbase	Unspecified
mmu-mir-21a-5p	MIMAT0000530	Col5a2	12832	Microarrays	tarbase	Unspecified
mmu-mir-29a-3p	MIMAT0000535	Col5a2	12832	Microarrays	tarbase	Unspecified
mmu-mir-122-5p	MIMAT0000246	Col5a2	12832	RNA-Seq, RPF-Seq	tarbase	Unspecified
mmu-mir-1a-3p	MIMAT0000123	Col5a2	12832	RPF-Seq	tarbase	Unspecified
mmu-let-7d-5p	MIMAT0000383	Fn1	14268	HITS-CLIP	tarbase	Unspecified
mmu-mir-101c	MIMAT0019349	Fn1	14268	HITS-CLIP	tarbase	Unspecified
mmu-mir-122-5p	MIMAT0000246	Fn1	14268	HITS-CLIP	tarbase	Unspecified
mmu-mir-125a-3p	MIMAT0004528	Fn1	14268	HITS-CLIP	tarbase	Unspecified
mmu-mir-125a-5p	MIMAT0000135	Fn1	14268	HITS-CLIP	tarbase	Unspecified
mmu-mir-125b-5p	MIMAT0000136	Fn1	14268	HITS-CLIP	tarbase	Unspecified
mmu-mir-143-5p	MIMAT0017006	Fn1	14268	HITS-CLIP	tarbase	Unspecified
mmu-mir-144-3p	MIMAT0000156	Fn1	14268	HITS-CLIP	tarbase	Unspecified
mmu-mir-145a-3p	MIMAT0004534	Fn1	14268	HITS-CLIP	tarbase	Unspecified
mmu-mir-148a-3p	MIMAT0000516	Fn1	14268	HITS-CLIP	tarbase	Unspecified
mmu-mir-16-5p	MIMAT0000527	Fn1	14268	HITS-CLIP	tarbase	Unspecified
mmu-mir-1843a-5p	MIMAT0014805	Fn1	14268	HITS-CLIP	tarbase	Unspecified
mmu-mir-185-5p	MIMAT0000214	Fn1	14268	HITS-CLIP	tarbase	Unspecified
mmu-mir-186-5p	MIMAT0000215	Fn1	14268	HITS-CLIP	tarbase	Unspecified
mmu-mir-1954	MIMAT0009425	Fn1	14268	HITS-CLIP	tarbase	Unspecified
mmu-mir-210-3p	MIMAT0000658	Fn1	14268	HITS-CLIP	tarbase	Unspecified
mmu-mir-22-5p	MIMAT0004629	Fn1	14268	HITS-CLIP	tarbase	Unspecified
mmu-mir-25-3p	MIMAT0000652	Fn1	14268	HITS-CLIP	tarbase	Unspecified
mmu-mir-27a-3p	MIMAT0000537	Fn1	14268	HITS-CLIP	tarbase	Unspecified
mmu-mir-27b-3p	MIMAT0000126	Fn1	14268	HITS-CLIP	tarbase	Unspecified
mmu-mir-29b-3p	MIMAT0000127	Fn1	14268	HITS-CLIP	tarbase	Unspecified
mmu-mir-30d-3p	MIMAT0017011	Fn1	14268	HITS-CLIP	tarbase	Unspecified
mmu-mir-320-3p	MIMAT0000666	Fn1	14268	HITS-CLIP	tarbase	Unspecified
mmu-mir-322-5p	MIMAT0000548	Fn1	14268	HITS-CLIP	tarbase	Unspecified
mmu-mir-324-3p	MIMAT0000556	Fn1	14268	HITS-CLIP	tarbase	Unspecified
mmu-mir-330-3p	MIMAT0000569	Fn1	14268	HITS-CLIP	tarbase	Unspecified
mmu-mir-340-5p	MIMAT0004651	Fn1	14268	HITS-CLIP	tarbase	Unspecified
mmu-mir-342-5p	MIMAT0004653	Fn1	14268	HITS-CLIP	tarbase	Unspecified
mmu-mir-3470b	MIMAT0015641	Fn1	14268	HITS-CLIP	tarbase	Unspecified
mmu-mir-3473c	MIMAT0020614	Fn1	14268	HITS-CLIP	tarbase	Unspecified
mmu-mir-3473d	MIMAT0020632	Fn1	14268	HITS-CLIP	tarbase	Unspecified
mmu-mir-34c-5p	MIMAT0000381	Fn1	14268	HITS-CLIP	tarbase	Unspecified
mmu-mir-361-5p	MIMAT0000704	Fn1	14268	HITS-CLIP	tarbase	Unspecified
mmu-mir-378a-5p	MIMAT0000742	Fn1	14268	HITS-CLIP	tarbase	Unspecified
mmu-mir-421-3p	MIMAT0004869	Fn1	14268	HITS-CLIP	tarbase	Unspecified
mmu-mir-455-3p	MIMAT0003742	Fn1	14268	HITS-CLIP	tarbase	Unspecified
mmu-mir-466f-3p	MIMAT0004882	Fn1	14268	HITS-CLIP	tarbase	Unspecified
mmu-mir-466q	MIMAT0020631	Fn1	14268	HITS-CLIP	tarbase	Unspecified
mmu-mir-484	MIMAT0003127	Fn1	14268	HITS-CLIP	tarbase	Unspecified
mmu-mir-497a-5p	MIMAT0003453	Fn1	14268	HITS-CLIP	tarbase	Unspecified
mmu-mir-5620-3p	MIMAT0022368	Fn1	14268	HITS-CLIP	tarbase	Unspecified
mmu-mir-652-3p	MIMAT0003711	Fn1	14268	HITS-CLIP	tarbase	Unspecified
mmu-mir-671-5p	MIMAT0003731	Fn1	14268	HITS-CLIP	tarbase	Unspecified
mmu-mir-802-5p	MIMAT0004188	Fn1	14268	HITS-CLIP	tarbase	Unspecified
mmu-mir-882	MIMAT0004847	Fn1	14268	HITS-CLIP	tarbase	Unspecified
mmu-mir-93-3p	MIMAT0004636	Fn1	14268	HITS-CLIP	tarbase	Unspecified
mmu-mir-21a-5p	MIMAT0000530	Fn1	14268	Microarrays	tarbase	Unspecified
mmu-mir-214-3p	MIMAT0000661	Ngef	53972	HITS-CLIP	tarbase	Unspecified
mmu-mir-7a-5p	MIMAT0000677	Ngef	53972	HITS-CLIP	tarbase	Unspecified
mmu-mir-155-5p	MIMAT0000165	Ngef	53972	Microarrays, RPF-Seq, RNA-Seq	tarbase	Unspecified
mmu-mir-122-5p	MIMAT0000246	Ngef	53972	RNA-Seq	tarbase	Unspecified
mmu-mir-124-3p	MIMAT0000134	Ngef	53972	RNA-Seq, RPF-Seq	tarbase	Unspecified
mmu-mir-1a-3p	MIMAT0000123	Ngef	53972	RNA-Seq, RPF-Seq	tarbase	Unspecified
mmu-mir-101a-3p	MIMAT0000133	Rgs2	19735	HITS-CLIP	tarbase	Unspecified
mmu-mir-138-5p	MIMAT0000150	Rgs2	19735	HITS-CLIP	tarbase	Unspecified
mmu-mir-153-3p	MIMAT0000163	Rgs2	19735	HITS-CLIP	tarbase	Unspecified
mmu-mir-17-5p	MIMAT0000649	Rgs2	19735	HITS-CLIP	tarbase	Unspecified
mmu-mir-181a-5p	MIMAT0000210	Rgs2	19735	HITS-CLIP	tarbase	Unspecified
mmu-mir-181b-5p	MIMAT0000673	Rgs2	19735	HITS-CLIP	tarbase	Unspecified
mmu-mir-22-3p	MIMAT0000531	Rgs2	19735	HITS-CLIP	tarbase	Unspecified
mmu-mir-27a-3p	MIMAT0000537	Rgs2	19735	HITS-CLIP	tarbase	Unspecified
mmu-mir-27b-3p	MIMAT0000126	Rgs2	19735	HITS-CLIP	tarbase	Unspecified
mmu-mir-30a-5p	MIMAT0000128	Rgs2	19735	HITS-CLIP	tarbase	Unspecified
mmu-mir-30c-5p	MIMAT0000514	Rgs2	19735	HITS-CLIP	tarbase	Unspecified
mmu-mir-30d-5p	MIMAT0000515	Rgs2	19735	HITS-CLIP	tarbase	Unspecified
mmu-mir-30e-5p	MIMAT0000248	Rgs2	19735	HITS-CLIP	tarbase	Unspecified
mmu-mir-344-3p	MIMAT0000593	Rgs2	19735	HITS-CLIP	tarbase	Unspecified
mmu-mir-677-5p	MIMAT0003451	Rgs2	19735	HITS-CLIP	tarbase	Unspecified
mmu-mir-125b-5p	MIMAT0000136	Rgs2	19735	Microarrays	tarbase	Unspecified
mmu-mir-155-5p	MIMAT0000165	Rgs2	19735	Microarrays, RNA-Seq, RPF-Seq	tarbase	Unspecified
mmu-mir-188-5p	MIMAT0000217	Rgs2	19735	Microarrays	tarbase	Unspecified
mmu-mir-196b-5p	MIMAT0001081	Rgs2	19735	Microarrays	tarbase	Unspecified
mmu-mir-122-5p	MIMAT0000246	Rgs2	19735	RPF-Seq	tarbase	Unspecified
mmu-mir-124-3p	MIMAT0000134	Rgs2	19735	RNA-Seq, RPF-Seq	tarbase	Unspecified
mmu-mir-1a-3p	MIMAT0000123	Rgs2	19735	RNA-Seq, RPF-Seq	tarbase	Unspecified
mmu-mir-155-5p	MIMAT0000165	Rgs7	24012	Microarrays	tarbase	Unspecified
mmu-mir-15a-3p	MIMAT0004624	Spta1	20739	Microarrays	tarbase	Unspecified
mmu-mir-205-5p	MIMAT0000238	Spta1	20739	Microarrays	tarbase	Unspecified
mmu-mir-155-5p	MIMAT0000165	Spta1	20739	RNA-Seq	tarbase	Unspecified
mmu-mir-223-3p	MIMAT0000665	Spta1	20739	RNA-Seq, RPF-Seq	tarbase	Unspecified
mmu-mir-101a-3p	MIMAT0000133	Uck2	80914	HITS-CLIP	tarbase	Unspecified
mmu-mir-124-3p	MIMAT0000134	Uck2	80914	HITS-CLIP	tarbase	Unspecified
mmu-mir-24-3p	MIMAT0000219	Uck2	80914	HITS-CLIP	tarbase	Unspecified
mmu-mir-26a-5p	MIMAT0000533	Uck2	80914	HITS-CLIP	tarbase	Unspecified
mmu-mir-378a-3p	MIMAT0003151	Uck2	80914	Microarrays	tarbase	Unspecified
mmu-mir-125b-5p	MIMAT0000136	Cenpf	108000	HITS-CLIP	tarbase	Unspecified
mmu-mir-128-3p	MIMAT0000140	Cenpf	108000	HITS-CLIP	tarbase	Unspecified
mmu-mir-133a-3p	MIMAT0000145	Cenpf	108000	HITS-CLIP	tarbase	Unspecified
mmu-mir-133b-3p	MIMAT0000769	Cenpf	108000	HITS-CLIP	tarbase	Unspecified
mmu-mir-152-3p	MIMAT0000162	Cenpf	108000	HITS-CLIP	tarbase	Unspecified
mmu-mir-18a-5p	MIMAT0000528	Cenpf	108000	HITS-CLIP	tarbase	Unspecified
mmu-mir-19a-3p	MIMAT0000651	Cenpf	108000	HITS-CLIP	tarbase	Unspecified
mmu-mir-19b-3p	MIMAT0000513	Cenpf	108000	HITS-CLIP	tarbase	Unspecified
mmu-mir-1a-3p	MIMAT0000123	Cenpf	108000	HITS-CLIP, RNA-Seq, RPF-Seq	tarbase	Unspecified
mmu-mir-204-5p	MIMAT0000237	Cenpf	108000	HITS-CLIP	tarbase	Unspecified
mmu-mir-206-3p	MIMAT0000239	Cenpf	108000	HITS-CLIP	tarbase	Unspecified
mmu-mir-20a-5p	MIMAT0000529	Cenpf	108000	HITS-CLIP	tarbase	Unspecified
mmu-mir-218-5p	MIMAT0000663	Cenpf	108000	HITS-CLIP	tarbase	Unspecified
mmu-mir-22-3p	MIMAT0000531	Cenpf	108000	HITS-CLIP	tarbase	Unspecified
mmu-mir-26a-5p	MIMAT0000533	Cenpf	108000	HITS-CLIP	tarbase	Unspecified
mmu-mir-26b-5p	MIMAT0000534	Cenpf	108000	HITS-CLIP	tarbase	Unspecified
mmu-mir-27a-3p	MIMAT0000537	Cenpf	108000	HITS-CLIP	tarbase	Unspecified
mmu-mir-27b-3p	MIMAT0000126	Cenpf	108000	HITS-CLIP	tarbase	Unspecified
mmu-mir-29a-5p	MIMAT0004631	Cenpf	108000	HITS-CLIP	tarbase	Unspecified
mmu-mir-29b-1-5p	MIMAT0004523	Cenpf	108000	HITS-CLIP	tarbase	Unspecified
mmu-mir-335-5p	MIMAT0000766	Cenpf	108000	HITS-CLIP	tarbase	Unspecified
mmu-mir-344-3p	MIMAT0000593	Cenpf	108000	HITS-CLIP	tarbase	Unspecified
mmu-mir-362-3p	MIMAT0004684	Cenpf	108000	HITS-CLIP	tarbase	Unspecified
mmu-mir-378a-3p	MIMAT0003151	Cenpf	108000	HITS-CLIP	tarbase	Unspecified
mmu-mir-450a-5p	MIMAT0001546	Cenpf	108000	HITS-CLIP	tarbase	Unspecified
mmu-mir-467b-5p	MIMAT0005448	Cenpf	108000	HITS-CLIP	tarbase	Unspecified
mmu-mir-486a-5p	MIMAT0003130	Cenpf	108000	HITS-CLIP	tarbase	Unspecified
mmu-mir-499-5p	MIMAT0003482	Cenpf	108000	HITS-CLIP	tarbase	Unspecified
mmu-mir-500-3p	MIMAT0003507	Cenpf	108000	HITS-CLIP	tarbase	Unspecified
mmu-mir-501-5p	MIMAT0003508	Cenpf	108000	HITS-CLIP	tarbase	Unspecified
mmu-mir-532-3p	MIMAT0004781	Cenpf	108000	HITS-CLIP	tarbase	Unspecified
mmu-mir-669e-5p	MIMAT0005853	Cenpf	108000	HITS-CLIP	tarbase	Unspecified
mmu-mir-675-3p	MIMAT0003726	Cenpf	108000	HITS-CLIP	tarbase	Unspecified
mmu-mir-677-5p	MIMAT0003451	Cenpf	108000	HITS-CLIP	tarbase	Unspecified
mmu-mir-706	MIMAT0003496	Cenpf	108000	HITS-CLIP	tarbase	Unspecified
mmu-mir-712-5p	MIMAT0003502	Cenpf	108000	HITS-CLIP	tarbase	Unspecified
mmu-mir-7a-5p	MIMAT0000677	Cenpf	108000	HITS-CLIP	tarbase	Unspecified
mmu-mir-92a-3p	MIMAT0000539	Cenpf	108000	HITS-CLIP	tarbase	Unspecified
mmu-mir-1a-1-5p	MIMAT0016979	Cenpf	108000	Microarrays	tarbase	Unspecified
mmu-mir-21a-5p	MIMAT0000530	Cenpf	108000	Microarrays	tarbase	Unspecified
mmu-mir-122-5p	MIMAT0000246	Cenpf	108000	RNA-Seq, RPF-Seq	tarbase	Unspecified
mmu-mir-155-5p	MIMAT0000165	Cenpf	108000	RPF-Seq, RNA-Seq	tarbase	Unspecified
mmu-mir-124-3p	MIMAT0000134	Kcnj3	16519	HITS-CLIP	tarbase	Unspecified
mmu-mir-181b-5p	MIMAT0000673	Kcnj3	16519	HITS-CLIP	tarbase	Unspecified
mmu-mir-205-5p	MIMAT0000238	Hnmt	140483	Microarrays	tarbase	Unspecified
mmu-mir-15a-3p	MIMAT0004624	Frzb	20378	Microarrays	tarbase	Unspecified
mmu-mir-205-5p	MIMAT0000238	Frzb	20378	Microarrays	tarbase	Unspecified
mmu-mir-122-5p	MIMAT0000246	Frzb	20378	RNA-Seq, RPF-Seq	tarbase	Unspecified
mmu-mir-1a-3p	MIMAT0000123	Frzb	20378	RNA-Seq	tarbase	Unspecified
mmu-mir-27a-3p	MIMAT0000537	Pamr1	210622	HITS-CLIP	tarbase	Unspecified
mmu-mir-27b-3p	MIMAT0000126	Pamr1	210622	HITS-CLIP	tarbase	Unspecified
mmu-mir-125b-5p	MIMAT0000136	Pamr1	210622	Microarrays	tarbase	Unspecified
mmu-mir-122-5p	MIMAT0000246	Pamr1	210622	RNA-Seq, RPF-Seq	tarbase	Unspecified
mmu-let-7g-5p	MIMAT0000121	Fbn1	14118	RNA-Seq	tarbase	Unspecified
mmu-mir-152-3p	MIMAT0000162	Fbn1	14118	HITS-CLIP	tarbase	Unspecified
mmu-mir-199b-5p	MIMAT0000672	Fbn1	14118	HITS-CLIP	tarbase	Unspecified
mmu-mir-29a-5p	MIMAT0004631	Fbn1	14118	HITS-CLIP	tarbase	Unspecified
mmu-mir-31-5p	MIMAT0000538	Fbn1	14118	HITS-CLIP	tarbase	Unspecified
mmu-mir-3473d	MIMAT0020632	Fbn1	14118	HITS-CLIP	tarbase	Unspecified
mmu-mir-378a-3p	MIMAT0003151	Fbn1	14118	HITS-CLIP	tarbase	Unspecified
mmu-mir-500-3p	MIMAT0003507	Fbn1	14118	HITS-CLIP	tarbase	Unspecified
mmu-mir-712-5p	MIMAT0003502	Fbn1	14118	HITS-CLIP	tarbase	Unspecified
mmu-mir-205-5p	MIMAT0000238	Fbn1	14118	Microarrays	tarbase	Unspecified
mmu-mir-21a-5p	MIMAT0000530	Fbn1	14118	Microarrays	tarbase	Unspecified
mmu-mir-205-5p	MIMAT0000238	Itpka	228550	Microarrays	tarbase	Unspecified
mmu-mir-122-5p	MIMAT0000246	Itpka	228550	RPF-Seq	tarbase	Unspecified
mmu-mir-124-3p	MIMAT0000134	Itpka	228550	RNA-Seq, RPF-Seq	tarbase	Unspecified
mmu-mir-155-5p	MIMAT0000165	Itpka	228550	RPF-Seq, RNA-Seq, Microarrays	tarbase	Unspecified
mmu-mir-1a-3p	MIMAT0000123	Itpka	228550	RNA-Seq, RPF-Seq	tarbase	Unspecified
mmu-mir-128-3p	MIMAT0000140	Lrrcc1	71710	HITS-CLIP	tarbase	Unspecified
mmu-mir-133a-3p	MIMAT0000145	Lrrcc1	71710	HITS-CLIP	tarbase	Unspecified
mmu-mir-145a-3p	MIMAT0004534	Lrrcc1	71710	HITS-CLIP	tarbase	Unspecified
mmu-mir-155-5p	MIMAT0000165	Lrrcc1	71710	HITS-CLIP	tarbase	Unspecified
mmu-mir-181a-5p	MIMAT0000210	Lrrcc1	71710	HITS-CLIP	tarbase	Unspecified
mmu-mir-181b-5p	MIMAT0000673	Lrrcc1	71710	HITS-CLIP	tarbase	Unspecified
mmu-mir-19a-3p	MIMAT0000651	Lrrcc1	71710	HITS-CLIP	tarbase	Unspecified
mmu-mir-19b-3p	MIMAT0000513	Lrrcc1	71710	HITS-CLIP	tarbase	Unspecified
mmu-mir-210-3p	MIMAT0000658	Lrrcc1	71710	HITS-CLIP	tarbase	Unspecified
mmu-mir-221-3p	MIMAT0000669	Lrrcc1	71710	HITS-CLIP	tarbase	Unspecified
mmu-mir-222-3p	MIMAT0000670	Lrrcc1	71710	HITS-CLIP	tarbase	Unspecified
mmu-mir-29b-3p	MIMAT0000127	Lrrcc1	71710	HITS-CLIP	tarbase	Unspecified
mmu-mir-322-5p	MIMAT0000548	Lrrcc1	71710	HITS-CLIP	tarbase	Unspecified
mmu-mir-340-5p	MIMAT0004651	Lrrcc1	71710	HITS-CLIP	tarbase	Unspecified
mmu-mir-467c-5p	MIMAT0004885	Lrrcc1	71710	HITS-CLIP	tarbase	Unspecified
mmu-mir-675-3p	MIMAT0003726	Lrrcc1	71710	HITS-CLIP	tarbase	Unspecified
mmu-mir-677-5p	MIMAT0003451	Lrrcc1	71710	HITS-CLIP	tarbase	Unspecified
mmu-mir-712-5p	MIMAT0003502	Lrrcc1	71710	HITS-CLIP	tarbase	Unspecified
mmu-mir-7a-5p	MIMAT0000677	Lrrcc1	71710	HITS-CLIP	tarbase	Unspecified
mmu-mir-294-3p	MIMAT0000372	Lrrcc1	71710	Microarrays	tarbase	Unspecified
mmu-mir-1a-3p	MIMAT0000123	Postn	50706	HITS-CLIP	tarbase	Unspecified
mmu-mir-206-3p	MIMAT0000239	Postn	50706	HITS-CLIP	tarbase	Unspecified
mmu-mir-30d-3p	MIMAT0017011	Postn	50706	HITS-CLIP	tarbase	Unspecified
mmu-mir-188-5p	MIMAT0000217	Postn	50706	Microarrays	tarbase	Unspecified
mmu-mir-205-5p	MIMAT0000238	Postn	50706	Microarrays	tarbase	Unspecified
mmu-mir-378a-3p	MIMAT0003151	Postn	50706	Microarrays	tarbase	Unspecified
mmu-mir-106a-5p	MIMAT0000385	Tbx15	21384	HITS-CLIP	tarbase	Unspecified
mmu-mir-125b-5p	MIMAT0000136	Tbx15	21384	HITS-CLIP	tarbase	Unspecified
mmu-mir-145a-3p	MIMAT0004534	Tbx15	21384	HITS-CLIP	tarbase	Unspecified
mmu-mir-152-3p	MIMAT0000162	Tbx15	21384	HITS-CLIP	tarbase	Unspecified
mmu-mir-17-5p	MIMAT0000649	Tbx15	21384	HITS-CLIP	tarbase	Unspecified
mmu-mir-20a-3p	MIMAT0004627	Tbx15	21384	HITS-CLIP	tarbase	Unspecified
mmu-mir-20a-5p	MIMAT0000529	Tbx15	21384	HITS-CLIP	tarbase	Unspecified
mmu-mir-20b-5p	MIMAT0003187	Tbx15	21384	HITS-CLIP	tarbase	Unspecified
mmu-mir-218-5p	MIMAT0000663	Tbx15	21384	HITS-CLIP	tarbase	Unspecified
mmu-mir-26a-5p	MIMAT0000533	Tbx15	21384	HITS-CLIP	tarbase	Unspecified
mmu-mir-26b-5p	MIMAT0000534	Tbx15	21384	HITS-CLIP	tarbase	Unspecified
mmu-mir-301a-3p	MIMAT0000379	Tbx15	21384	HITS-CLIP	tarbase	Unspecified
mmu-mir-301b-3p	MIMAT0004186	Tbx15	21384	HITS-CLIP	tarbase	Unspecified
mmu-mir-30a-5p	MIMAT0000128	Tbx15	21384	HITS-CLIP	tarbase	Unspecified
mmu-mir-30c-5p	MIMAT0000514	Tbx15	21384	HITS-CLIP	tarbase	Unspecified
mmu-mir-30d-5p	MIMAT0000515	Tbx15	21384	HITS-CLIP	tarbase	Unspecified
mmu-mir-30e-5p	MIMAT0000248	Tbx15	21384	HITS-CLIP	tarbase	Unspecified
mmu-mir-532-3p	MIMAT0004781	Tbx15	21384	HITS-CLIP	tarbase	Unspecified
mmu-mir-706	MIMAT0003496	Tbx15	21384	HITS-CLIP	tarbase	Unspecified
mmu-mir-882	MIMAT0004847	Tbx15	21384	HITS-CLIP	tarbase	Unspecified
mmu-mir-223-3p	MIMAT0000665	Tbx15	21384	RPF-Seq	tarbase	Unspecified
mmu-mir-125b-5p	MIMAT0000136	Gpsm2	76123	HITS-CLIP	tarbase	Unspecified
mmu-mir-22-3p	MIMAT0000531	Gpsm2	76123	HITS-CLIP	tarbase	Unspecified
mmu-mir-29a-5p	MIMAT0004631	Gpsm2	76123	HITS-CLIP	tarbase	Unspecified
mmu-mir-196b-5p	MIMAT0001081	Gpsm2	76123	Microarrays	tarbase	Unspecified
mmu-mir-1a-1-5p	MIMAT0016979	Gpsm2	76123	Microarrays	tarbase	Unspecified
mmu-mir-294-3p	MIMAT0000372	Gpsm2	76123	Microarrays	tarbase	Unspecified
mmu-mir-122-5p	MIMAT0000246	Gpsm2	76123	RPF-Seq	tarbase	Unspecified
mmu-mir-155-5p	MIMAT0000165	Gpsm2	76123	RNA-Seq, RPF-Seq, Microarrays	tarbase	Unspecified
mmu-mir-1a-3p	MIMAT0000123	Gpsm2	76123	RPF-Seq	tarbase	Unspecified
mmu-mir-218-5p	MIMAT0000663	Sfrp2	20319	Luciferase Reporter Assay, qPCR, HITS-CLIP	tarbase	Unspecified
mmu-mir-221-3p	MIMAT0000669	Sfrp2	20319	HITS-CLIP	tarbase	Unspecified
mmu-mir-222-3p	MIMAT0000670	Sfrp2	20319	HITS-CLIP	tarbase	Unspecified
mmu-mir-322-5p	MIMAT0000548	Sfrp2	20319	HITS-CLIP	tarbase	Unspecified
mmu-mir-762	MIMAT0003892	Sfrp2	20319	HITS-CLIP	tarbase	Unspecified
mmu-mir-7a-5p	MIMAT0000677	Sfrp2	20319	HITS-CLIP	tarbase	Unspecified
mmu-mir-188-5p	MIMAT0000217	Sfrp2	20319	Microarrays	tarbase	Unspecified
mmu-mir-1a-1-5p	MIMAT0016979	Sfrp2	20319	Microarrays	tarbase	Unspecified
mmu-mir-34a-5p	MIMAT0000542	Sfrp2	20319	Microarrays	tarbase	Unspecified
mmu-mir-378a-3p	MIMAT0003151	Sfrp2	20319	Microarrays	tarbase	Unspecified
mmu-mir-124-3p	MIMAT0000134	Sfrp2	20319	RPF-Seq	tarbase	Unspecified
mmu-mir-155-5p	MIMAT0000165	Sfrp2	20319	RPF-Seq	tarbase	Unspecified
mmu-mir-1a-3p	MIMAT0000123	Sfrp2	20319	RNA-Seq, RPF-Seq	tarbase	Unspecified
mmu-mir-124-3p	MIMAT0000134	Abca4	11304	RNA-Seq	tarbase	Unspecified
mmu-mir-155-5p	MIMAT0000165	Abca4	11304	RNA-Seq	tarbase	Unspecified
mmu-mir-1a-3p	MIMAT0000123	Abca4	11304	RNA-Seq	tarbase	Unspecified
mmu-let-7a-5p	MIMAT0000521	Tmem56	99887	HITS-CLIP	tarbase	Unspecified
mmu-let-7b-5p	MIMAT0000522	Tmem56	99887	HITS-CLIP	tarbase	Unspecified
mmu-let-7c-5p	MIMAT0000523	Tmem56	99887	HITS-CLIP	tarbase	Unspecified
mmu-let-7d-5p	MIMAT0000383	Tmem56	99887	HITS-CLIP	tarbase	Unspecified
mmu-let-7e-5p	MIMAT0000524	Tmem56	99887	HITS-CLIP	tarbase	Unspecified
mmu-let-7f-5p	MIMAT0000525	Tmem56	99887	HITS-CLIP	tarbase	Unspecified
mmu-let-7g-5p	MIMAT0000121	Tmem56	99887	HITS-CLIP	tarbase	Unspecified
mmu-let-7i-5p	MIMAT0000122	Tmem56	99887	HITS-CLIP	tarbase	Unspecified
mmu-mir-101a-5p	MIMAT0004526	Tmem56	99887	HITS-CLIP	tarbase	Unspecified
mmu-mir-140-3p	MIMAT0000152	Tmem56	99887	HITS-CLIP	tarbase	Unspecified
mmu-mir-143-3p	MIMAT0000247	Tmem56	99887	HITS-CLIP	tarbase	Unspecified
mmu-mir-148a-3p	MIMAT0000516	Tmem56	99887	HITS-CLIP	tarbase	Unspecified
mmu-mir-15a-5p	MIMAT0000526	Tmem56	99887	HITS-CLIP	tarbase	Unspecified
mmu-mir-16-5p	MIMAT0000527	Tmem56	99887	HITS-CLIP	tarbase	Unspecified
mmu-mir-185-5p	MIMAT0000214	Tmem56	99887	HITS-CLIP	tarbase	Unspecified
mmu-mir-188-5p	MIMAT0000217	Tmem56	99887	HITS-CLIP	tarbase	Unspecified
mmu-mir-194-5p	MIMAT0000224	Tmem56	99887	HITS-CLIP	tarbase	Unspecified
mmu-mir-195a-5p	MIMAT0000225	Tmem56	99887	HITS-CLIP	tarbase	Unspecified
mmu-mir-21a-5p	MIMAT0000530	Tmem56	99887	HITS-CLIP	tarbase	Unspecified
mmu-mir-223-3p	MIMAT0000665	Tmem56	99887	HITS-CLIP	tarbase	Unspecified
mmu-mir-26a-5p	MIMAT0000533	Tmem56	99887	HITS-CLIP	tarbase	Unspecified
mmu-mir-26b-5p	MIMAT0000534	Tmem56	99887	HITS-CLIP	tarbase	Unspecified
mmu-mir-28a-5p	MIMAT0000653	Tmem56	99887	HITS-CLIP	tarbase	Unspecified
mmu-mir-3065-5p	MIMAT0014836	Tmem56	99887	HITS-CLIP	tarbase	Unspecified
mmu-mir-30a-5p	MIMAT0000128	Tmem56	99887	HITS-CLIP	tarbase	Unspecified
mmu-mir-30b-5p	MIMAT0000130	Tmem56	99887	HITS-CLIP	tarbase	Unspecified
mmu-mir-30c-5p	MIMAT0000514	Tmem56	99887	HITS-CLIP	tarbase	Unspecified
mmu-mir-30d-5p	MIMAT0000515	Tmem56	99887	HITS-CLIP	tarbase	Unspecified
mmu-mir-30e-5p	MIMAT0000248	Tmem56	99887	HITS-CLIP	tarbase	Unspecified
mmu-mir-322-5p	MIMAT0000548	Tmem56	99887	HITS-CLIP	tarbase	Unspecified
mmu-mir-33-3p	MIMAT0004666	Tmem56	99887	HITS-CLIP	tarbase	Unspecified
mmu-mir-34c-5p	MIMAT0000381	Tmem56	99887	HITS-CLIP	tarbase	Unspecified
mmu-mir-706	MIMAT0003496	Tmem56	99887	HITS-CLIP	tarbase	Unspecified
mmu-mir-708-5p	MIMAT0004828	Tmem56	99887	HITS-CLIP	tarbase	Unspecified
mmu-mir-802-5p	MIMAT0004188	Tmem56	99887	HITS-CLIP	tarbase	Unspecified
mmu-mir-93-3p	MIMAT0004636	Tmem56	99887	HITS-CLIP	tarbase	Unspecified
mmu-mir-125b-5p	MIMAT0000136	Tmem56	99887	Microarrays	tarbase	Unspecified
mmu-mir-22-3p	MIMAT0000531	Tmem56	99887	Microarrays	tarbase	Unspecified
mmu-mir-365-3p	MIMAT0000711	Tmem56	99887	Microarrays	tarbase	Unspecified
mmu-mir-128-3p	MIMAT0000140	Ddah1	69219	HITS-CLIP	tarbase	Unspecified
mmu-mir-138-5p	MIMAT0000150	Ddah1	69219	HITS-CLIP	tarbase	Unspecified
mmu-mir-181a-5p	MIMAT0000210	Ddah1	69219	HITS-CLIP	tarbase	Unspecified
mmu-mir-181b-5p	MIMAT0000673	Ddah1	69219	HITS-CLIP	tarbase	Unspecified
mmu-mir-193b-3p	MIMAT0004859	Ddah1	69219	HITS-CLIP	tarbase	Unspecified
mmu-mir-204-5p	MIMAT0000237	Ddah1	69219	HITS-CLIP	tarbase	Unspecified
mmu-mir-30a-5p	MIMAT0000128	Ddah1	69219	HITS-CLIP	tarbase	Unspecified
mmu-mir-30c-5p	MIMAT0000514	Ddah1	69219	HITS-CLIP	tarbase	Unspecified
mmu-mir-30d-5p	MIMAT0000515	Ddah1	69219	HITS-CLIP	tarbase	Unspecified
mmu-mir-30e-5p	MIMAT0000248	Ddah1	69219	HITS-CLIP	tarbase	Unspecified
mmu-mir-31-5p	MIMAT0000538	Ddah1	69219	HITS-CLIP	tarbase	Unspecified
mmu-mir-3473c	MIMAT0020614	Ddah1	69219	HITS-CLIP	tarbase	Unspecified
mmu-mir-378a-3p	MIMAT0003151	Ddah1	69219	HITS-CLIP	tarbase	Unspecified
mmu-mir-708-5p	MIMAT0004828	Ddah1	69219	HITS-CLIP	tarbase	Unspecified
mmu-mir-205-5p	MIMAT0000238	Ddah1	69219	Microarrays	tarbase	Unspecified
mmu-mir-337-3p	MIMAT0000578	Ddah1	69219	Microarrays	tarbase	Unspecified
mmu-mir-365-3p	MIMAT0000711	Ddah1	69219	Microarrays	tarbase	Unspecified
mmu-mir-122-5p	MIMAT0000246	Ddah1	69219	RNA-Seq, RPF-Seq	tarbase	Unspecified
mmu-mir-124-3p	MIMAT0000134	Ddah1	69219	RNA-Seq	tarbase	Unspecified
mmu-mir-155-5p	MIMAT0000165	Ddah1	69219	RPF-Seq	tarbase	Unspecified
mmu-mir-1a-3p	MIMAT0000123	Ddah1	69219	RNA-Seq, RPF-Seq	tarbase	Unspecified
mmu-mir-125b-2-3p	MIMAT0004529	Aldob	230163	HITS-CLIP	tarbase	Unspecified
mmu-mir-145a-3p	MIMAT0004534	Aldob	230163	HITS-CLIP	tarbase	Unspecified
mmu-mir-146a-5p	MIMAT0000158	Aldob	230163	HITS-CLIP	tarbase	Unspecified
mmu-mir-151-3p	MIMAT0000161	Aldob	230163	HITS-CLIP	tarbase	Unspecified
mmu-mir-185-5p	MIMAT0000214	Aldob	230163	HITS-CLIP	tarbase	Unspecified
mmu-mir-320-3p	MIMAT0000666	Aldob	230163	HITS-CLIP	tarbase	Unspecified
mmu-mir-671-5p	MIMAT0003731	Aldob	230163	HITS-CLIP	tarbase	Unspecified
mmu-mir-92a-3p	MIMAT0000539	Aldob	230163	HITS-CLIP	tarbase	Unspecified
mmu-mir-125b-5p	MIMAT0000136	Aldob	230163	Microarrays	tarbase	Unspecified
mmu-mir-205-5p	MIMAT0000238	Aldob	230163	Microarrays	tarbase	Unspecified
mmu-mir-223-3p	MIMAT0000665	Aldob	230163	RPF-Seq	tarbase	Unspecified
mmu-mir-125a-3p	MIMAT0004528	Tnc	21923	HITS-CLIP	tarbase	Unspecified
mmu-mir-133b-3p	MIMAT0000769	Tnc	21923	HITS-CLIP	tarbase	Unspecified
mmu-mir-20a-5p	MIMAT0000529	Tnc	21923	HITS-CLIP	tarbase	Unspecified
mmu-mir-29b-3p	MIMAT0000127	Tnc	21923	HITS-CLIP	tarbase	Unspecified
mmu-mir-501-5p	MIMAT0003508	Tnc	21923	HITS-CLIP	tarbase	Unspecified
mmu-mir-532-5p	MIMAT0002889	Tnc	21923	HITS-CLIP	tarbase	Unspecified
mmu-mir-205-5p	MIMAT0000238	Tnc	21923	Microarrays	tarbase	Unspecified
mmu-mir-378a-3p	MIMAT0003151	Tnc	21923	Microarrays	tarbase	Unspecified
mmu-mir-122-5p	MIMAT0000246	Tnc	21923	RPF-Seq	tarbase	Unspecified
mmu-mir-124-3p	MIMAT0000134	Tnc	21923	RNA-Seq, RPF-Seq	tarbase	Unspecified
mmu-mir-155-5p	MIMAT0000165	Tnc	21923	RNA-Seq	tarbase	Unspecified
mmu-mir-1a-3p	MIMAT0000123	Tnc	21923	RNA-Seq	tarbase	Unspecified
mmu-let-7g-5p	MIMAT0000121	Svep1	64817	RNA-Seq	tarbase	Unspecified
mmu-mir-124-3p	MIMAT0000134	Svep1	64817	HITS-CLIP	tarbase	Unspecified
mmu-mir-188-5p	MIMAT0000217	Svep1	64817	Microarrays	tarbase	Unspecified
mmu-mir-22-3p	MIMAT0000531	Svep1	64817	Microarrays	tarbase	Unspecified
mmu-mir-122-5p	MIMAT0000246	Svep1	64817	RNA-Seq, RPF-Seq	tarbase	Unspecified
mmu-mir-1a-3p	MIMAT0000123	Svep1	64817	RPF-Seq	tarbase	Unspecified
mmu-mir-223-3p	MIMAT0000665	Svep1	64817	RNA-Seq, RPF-Seq	tarbase	Unspecified
mmu-mir-142a-3p	MIMAT0000155	Angptl3	30924	HITS-CLIP	tarbase	Unspecified
mmu-mir-22-5p	MIMAT0004629	Angptl3	30924	HITS-CLIP	tarbase	Unspecified
mmu-mir-27a-3p	MIMAT0000537	Angptl3	30924	HITS-CLIP	tarbase	Unspecified
mmu-mir-27b-3p	MIMAT0000126	Angptl3	30924	HITS-CLIP	tarbase	Unspecified
mmu-mir-338-3p	MIMAT0000582	Angptl3	30924	HITS-CLIP	tarbase	Unspecified
mmu-mir-3473c	MIMAT0020614	Angptl3	30924	HITS-CLIP	tarbase	Unspecified
mmu-mir-337-3p	MIMAT0000578	Angptl3	30924	Microarrays	tarbase	Unspecified
mmu-mir-122-5p	MIMAT0000246	Angptl3	30924	RNA-Seq, RPF-Seq	tarbase	Unspecified
mmu-mir-223-3p	MIMAT0000665	Angptl3	30924	RNA-Seq, RPF-Seq	tarbase	Unspecified
mmu-mir-205-5p	MIMAT0000238	Col9a2	12840	Microarrays	tarbase	Unspecified
mmu-mir-155-5p	MIMAT0000165	Col9a2	12840	RPF-Seq	tarbase	Unspecified
mmu-mir-122-5p	MIMAT0000246	Cda	72269	HITS-CLIP, RNA-Seq, RPF-Seq	tarbase	Unspecified
mmu-mir-181b-5p	MIMAT0000673	Cda	72269	HITS-CLIP	tarbase	Unspecified
mmu-mir-466i-5p	MIMAT0017325	Cda	72269	HITS-CLIP	tarbase	Unspecified
mmu-mir-466k	MIMAT0005845	Cda	72269	HITS-CLIP	tarbase	Unspecified
mmu-mir-1a-1-5p	MIMAT0016979	Cda	72269	Microarrays	tarbase	Unspecified
mmu-mir-21a-5p	MIMAT0000530	Cda	72269	Microarrays	tarbase	Unspecified
mmu-mir-29a-3p	MIMAT0000535	Cda	72269	Microarrays	tarbase	Unspecified
mmu-mir-1a-3p	MIMAT0000123	Cda	72269	RPF-Seq, RNA-Seq	tarbase	Unspecified
mmu-mir-122-5p	MIMAT0000246	Cnksr1	194231	RPF-Seq	tarbase	Unspecified
mmu-mir-124-3p	MIMAT0000134	Cnksr1	194231	RNA-Seq, RPF-Seq	tarbase	Unspecified
mmu-mir-155-5p	MIMAT0000165	Cnksr1	194231	RNA-Seq	tarbase	Unspecified
mmu-mir-1a-3p	MIMAT0000123	Cnksr1	194231	RNA-Seq, RPF-Seq	tarbase	Unspecified
mmu-mir-122-5p	MIMAT0000246	Angptl7	654812	RPF-Seq	tarbase	Unspecified
mmu-mir-124-3p	MIMAT0000134	Angptl7	654812	RNA-Seq, RPF-Seq	tarbase	Unspecified
mmu-mir-155-5p	MIMAT0000165	Angptl7	654812	RNA-Seq, RPF-Seq	tarbase	Unspecified
mmu-mir-1a-3p	MIMAT0000123	Angptl7	654812	RNA-Seq	tarbase	Unspecified
mmu-mir-294-3p	MIMAT0000372	Mmp23	26561	Microarrays	tarbase	Unspecified
mmu-mir-188-5p	MIMAT0000217	Mmp23	26561	Microarrays	tarbase	Unspecified
mmu-mir-29a-3p	MIMAT0000535	Mmp23	26561	Microarrays	tarbase	Unspecified
mmu-mir-122-5p	MIMAT0000246	Mmp23	26561	RNA-Seq	tarbase	Unspecified
mmu-mir-124-3p	MIMAT0000134	Mmp23	26561	RNA-Seq	tarbase	Unspecified
mmu-mir-155-5p	MIMAT0000165	Mmp23	26561	RNA-Seq	tarbase	Unspecified
mmu-mir-1a-3p	MIMAT0000123	Mmp23	26561	RNA-Seq	tarbase	Unspecified
mmu-mir-294-3p	MIMAT0000372	Prom1	19126	Microarrays	tarbase	Unspecified
mmu-mir-22-5p	MIMAT0004629	Uchl1	22223	HITS-CLIP	tarbase	Unspecified
mmu-mir-294-3p	MIMAT0000372	Uchl1	22223	Microarrays	tarbase	Unspecified
mmu-mir-30a-5p	MIMAT0000128	Uchl1	22223	HITS-CLIP	tarbase	Unspecified
mmu-mir-30c-5p	MIMAT0000514	Uchl1	22223	HITS-CLIP	tarbase	Unspecified
mmu-mir-30d-5p	MIMAT0000515	Uchl1	22223	HITS-CLIP	tarbase	Unspecified
mmu-mir-30e-5p	MIMAT0000248	Uchl1	22223	HITS-CLIP	tarbase	Unspecified
mmu-mir-125a-5p	MIMAT0000135	Uchl1	22223	Microarrays	tarbase	Unspecified
mmu-mir-21a-5p	MIMAT0000530	Uchl1	22223	Microarrays	tarbase	Unspecified
mmu-mir-122-5p	MIMAT0000246	Uchl1	22223	RNA-Seq	tarbase	Unspecified
mmu-mir-155-5p	MIMAT0000165	Uchl1	22223	RPF-Seq, RNA-Seq	tarbase	Unspecified
mmu-mir-223-3p	MIMAT0000665	Uchl1	22223	RPF-Seq	tarbase	Unspecified
mmu-mir-155-5p	MIMAT0000165	Ift81	12589	HITS-CLIP, RNA-Seq, RPF-Seq	tarbase	Unspecified
mmu-mir-221-3p	MIMAT0000669	Ift81	12589	HITS-CLIP	tarbase	Unspecified
mmu-mir-29a-5p	MIMAT0004631	Ift81	12589	HITS-CLIP	tarbase	Unspecified
mmu-mir-450a-5p	MIMAT0001546	Ift81	12589	HITS-CLIP	tarbase	Unspecified
mmu-mir-125b-5p	MIMAT0000136	Ift81	12589	Microarrays	tarbase	Unspecified
mmu-mir-337-3p	MIMAT0000578	Ift81	12589	Microarrays	tarbase	Unspecified
mmu-mir-124-3p	MIMAT0000134	Ift81	12589	RPF-Seq	tarbase	Unspecified
mmu-mir-1a-3p	MIMAT0000123	Ift81	12589	RNA-Seq, RPF-Seq	tarbase	Unspecified
mmu-let-7a-5p	MIMAT0000521	Col1a2	12843	HITS-CLIP	tarbase	Unspecified
mmu-let-7b-5p	MIMAT0000522	Col1a2	12843	HITS-CLIP	tarbase	Unspecified
mmu-let-7c-5p	MIMAT0000523	Col1a2	12843	HITS-CLIP	tarbase	Unspecified
mmu-let-7d-5p	MIMAT0000383	Col1a2	12843	HITS-CLIP	tarbase	Unspecified
mmu-let-7e-5p	MIMAT0000524	Col1a2	12843	HITS-CLIP	tarbase	Unspecified
mmu-let-7f-5p	MIMAT0000525	Col1a2	12843	HITS-CLIP	tarbase	Unspecified
mmu-let-7g-5p	MIMAT0000121	Col1a2	12843	HITS-CLIP	tarbase	Unspecified
mmu-let-7i-5p	MIMAT0000122	Col1a2	12843	HITS-CLIP	tarbase	Unspecified
mmu-mir-153-3p	MIMAT0000163	Col1a2	12843	HITS-CLIP	tarbase	Unspecified
mmu-mir-26a-5p	MIMAT0000533	Col1a2	12843	HITS-CLIP	tarbase	Unspecified
mmu-mir-26b-5p	MIMAT0000534	Col1a2	12843	HITS-CLIP	tarbase	Unspecified
mmu-mir-671-5p	MIMAT0003731	Col1a2	12843	HITS-CLIP	tarbase	Unspecified
mmu-mir-708-5p	MIMAT0004828	Col1a2	12843	HITS-CLIP	tarbase	Unspecified
mmu-mir-9-5p	MIMAT0000142	Col1a2	12843	HITS-CLIP	tarbase	Unspecified
mmu-mir-205-5p	MIMAT0000238	Col1a2	12843	Microarrays	tarbase	Unspecified
mmu-mir-21a-5p	MIMAT0000530	Col1a2	12843	Microarrays	tarbase	Unspecified
mmu-mir-122-5p	MIMAT0000246	Col1a2	12843	RNA-Seq, RPF-Seq	tarbase	Unspecified
mmu-mir-155-5p	MIMAT0000165	Col1a2	12843	RNA-Seq	tarbase	Unspecified
mmu-mir-1a-3p	MIMAT0000123	Col1a2	12843	RPF-Seq	tarbase	Unspecified
mmu-mir-122-5p	MIMAT0000246	Eln	13717	RNA-Seq, RPF-Seq	tarbase	Unspecified
mmu-mir-1a-3p	MIMAT0000123	Eln	13717	RNA-Seq, RPF-Seq	tarbase	Unspecified
mmu-mir-125b-5p	MIMAT0000136	Svopl	320590	Microarrays	tarbase	Unspecified
mmu-mir-124-3p	MIMAT0000134	Clcn1	12723	RNA-Seq, RPF-Seq	tarbase	Unspecified
mmu-mir-155-5p	MIMAT0000165	Clcn1	12723	RNA-Seq, RPF-Seq	tarbase	Unspecified
mmu-mir-1a-3p	MIMAT0000123	Clcn1	12723	RPF-Seq, RNA-Seq	tarbase	Unspecified
mmu-mir-29b-3p	MIMAT0000127	Mfap5	50530	HITS-CLIP	tarbase	Unspecified
mmu-mir-31-5p	MIMAT0000538	Mfap5	50530	HITS-CLIP	tarbase	Unspecified
mmu-mir-499-5p	MIMAT0003482	Mfap5	50530	HITS-CLIP	tarbase	Unspecified
mmu-mir-712-5p	MIMAT0003502	Mfap5	50530	HITS-CLIP	tarbase	Unspecified
mmu-mir-15a-3p	MIMAT0004624	Mfap5	50530	Microarrays	tarbase	Unspecified
mmu-mir-1a-3p	MIMAT0000123	Mfap5	50530	RPF-Seq, RNA-Seq	tarbase	Unspecified
mmu-mir-101a-3p	MIMAT0000133	Emp1	13730	HITS-CLIP	tarbase	Unspecified
mmu-mir-196b-5p	MIMAT0001081	Emp1	13730	Microarrays	tarbase	Unspecified
mmu-mir-205-5p	MIMAT0000238	Emp1	13730	Microarrays	tarbase	Unspecified
mmu-mir-21a-5p	MIMAT0000530	Emp1	13730	Microarrays	tarbase	Unspecified
mmu-mir-294-3p	MIMAT0000372	Emp1	13730	Microarrays	tarbase	Unspecified
mmu-mir-122-5p	MIMAT0000246	Emp1	13730	RPF-Seq	tarbase	Unspecified
mmu-mir-1a-3p	MIMAT0000123	Emp1	13730	RPF-Seq, RNA-Seq	tarbase	Unspecified
mmu-mir-155-5p	MIMAT0000165	Emp1	13730	Microarrays	tarbase	Unspecified
mmu-mir-106a-5p	MIMAT0000385	St8sia1	20449	HITS-CLIP	tarbase	Unspecified
mmu-mir-142a-5p	MIMAT0000154	St8sia1	20449	HITS-CLIP	tarbase	Unspecified
mmu-mir-15a-5p	MIMAT0000526	St8sia1	20449	HITS-CLIP	tarbase	Unspecified
mmu-mir-15b-5p	MIMAT0000124	St8sia1	20449	HITS-CLIP	tarbase	Unspecified
mmu-mir-17-5p	MIMAT0000649	St8sia1	20449	HITS-CLIP	tarbase	Unspecified
mmu-mir-20b-5p	MIMAT0003187	St8sia1	20449	HITS-CLIP	tarbase	Unspecified
mmu-mir-21a-5p	MIMAT0000530	St8sia1	20449	HITS-CLIP	tarbase	Unspecified
mmu-mir-93-5p	MIMAT0000540	St8sia1	20449	HITS-CLIP	tarbase	Unspecified
mmu-mir-205-5p	MIMAT0000238	St8sia1	20449	Microarrays	tarbase	Unspecified
mmu-mir-155-5p	MIMAT0000165	St8sia1	20449	Microarrays	tarbase	Unspecified
mmu-mir-337-3p	MIMAT0000578	Akap3	11642	Microarrays	tarbase	Unspecified
mmu-mir-155-5p	MIMAT0000165	Akap3	11642	RNA-Seq	tarbase	Unspecified
mmu-mir-1a-3p	MIMAT0000123	Akap3	11642	RNA-Seq	tarbase	Unspecified
mmu-mir-101a-3p	MIMAT0000133	Nox4	50490	HITS-CLIP	tarbase	Unspecified
mmu-mir-101b-3p	MIMAT0000616	Nox4	50490	HITS-CLIP	tarbase	Unspecified
mmu-mir-122-5p	MIMAT0000246	Nox4	50490	HITS-CLIP, RPF-Seq	tarbase	Unspecified
mmu-mir-130b-3p	MIMAT0000387	Nox4	50490	HITS-CLIP	tarbase	Unspecified
mmu-mir-144-3p	MIMAT0000156	Nox4	50490	HITS-CLIP	tarbase	Unspecified
mmu-mir-1a-3p	MIMAT0000123	Nox4	50490	HITS-CLIP, RNA-Seq	tarbase	Unspecified
mmu-mir-206-3p	MIMAT0000239	Nox4	50490	HITS-CLIP	tarbase	Unspecified
mmu-mir-25-3p	MIMAT0000652	Nox4	50490	HITS-CLIP	tarbase	Unspecified
mmu-mir-301a-3p	MIMAT0000379	Nox4	50490	HITS-CLIP	tarbase	Unspecified
mmu-mir-301b-3p	MIMAT0004186	Nox4	50490	HITS-CLIP	tarbase	Unspecified
mmu-mir-532-5p	MIMAT0002889	Nox4	50490	HITS-CLIP	tarbase	Unspecified
mmu-mir-99a-5p	MIMAT0000131	Nox4	50490	HITS-CLIP	tarbase	Unspecified
mmu-let-7b-5p	MIMAT0000522	Nox4	50490	Microarrays	tarbase	Unspecified
mmu-mir-1a-1-5p	MIMAT0016979	Nox4	50490	Microarrays	tarbase	Unspecified
mmu-mir-22-3p	MIMAT0000531	Nox4	50490	Microarrays	tarbase	Unspecified
mmu-mir-29a-3p	MIMAT0000535	Nox4	50490	Microarrays	tarbase	Unspecified
mmu-mir-34a-5p	MIMAT0000542	Nox4	50490	Microarrays	tarbase	Unspecified
mmu-mir-365-3p	MIMAT0000711	Nox4	50490	Microarrays	tarbase	Unspecified
mmu-mir-155-5p	MIMAT0000165	Nox4	50490	RPF-Seq, RNA-Seq	tarbase	Unspecified
mmu-mir-133a-3p	MIMAT0000145	Nupr1	56312	HITS-CLIP	tarbase	Unspecified
mmu-mir-133b-3p	MIMAT0000769	Nupr1	56312	HITS-CLIP	tarbase	Unspecified
mmu-mir-322-5p	MIMAT0000548	Nupr1	56312	HITS-CLIP	tarbase	Unspecified
mmu-mir-125b-5p	MIMAT0000136	Nupr1	56312	Microarrays	tarbase	Unspecified
mmu-mir-1a-1-5p	MIMAT0016979	Nupr1	56312	Microarrays	tarbase	Unspecified
mmu-mir-124-3p	MIMAT0000134	Nupr1	56312	RNA-Seq, RPF-Seq	tarbase	Unspecified
mmu-mir-155-5p	MIMAT0000165	Nupr1	56312	RNA-Seq, RPF-Seq, Microarrays	tarbase	Unspecified
mmu-mir-1a-3p	MIMAT0000123	Nupr1	56312	RPF-Seq, RNA-Seq	tarbase	Unspecified
mmu-mir-3470a	MIMAT0015640	Aqp8	11833	HITS-CLIP	tarbase	Unspecified
mmu-mir-205-5p	MIMAT0000238	Aqp8	11833	Microarrays	tarbase	Unspecified
mmu-mir-122-5p	MIMAT0000246	Aqp8	11833	RNA-Seq, RPF-Seq	tarbase	Unspecified
mmu-mir-337-3p	MIMAT0000578	Cpxm2	55987	Microarrays	tarbase	Unspecified
mmu-mir-122-5p	MIMAT0000246	Cpxm2	55987	RPF-Seq	tarbase	Unspecified
mmu-mir-29a-5p	MIMAT0004631	Srpx2	68792	HITS-CLIP	tarbase	Unspecified
mmu-mir-665-3p	MIMAT0003733	Srpx2	68792	HITS-CLIP	tarbase	Unspecified
mmu-mir-706	MIMAT0003496	Srpx2	68792	HITS-CLIP	tarbase	Unspecified
mmu-mir-125b-5p	MIMAT0000136	Srpx2	68792	Microarrays	tarbase	Unspecified
mmu-mir-138-5p	MIMAT0000150	Bgn	12111	HITS-CLIP	tarbase	Unspecified
mmu-mir-34c-5p	MIMAT0000381	Bgn	12111	HITS-CLIP	tarbase	Unspecified
mmu-mir-205-5p	MIMAT0000238	Bgn	12111	Microarrays	tarbase	Unspecified
mmu-mir-21a-5p	MIMAT0000530	Bgn	12111	Microarrays	tarbase	Unspecified
mmu-mir-122-5p	MIMAT0000246	Bgn	12111	RNA-Seq, RPF-Seq	tarbase	Unspecified
mmu-mir-128-3p	MIMAT0000140	Sfrp1	20377	HITS-CLIP	tarbase	Unspecified
mmu-mir-181b-5p	MIMAT0000673	Sfrp1	20377	HITS-CLIP	tarbase	Unspecified
mmu-mir-1a-3p	MIMAT0000123	Sfrp1	20377	HITS-CLIP, RNA-Seq, RPF-Seq	tarbase	Unspecified
mmu-mir-206-3p	MIMAT0000239	Sfrp1	20377	HITS-CLIP	tarbase	Unspecified
mmu-mir-21a-5p	MIMAT0000530	Sfrp1	20377	HITS-CLIP	tarbase	Unspecified
mmu-mir-27a-3p	MIMAT0000537	Sfrp1	20377	HITS-CLIP	tarbase	Unspecified
mmu-mir-27b-3p	MIMAT0000126	Sfrp1	20377	HITS-CLIP	tarbase	Unspecified
mmu-mir-677-5p	MIMAT0003451	Sfrp1	20377	HITS-CLIP	tarbase	Unspecified
mmu-let-7b-5p	MIMAT0000522	Sfrp1	20377	Microarrays	tarbase	Unspecified
mmu-mir-122-5p	MIMAT0000246	Sfrp1	20377	RNA-Seq, RPF-Seq	tarbase	Unspecified
mmu-mir-155-5p	MIMAT0000165	Sfrp1	20377	RPF-Seq	tarbase	Unspecified
mmu-mir-133a-3p	MIMAT0000145	Pdgfrl	68797	HITS-CLIP	tarbase	Unspecified
mmu-mir-133b-3p	MIMAT0000769	Pdgfrl	68797	HITS-CLIP	tarbase	Unspecified
mmu-mir-322-5p	MIMAT0000548	Pdgfrl	68797	HITS-CLIP	tarbase	Unspecified
mmu-mir-155-5p	MIMAT0000165	Pdgfrl	68797	Microarrays	tarbase	Unspecified
mmu-mir-188-5p	MIMAT0000217	Pdgfrl	68797	Microarrays	tarbase	Unspecified
[truncated: 1,087 more rows]
