# Supplementary material for: Upregulation of key genes Eln and Tgfb3 were associated with the severity of cardiac hypertrophy
Source: BMC Genomics. 2022 Aug 14;23:592. doi: 10.1186/s12864-022-08778-0 (PMC9375926; doi:10.1186/s12864-022-08778-0)
Supplement: Supplementary file 3 — Additional file 3. [file 12864_2022_8778_MOESM3_ESM.csv]

Additional file 3. The detailed pairs of TF-mRNA
ID	Accession	Target	TargetID	Experiment	Literature	Tissue
Ahr	11622	Cyp1a2	13077	Unknown	22442665	Not Applicable
Ahr	11622	Cyp1b1	13078	Unknown	19470599;22442665	Not Applicable
Ahr	11622	Pla2g4a	18783	+	19716514	Not Applicable
Ahr	11622	Ptgs2	19225	+	15213229	Not Applicable
Ankrd1	107765	Nppa	230899	-	18273862	Not Applicable
Apc	11789	Myc	17869	-	10229202;16510874	Not Applicable
Apex1	11792	Ptgs2	19225	+	20498636	Not Applicable
Arid5b	71371	Sox9	20682	Unknown	24276541	Not Applicable
Arnt	11863	Cyp1a2	13077	Unknown	22442665	Not Applicable
Arnt	11863	Cyp1b1	13078	Unknown	22442665	Not Applicable
Ash1l	192195	Timp1	21857	Unknown	22488473	Not Applicable
Atf1	11908	Thbs1	21825	Unknown	9371503	Not Applicable
Atf2	11909	Sox9	20682	Unknown	24144697	Not Applicable
Atf3	11910	Gck	103988	Unknown	25074928	Not Applicable
Bcl11a	14025	Frzb	20378	+	22491945	Not Applicable
Bcl3	12051	Tnfrsf12a	27279	Unknown	21249144	Not Applicable
Bcl6	12053	Cdkn2b	12579	-	24586582	Not Applicable
Bcl6	12053	Myc	17869	+	24269670	Not Applicable
Cebpa	12606	Ptgs2	19225	+	16146692	Not Applicable
Cebpa	12606	Ptgs2	19225	Unknown	20506344	Not Applicable
Cebpb	12608	Cyr61	457	Unknown	21292824	Not Applicable
Cebpb	12608	Myc	17869	-	21098707	Not Applicable
Cebpb	12608	Ptgs2	19225	+	10841183;14552705	Not Applicable
Cebpb	12608	Ptgs2	19225	Unknown	10652293;11278846;17996688;18650268;20506344;9561442	Not Applicable
Cebpb	12608	Serpine1	18787	+	17197388	Not Applicable
Cebpb	12608	Snrpn	20646	Unknown	15361068	Not Applicable
Chd8	67772	Myc	17869	Unknown	16949368	Not Applicable
Ciita	12265	Col1a2	12843	Unknown	15247294	Not Applicable
Clock	12753	Serpine1	18787	+	20400680	Not Applicable
Cnot3	232791	Myc	17869	Unknown	19339689	Not Applicable
Creb1	12912	Penk	18619	Unknown	8170480	Not Applicable
Creb1	12912	Ptgs2	19225	+	12695520;14552705;15213229	Not Applicable
Creb1	12912	Ptgs2	19225	Unknown	17143503;17996688	Not Applicable
Crx	12951	Kcnv2	240595	+	24664678	Not Applicable
Ctcf	13018	Mgat5b	268510	+	21771782	Not Applicable
Ctnnb1	12387	Met	17295	Unknown	19118010	Not Applicable
Ctnnb1	12387	Myc	17869	Unknown	14500370;15576399	Not Applicable
Ctnnb1	12387	Ptgs2	19225	+	15592796;17945188	Not Applicable
Ctnnb1	12387	Ptgs2	19225	Unknown	10884377	Not Applicable
Cux1	13047	Myc	17869	Unknown	18356167	Not Applicable
Dlx5	13395	Myc	17869	+	19497851	Not Applicable
E2f1	13555	Nox4	50490	+	18554521	Not Applicable
E2f1	13555	Tgfb2	21808	Unknown	15290353	Not Applicable
Egr1	13653	Met	17295	-	12569082	Not Applicable
Egr1	13653	Rcan1	54720	Unknown	24218457	Not Applicable
Egr1	13653	Serpine1	18787	+	17197388	Not Applicable
Egr1	13653	Thbs1	21825	+	16227405	Not Applicable
Elf3	13710	Angpt1	11600	+	14715662	Not Applicable
Elk3	13713	Serpine1	18787	-	16314510	Not Applicable
Ep300	328572	Col1a2	12843	-	14520013	Not Applicable
Ep300	328572	Fn1	14268	Unknown	17065349	Not Applicable
Ep300	328572	Ptgs2	19225	+	14976201	Not Applicable
Ep300	328572	Ptgs2	19225	Unknown	24287977	Not Applicable
Epas1	13819	Serpine1	18787	+	17804822	Not Applicable
Esr1	13982	Myc	17869	Unknown	17095596	Not Applicable
Esr1	13982	Pou3f1	18991	Unknown	8948648	Not Applicable
Ets1	23871	Ctgf	409	+	16469114	Not Applicable
Ets1	23871	Met	17295	Unknown	14760865	Not Applicable
Ets1	23871	Ptgs2	19225	+	12695520	Not Applicable
Ets1	23871	Retnla	57262	+	17127463	Not Applicable
Ets1	23871	Timp1	21857	Unknown	8557686	Not Applicable
Etv2	14008	Sox9	20682	+	22613723	Not Applicable
Etv4	18612	Ptgs2	19225	+	14976201	Not Applicable
Etv5	104156	Ptgs2	19225	+	18492810	Not Applicable
Fli1	14247	Cyr61	457	+	25421497	Not Applicable
Fos	14281	Krt18	16668	+	1696235	Not Applicable
Fos	14281	Penk	18619	+	2512642	Not Applicable
Fosl1	14283	Thbs1	21825	-	16598380	Not Applicable
Fosl2	14284	Tgfb3	21809	+	20427335	Not Applicable
Foxa2	15376	Ccl11	20292	-	20483781	Not Applicable
Foxa2	15376	G6pc	14377	-	18847435	Not Applicable
Foxg1	15228	Cdkn2b	12579	-	11387330	Not Applicable
Foxg1	15228	Serpine1	18787	-	11387330	Not Applicable
Foxm1	14235	Myc	17869	+	23804320	Not Applicable
Foxm1	14235	Ptgs2	19225	Unknown	18345025	Not Applicable
Foxo1	56458	Ccr7	12775	Unknown	19136962	Not Applicable
Foxo1	56458	G6pc	14377	+	12507516;18805788	Not Applicable
Foxo1	56458	G6pc	14377	-	16804074	Not Applicable
Foxo1	56458	G6pc	14377	Unknown	12556524;18847435;20421289;20655898	Not Applicable
Foxo1	56458	Gck	103988	-	18805788	Not Applicable
Foxo1	56458	Myh7	140781	+	25477432	Not Applicable
Foxo1	56458	G6pc	14377	Unknown	16037130	Not Applicable
Gata4	14463	Nppa	230899	+	14978031	Not Applicable
Gcgr	14527	G6pc	14377	-	18847435	Not Applicable
Gfi1	14581	Cdkn2b	12579	-	24586582	Not Applicable
Gtf2i	14886	Tgfb2	21808	+	17041962	Not Applicable
Gtf2ird1	57080	Tgfb2	21808	+	17041962	Not Applicable
Hdac1	433759	Comp	12845	Unknown	15337766	Not Applicable
Hey1	15213	Nppa	230899	-	16199874	Not Applicable
Hey2	15214	Nppa	230899	-	16199874;16603706	Not Applicable
Heyl	56198	Nppa	230899	-	16199874	Not Applicable
Hgf	15234	Met	17295	+	10713700	Not Applicable
Hhex	15242	Esm1	71690	-	16764824	Not Applicable
Hif1a	15251	Ctgf	409	+	15315937	Not Applicable
Hif1a	15251	G6pc	14377	Unknown	22787137	Not Applicable
Hif1a	15251	Ptgs2	19225	Unknown	21149600	Not Applicable
Hif1a	15251	Serpine1	18787	+	17197388	Not Applicable
Hnf1a	21405	Cyp1a2	13077	+	14599559	Not Applicable
Hnf1b	21410	Egr2	13654	Unknown	16495311	Not Applicable
Hnf4a	15378	G6pc	14377	+	18805788	Not Applicable
Hnf4a	15378	G6pc	14377	Unknown	12416993;20421289	Not Applicable
Hnf4a	15378	Gck	103988	+	18805788	Not Applicable
Hoxa2	15399	Meox1	17285	Unknown	21245383	Not Applicable
Hoxc8	15426	Nkd2	72293	Unknown	17094106	Not Applicable
Htatip2	53415	Myc	17869	Unknown	15073177	Not Applicable
Htatip2	53415	Wisp2	2045	-	17533366	Not Applicable
Id1	15901	Thbs1	21825	-	12498716	Not Applicable
Id2	15902	Col1a2	12843	-	16126788	Not Applicable
Id3	15903	Col1a2	12843	-	16126788	Not Applicable
Ikbkb	16150	Ptgs2	19225	+	15919917	Not Applicable
Ikzf1	22778	Myc	17869	+	20566697	Not Applicable
Ikzf1	22778	Prom1	19126	-	25301737	Not Applicable
Ikzf3	22780	Myc	17869	-	20566697	Not Applicable
Irf4	16364	Cdkn2b	12579	+	14976051	Not Applicable
Irf8	15900	Cdkn2b	12579	+	14976051	Not Applicable
Jun	16476	Krt18	16668	+	1696235	Not Applicable
Jun	16476	Met	17295	+	10713700	Not Applicable
Jun	16476	Penk	18619	+	2512642	Not Applicable
Jun	16476	Ptgs2	19225	+	14552705	Not Applicable
Jun	16476	Ptgs2	19225	Unknown	10842315;17996688;23172667	Not Applicable
Jun	16476	Serpine1	18787	+	9125213	Not Applicable
Jun	16476	Timp1	21857	Unknown	15240007;8195127;8557686	Not Applicable
Junb	16477	Serpine1	18787	+	9125213	Not Applicable
Jund	16478	Cyr61	457	Unknown	21212405	Not Applicable
Kat5	81601	Nppa	230899	+	16597624	Not Applicable
Kat5	81601	Sox9	20682	+	18390577	Not Applicable
Klf3	16599	Acta1	11459	Unknown	20404088	Not Applicable
Klf4	16600	Cdkn2b	12579	+	21746878	Not Applicable
Klf4	16600	Cdkn2b	12579	+	21746878	Not Applicable
Klf4	16600	Ptgs2	19225	Unknown	20946687	Not Applicable
Klf4	16600	Serpine1	18787	-	16169848	Not Applicable
Klf5	12224	Serpine1	18787	+	15098654	Not Applicable
Lef1	16842	Ptgs2	19225	+	14552705;17945188;19783677	Not Applicable
Med23	70208	Cd52	23833	+	25054639	Not Applicable
Med23	70208	Egr2	13654	+	25054639	Not Applicable
Mef2c	17260	Frzb	20378	+	22161640	Not Applicable
Mef2c	17260	Myom3	242702	Unknown	17875930	Not Applicable
Mef2c	17260	Sfrp2	20319	+	22161640	Not Applicable
Meis2	17536	Cdkn2b	12579	+	21746878	Not Applicable
Meis2	17536	Egr2	13654	Unknown	18787068	Not Applicable
Meis2	17536	Cdkn2b	12579	-	21746878	Not Applicable
Mitf	17342	Met	17295	Unknown	17371876	Not Applicable
Mkx	210719	Tgfb2	21808	Unknown	25332192	Not Applicable
Mlxipl	58805	Gck	103988	-	20934404	Not Applicable
Msx2	17702	Enpp1	18605	Unknown	20803545	Not Applicable
Mxi1	17859	Myc	17869	-	14716294;9872993	Not Applicable
Myb	17863	Myc	17869	Unknown	19609274	Not Applicable
Myb	17863	Ptgs2	19225	+	14552705	Not Applicable
Mybl2	17865	Col5a2	12832	-	12673206	Not Applicable
Mybl2	17865	Eln	13717	Unknown	15615710	Not Applicable
Myc	17869	Cdkn2b	12579	-	24586582	Not Applicable
Myc	17869	Myc	17869	-	14716294	Not Applicable
Myod1	17927	Ankrd2	56642	+	23824195	Not Applicable
Nab1	17936	Egr2	13654	-	7624335	Not Applicable
Nab2	17937	Egr2	13654	-	22842221	Not Applicable
Ncoa2	17978	G6pc	14377	+	19039140	Not Applicable
Ncoa5	228869	Myc	17869	Unknown	15073177	Not Applicable
Ndn	17984	Myc	17869	-	11470523	Not Applicable
Neurod1	18012	Mgat5b	268510	+	21771782	Not Applicable
Nfatc2	18019	Egr3	13655	+	10755616	Not Applicable
Nfatc4	73181	Ptgs2	19225	Unknown	16718377	Not Applicable
Nfic	18029	Col1a1	12842	+	7768510	Not Applicable
Nfil3	18030	Ptgs2	19225	+	24994935	Not Applicable
Nfil3	18030	Ptgs2	19225	-	12743120;24994935	Not Applicable
Nfkb1	18033	Ankrd2	56642	+	20442316	Not Applicable
Nfkb1	18033	Col1a1	12842	-	10541434	Not Applicable
Nfkb1	18033	Egr2	13654	+	25553923	Not Applicable
Nfkb1	18033	Fn1	14268	Unknown	22223884	Not Applicable
Nfkb1	18033	Il15	16168	Unknown	9601937	Not Applicable
Nfkb1	18033	Myc	17869	+	12783888;1515224;15345217;8289784	Not Applicable
Nfkb1	18033	Myc	17869	-	10931834	Not Applicable
Nfkb1	18033	Myc	17869	Unknown	10727020;12471115	Not Applicable
Nfkb1	18033	Pla2g4a	18783	Unknown	21702012	Not Applicable
Nfkb1	18033	Ptgs2	19225	+	12695520;14552705;15548379;15901350;15905055;15938622;16146692;17098744;20108167	Not Applicable
Nfkb1	18033	Ptgs2	19225	-	15172177;15467201;16395278;18205790	Not Applicable
Nfkb1	18033	Ptgs2	19225	Unknown	10698708;16609073;17996688;21149600;23172667;23813870;9561442	Not Applicable
Nfkb1	18033	Sox9	20682	-	10652367	Not Applicable
Nfkb2	18034	Myc	17869	+	16260626	Not Applicable
Nfkb2	18034	Myc	17869	-	16260626	Not Applicable
Nfkbia	18035	Ptgs2	19225	Unknown	15728492	Not Applicable
Nkx2-5	18091	Nppa	230899	+	10075728;11572777	Not Applicable
Nkx2-5	18091	Nppa	230899	Unknown	10021345	Not Applicable
Notch1	18128	Sox9	20682	Unknown	25004243	Not Applicable
Nr0b2	23957	Serpine1	18787	-	17074765	Not Applicable
Nr3c1	14815	Ptgs2	19225	Unknown	18650268	Not Applicable
Nr4a1	15370	Serpine1	18787	Unknown	15361354	Not Applicable
Nr4a2	18227	Tnc	21923	+	17038671	Not Applicable
Nr5a1	26423	Sox9	20682	+	18454134	Not Applicable
Nrl	18185	Kcnv2	240595	+	24664678	Not Applicable
Onecut1	15379	G6pc	14377	Unknown	11279202	Not Applicable
Parp1	11545	Fn1	14268	+	22223884	Not Applicable
Pax2	18504	Sfrp2	20319	Unknown	14561758	Not Applicable
Pax3	18505	Met	17295	Unknown	8633043;9464541	Not Applicable
Pax3	18505	Tgfb2	21808	+	16787918	Not Applicable
Pax6	18508	Gck	103988	Unknown	12426319	Not Applicable
Pax6	18508	Met	17295	+	19651775	Not Applicable
Pax6	18508	Sfrp2	20319	+	11222670	Not Applicable
Pax6	18508	Tgfb2	21808	Unknown	19132093	Not Applicable
Pbx1	18514	Cdkn2b	12579	+	21746878	Not Applicable
Pbx1	18514	Cdkn2b	12579	-	21746878	Not Applicable
Per1	18626	Fxyd5	18301	Unknown	23824961	Not Applicable
Phf12	268448	Lgals4	16855	-	11390640	Not Applicable
Phf2	18676	Sox9	20682	Unknown	24276541	Not Applicable
Pitx2	18741	Tbx15	21384	+	20129917	Not Applicable
Pou3f1	18991	Egr2	13654	Unknown	11782409;12198163	Not Applicable
Ppara	19013	Acot1	26897	Unknown	17485727	Not Applicable
Ppara	19013	Fbp2	14120	+	19710929	Not Applicable
Ppara	19013	Lgals4	16855	+	19710929	Not Applicable
Ppara	19013	Ptgs2	19225	Unknown	20583136	Not Applicable
Ppara	19013	Serpine1	18787	+	20400680	Not Applicable
Pparg	19016	Gck	103988	Unknown	11872666	Not Applicable
Pparg	19016	Ptgs2	19225	-	17186945	Not Applicable
Pparg	19016	Serpine1	18787	Unknown	16843437	Not Applicable
Ppargc1a	19017	G6pc	14377	+	12416993	Not Applicable
Prdm5	70779	Col1a1	12842	+	22589746	Not Applicable
Prrx1	18933	Sox9	20682	Unknown	23355395	Not Applicable
Prrx1	18933	Tgfb3	21809	+	18296734	Not Applicable
Prrx1	18933	Tnc	21923	+	12741393	Not Applicable
Prrx1	18933	Tnc	21923	-	11244566	Not Applicable
Prrx2	20204	Tnc	21923	-	11244566	Not Applicable
Rbl1	19650	Myc	17869	-	14716294	Not Applicable
Rbpj	19664	Sox9	20682	+	17537790	Not Applicable
Rbpj	19664	Sox9	20682	Unknown	22991339	Not Applicable
Rel	19696	Myc	17869	+	15345217	Not Applicable
Rel	19696	Myc	17869	-	10931834	Not Applicable
Rel	19696	Myc	17869	Unknown	12471115	Not Applicable
Rela	19697	Col1a1	12842	-	10541434	Not Applicable
Rela	19697	Fn1	14268	+	22223884	Not Applicable
Rela	19697	Met	17295	+	19530226	Not Applicable
Rela	19697	Myc	17869	+	8289784	Not Applicable
Rela	19697	Myc	17869	Unknown	12471115	Not Applicable
Rela	19697	Ptgs2	19225	+	20108167	Not Applicable
Rela	19697	Ptgs2	19225	Unknown	21149600	Not Applicable
Rela	19697	Sox9	20682	Unknown	19254740	Not Applicable
Relb	19698	Myc	17869	+	16260626	Not Applicable
Relb	19698	Myc	17869	-	16260626	Not Applicable
Rest	19712	Penk	18619	-	21832040	Not Applicable
Rest	19712	Scn8a	20273	+	17924165	Not Applicable
Rfx3	19726	Gck	103988	Unknown	20413507	Not Applicable
Runx2	12393	Col1a1	12842	+	23159876;26208651	Not Applicable
Runx2	12393	Col1a2	12843	+	26208651	Not Applicable
Runx2	12393	Enpp1	18605	Unknown	19049325;20803545	Not Applicable
Runx2	12393	Sox9	20682	+	16029574	Not Applicable
Runx2	12393	Sox9	20682	-	15703179	Not Applicable
Runx2	12393	Thbs1	21825	Unknown	23846726	Not Applicable
Runx3	12399	Ccr7	12775	-	16027362	Not Applicable
Runx3	12399	Thbs1	21825	Unknown	23846726	Not Applicable
Sf1	22668	Sox9	20682	+	22215485;22294746	Not Applicable
Sirt1	93759	Timp1	21857	+	25270204	Not Applicable
Smad1	17125	Col1a1	12842	+	14672939	Not Applicable
Smad1	17125	Tnfrsf11b	18383	+	14672939	Not Applicable
Smad3	17127	Cdkn2b	12579	+	15241418	Not Applicable
Smad3	17127	Col1a2	12843	+	16126788	Not Applicable
Smad3	17127	Col1a2	12843	Unknown	20595680;22048127	Not Applicable
Smad3	17127	Ctgf	409	+	16469114	Not Applicable
Smad3	17127	Enpp1	18605	Unknown	25303897	Not Applicable
Smad3	17127	Fn1	14268	+	12207925	Not Applicable
Smad3	17127	Myc	17869	-	14993291;15241418	Not Applicable
Smad3	17127	Serpine1	18787	+	24002653	Not Applicable
Smad4	17128	Cdkn2b	12579	+	12429655	Not Applicable
Smad6	17130	Col1a2	12843	-	15498344	Not Applicable
Smad7	17131	Col1a2	12843	-	16126788	Not Applicable
Smad7	17131	Met	17295	+	15339794	Not Applicable
Smarcd1	83797	G6pc	14377	+	21725993	Not Applicable
Snai1	20613	Fn1	14268	Unknown	22223884	Not Applicable
Snai1	20613	Ptgs2	19225	-	23994020	Not Applicable
Snai2	20583	Dsg2	13511	-	15790452	Not Applicable
Sox10	20665	Egr2	13654	+	23575864	Not Applicable
Sox8	20681	Col1a1	12842	Unknown	15753123	Not Applicable
Sox8	20681	Sox9	20682	+	15056615	Not Applicable
Sox9	20682	Ctgf	409	-	20571031	Not Applicable
Sp1	20683	Ces1d	104158	+	11337511	Not Applicable
Sp1	20683	Col1a1	12842	Unknown	9870870	Not Applicable
Sp1	20683	Col1a2	12843	+	9143363	Not Applicable
Sp1	20683	Met	17295	+	12569082;21831840	Not Applicable
Sp1	20683	Met	17295	-	10713700;21831840	Not Applicable
Sp1	20683	Met	17295	Unknown	12473536	Not Applicable
Sp1	20683	Myc	17869	-	12153142	Not Applicable
Sp1	20683	Ptgs2	19225	+	17012241	Not Applicable
Sp1	20683	Serpine1	18787	Unknown	17890327	Not Applicable
Sp1	20683	Slc7a5	20539	Unknown	17023546	Not Applicable
Sp1	20683	St8sia1	20449	Unknown	11098147	Not Applicable
Sp3	20687	Met	17295	-	10713700	Not Applicable
Sp3	20687	Met	17295	Unknown	12473536	Not Applicable
Sp3	20687	Ptgs2	19225	+	17012241	Not Applicable
Spi1	20375	Scn8a	20273	+	17924165	Not Applicable
Srebf1	20787	Ankrd2	56642	+	23824195	Not Applicable
Srebf1	20787	Gck	103988	Unknown	11855808	Not Applicable
Srebf1	20787	Kcnj3	16519	-	18060044	Not Applicable
Srf	20807	Ctgf	409	+	17215322	Not Applicable
Srf	20807	Nppa	230899	+	16597624	Not Applicable
Sry	21674	Sox9	20682	+	18454134;19933217;22294746	Not Applicable
Sry	21674	Sox9	20682	-	15056615	Not Applicable
Stat1	20846	Pou3f1	18991	Unknown	20687925	Not Applicable
Stat3	20848	Col1a1	12842	+	22684844	Not Applicable
Stat3	20848	Myc	17869	-	20067773	Not Applicable
Stat3	20848	Myc	17869	Unknown	15673569	Not Applicable
Stat5a	20850	Cdkn2b	12579	+	21038417	Not Applicable
Syt1	20979	Myc	17869	Unknown	12783888	Not Applicable
Tbx2	21385	Nppa	230899	-	12023302	Not Applicable
Tbx20	57246	Nppa	230899	-	14978031	Not Applicable
Tbx3	21386	Nppa	230899	-	15158141;18444963	Not Applicable
Tbx5	21388	Nppa	230899	+	14978031	Not Applicable
Tcf4	21413	Fn1	14268	+	15578569	Not Applicable
Tcf4	21413	Myc	17869	Unknown	15576399;19561604	Not Applicable
Tcf4	21413	Ptgs2	19225	+	14552705	Not Applicable
Tfap2c	21420	Sfrp1	20377	-	23967156	Not Applicable
Tgfb1	21803	Col1a2	12843	+	15345715	Not Applicable
Tlx3	27140	Pou4f1	18996	Unknown	18400903	Not Applicable
Trim28	21849	Myc	17869	Unknown	19339689	Not Applicable
Trim28	21849	Sox9	20682	Unknown	23519980	Not Applicable
Trp53	22059	Gdf15	23886	+	12082608;15897808;16154591;18445702	Not Applicable
Trp53	22059	Met	17295	+	7728766	Not Applicable
Trp53	22059	Met	17295	-	21831840	Not Applicable
Trp53	22059	Myc	17869	Unknown	22986743;9632756	Not Applicable
Trp53	22059	Nupr1	56312	-	11896600	Not Applicable
Trp53	22059	Ptgs2	19225	-	10196169	Not Applicable
Trp53	22059	Serpine1	18787	Unknown	17172853	Not Applicable
Trp53	22059	Thbs1	21825	+	12942774;17056717;22028325	Not Applicable
Trp53	22059	Thbs1	21825	-	19826414	Not Applicable
Twist1	22160	Postn	50706	+	12210745	Not Applicable
Twist1	22160	Sox9	20682	-	22532563	Not Applicable
Usf1	22278	Col1a1	12842	+	8999857	Not Applicable
Usf2	22282	Col1a1	12842	+	8999857	Not Applicable
Yy1	22632	Col1a1	12842	+	11514536	Not Applicable
Yy1	22632	Serpine1	18787	-	12808092	Not Applicable
Zbtb20	56490	Sox9	20682	-	25564625	Not Applicable
Zbtb7a	16969	Comp	12845	Unknown	15337766	Not Applicable
Zfpm2	22762	Sox9	20682	Unknown	17540364	Not Applicable
