# Supplementary material for: Upregulation of key genes Eln and Tgfb3 were associated with the severity of cardiac hypertrophy
Source: BMC Genomics. 2022 Aug 14;23:592. doi: 10.1186/s12864-022-08778-0 (PMC9375926; doi:10.1186/s12864-022-08778-0)
Supplement: Supplementary file 4 — Additional file 4. [file 12864_2022_8778_MOESM4_ESM.csv]

Additional file 4. The re-analysis results of GSE36074
id	logFC	AveExpr	t	P.Value	adj.P.Val	B	Gene.Symbol
1418476_at	3.550179962	5.940206522	7.686666533	1.30E-05	0.002646556	3.153836435	Crlf1
1418949_at	3.03930486	5.672083514	6.14459212	9.11E-05	0.006773061	1.086836758	Gdf15
1434449_at	-3.028245988	3.6869807	-18.95191227	2.02E-09	4.21E-05	12.32795542	Aqp4
1457296_at	2.95718391	9.688564191	7.784538693	1.16E-05	0.002535212	3.275043718	Cilp
1448553_at	2.819991196	11.7869619	10.64933196	6.22E-07	0.000497628	6.384420754	Myh7
1451922_at	2.728954587	3.956726499	11.36744654	3.31E-07	0.000430225	7.050998537	Lman1l
1449388_at	2.692088274	9.3577192	6.354926745	6.87E-05	0.005762937	1.387067385	Thbs4
1458148_at	2.615666561	5.160510199	6.954514981	3.16E-05	0.003858795	2.210455186	Nlrc3
1418061_at	2.566210431	6.813233719	5.092365329	0.000410988	0.016187919	-0.506976216	Ltbp2
1418937_at	2.557723841	5.748131677	6.21799621	8.25E-05	0.006359406	1.192298212	Dio2
1451194_at	-2.358473177	3.671477138	-12.51189348	1.29E-07	0.000307432	8.037812855	Aldob
1455399_at	2.240994321	7.951612507	12.38268849	1.43E-07	0.000307432	7.930715058	Cnksr1
1434667_at	2.143993252	5.626457123	4.059380385	0.002099046	0.044309886	-2.215539194	Col8a2
1419527_at	2.138758213	8.693508043	3.509449249	0.005288689	0.076656528	-3.170574282	Comp
1420884_at	2.107627467	8.456156881	1.746142994	0.110115376	0.44669494	-6.149091089	Sln
1449065_at	-2.1019002	7.297347828	-6.790181041	3.89E-05	0.004311982	1.989475815	Acot1
1427183_at	-2.080446842	6.721976401	-5.258379838	0.000320701	0.013906413	-0.245295237	Efemp1
1419015_at	2.071558082	7.145372729	3.958354417	0.002480944	0.048445742	-2.3891744	Wisp2
1427213_at	-2.062054197	5.709383723	-6.269940078	7.69E-05	0.006174557	1.266482786	Pfkfb1
1451827_a_at	2.053134592	5.32698579	3.503812166	0.005339906	0.077053198	-3.180465175	Nox4
1419182_at	1.953741873	7.980636545	5.897837334	0.000127939	0.008702335	0.726886356	Svep1
1418755_at	1.951171483	4.366073658	9.299772208	2.26E-06	0.000999431	5.017837276	Tbx15
1449434_at	-1.936036977	6.381404334	-1.905146943	0.084673012	0.388333446	-5.908842174	Car3
1449015_at	-1.92784223	5.274359494	-4.935248724	0.000521626	0.01827873	-0.758098172	Retnla
1456062_at	1.923253203	14.41021558	10.1927268	9.46E-07	0.000656568	5.939576263	Nppa
1423606_at	1.922365925	12.1481203	6.631268917	4.78E-05	0.004804577	1.772445607	Postn
1446894_at	1.922325814	6.397803664	12.70722091	1.11E-07	0.000307432	8.197750893	LOC102632922
1436329_at	1.907497587	5.551879434	4.014520994	0.002260421	0.045990618	-2.292520819	Egr3
1448201_at	1.90237679	6.36001572	2.798743224	0.018135397	0.160314713	-4.419393908	Sfrp2
1460214_at	-1.893896205	3.148526371	-4.616228434	0.000855594	0.025367999	-1.278083612	Pcp4
1453898_at	1.876642336	8.486465378	5.332638768	0.000287387	0.013283497	-0.129475602	Nmrk2
1455627_at	1.862953115	10.73672841	8.883713736	3.46E-06	0.001359993	4.563020724	Col8a1
1449254_at	1.859643377	5.813720505	3.539993364	0.005019855	0.07389198	-3.11700624	Spp1
1423250_a_at	1.839123408	8.572426324	6.61527753	4.88E-05	0.004857143	1.750421847	Tgfb2
1439066_at	-1.809104756	8.182281023	-9.47159503	1.90E-06	0.000908169	5.200811867	Angpt1
1416953_at	1.80331817	11.54842782	6.983295092	3.05E-05	0.003858795	2.248798392	Ctgf
1434411_at	1.778369099	5.516130295	4.293823864	0.001431295	0.03464066	-1.816564663	Col12a1
1452968_at	1.778013611	4.140278557	2.838087731	0.016930065	0.153276371	-4.350696633	Cthrc1
1427161_at	-1.752772119	6.526577801	-7.034577918	2.86E-05	0.003794873	2.316859801	Cenpf
1451336_at	-1.747566877	7.020397052	-5.459019024	0.000238881	0.0122465	0.065875233	Lgals4
1419376_at	1.742143745	7.62688728	3.928653543	0.002606529	0.049681584	-2.44040103	Fibin
1416658_at	1.729134239	7.812061506	7.365215382	1.91E-05	0.002965086	2.74774312	Frzb
1419149_at	1.71309184	7.789873135	2.693072997	0.021814991	0.178622038	-4.60319356	Serpine1
1417979_at	1.709995784	4.280452031	3.069107916	0.011313172	0.122361511	-3.945376391	Tnmd
1429214_at	1.698179502	8.265440302	7.682872905	1.31E-05	0.002646556	3.149115717	Adamtsl2
1434672_at	-1.679266852	8.773254051	-6.315455039	7.24E-05	0.00597533	1.331184149	Gpr22
1423669_at	1.66920947	10.96180158	5.047922957	0.000439499	0.016908946	-0.577669608	Col1a1
1417595_at	1.66841976	8.176687468	6.834921292	3.68E-05	0.004161934	2.049983645	Meox1
1425039_at	1.665646351	8.988326122	5.78687911	0.000149441	0.009541306	0.562279727	Itgbl1
1433529_at	1.659013544	6.133319881	3.777488393	0.003356685	0.05817322	-2.702279577	Pamr1
1417828_at	1.643141345	6.954209242	7.23796233	2.23E-05	0.003268645	2.583518528	Aqp8
1451344_at	1.598286729	5.147730324	3.345174859	0.007011657	0.090872122	-3.459288772	Tmem119
1425164_a_at	-1.591375353	6.4359058	-5.323773523	0.000291163	0.013326225	-0.143262296	Phkg1
1436359_at	-1.579419561	6.458342411	-3.632677091	0.00428727	0.06729656	-2.954747394	Ret
1418326_at	1.570139356	5.40237865	9.701498301	1.51E-06	0.000829365	5.441359697	Slc7a5
1424010_at	1.556020768	8.335291886	4.04171527	0.002161106	0.044853083	-2.245830487	Mfap4
1449330_at	1.553762187	6.857220086	14.12766073	3.89E-08	0.000270038	9.294381165	Pdzd3
1449088_at	-1.530804655	8.89121833	-7.857796638	1.07E-05	0.002511612	3.36503904	Fbp2
1426672_at	-1.527461711	9.55581212	-9.458002275	1.93E-06	0.000908169	5.186437602	Ano10
1419254_at	1.519026431	7.254006338	11.16651601	3.93E-07	0.000437624	6.86838564	Mthfd2
1455736_at	1.510604096	9.407543433	8.24391023	6.91E-06	0.001996288	3.829292975	Mybpc2
1460000_at	1.479455804	4.919423171	7.252748106	2.19E-05	0.003252645	2.60270271	Shisa3
1438861_at	1.466099911	5.028889167	3.983869555	0.002378104	0.0474572	-2.345230771	Bnc2
1448755_at	1.43712792	9.367253403	6.981629074	3.06E-05	0.003858795	2.246581672	Col15a1
1436178_at	1.418130167	6.200803151	9.446991733	1.95E-06	0.000908169	5.174781414	Leprel1
1425233_at	-1.404347627	7.529855294	-4.608477772	0.000866097	0.025472792	-1.290880152	2210407C18Rik
1418796_at	1.395345425	4.049891788	4.816749671	0.000625827	0.020610711	-0.949690106	Clec11a
1435950_at	1.388664723	5.771091677	5.762952123	0.000154567	0.009719486	0.526559555	Hr
1416342_at	1.378652251	5.019048375	4.569214427	0.000921437	0.026563428	-1.355820673	Tnc
1429700_at	1.378486403	6.578976209	3.919812242	0.00264518	0.050188499	-2.45566518	3110040M04Rik
1441962_at	-1.378355822	7.393062502	-9.229373306	2.42E-06	0.001050999	4.942062617	Alox5
1448254_at	1.373568752	6.73612696	3.918653954	0.002650288	0.050218391	-2.457665424	Ptn
1435370_a_at	-1.372872469	10.23560281	-5.164710637	0.0003687	0.015076862	-0.392475782	Ces1d
1450826_a_at	-1.363063478	2.957129227	-1.553034682	0.150202591	0.528094041	-6.424978592	Saa3
1448881_at	-1.360410606	4.036997958	-1.256841678	0.236221724	0.617687748	-6.806818166	Hp
1439740_s_at	1.355729055	9.603139559	6.969337495	3.11E-05	0.003858795	2.230216164	Uck2
1421424_a_at	1.354940389	5.138935102	3.404398801	0.006332166	0.085471921	-3.355102368	Anpep
1454850_at	-1.35038226	7.386087127	-7.351533111	1.94E-05	0.00299212	2.730181184	Tbc1d10c
1416121_at	1.34982366	7.450424697	3.077845239	0.011142418	0.121296172	-3.930002861	Lox
1417789_at	-1.349154184	3.35762935	-3.038570723	0.011931109	0.125930073	-3.99909039	Ccl11
1419502_at	1.337563052	5.465407466	2.661567123	0.023049842	0.184451908	-4.657762397	Ghdc
1435585_at	1.325950317	4.427496199	6.632997332	4.77E-05	0.004804577	1.774824001	Tceal7
1456887_at	1.317184748	6.219703513	4.927886452	0.000527531	0.018422179	-0.769947129	Cmklr1
1453593_at	1.314933737	7.855536896	4.725096619	0.000721482	0.022718485	-1.099146155	Vgll3
1419358_at	-1.310952439	6.688540459	-10.35131185	8.16E-07	0.000606857	6.096012453	Sorcs2
1423630_at	1.308742865	10.07443611	4.645382979	0.000817276	0.02472496	-1.230016634	Cygb
1426215_at	-1.29739276	6.44064261	-2.263468237	0.04605149	0.276947618	-5.333746072	Ddc
1448169_at	1.293134035	4.904233996	4.96610991	0.000497625	0.017978543	-0.708508878	Krt18
1421152_a_at	1.279968633	8.139011757	7.574022418	1.49E-05	0.002646556	3.012939718	Gnao1
1452445_at	1.275641384	5.064073906	3.757061789	0.003474089	0.059416346	-2.737804327	Slc41a2
1434129_s_at	1.265210184	6.176211496	3.527056087	0.005131958	0.0746969	-3.139690269	Lhfpl2
1460302_at	1.260311172	6.210238813	3.47426361	0.00561687	0.079260705	-3.232333488	Thbs1
1421590_at	-1.250644121	4.094650283	-12.3453188	1.48E-07	0.000307432	7.899543158	Mrgprh
1440990_at	1.246706432	4.684756476	5.611161322	0.000191794	0.010673807	0.298094786	Kif26b
1449071_at	1.243009736	10.99968921	1.232696738	0.244745108	0.617687748	-6.835415449	Myl7
1451674_at	-1.242221885	4.020000768	-4.8249163	0.000617982	0.020514626	-0.936426392	Slc12a5
1436181_at	1.242118095	7.614002072	10.77002989	5.58E-07	0.000497628	6.499208599	Asap2
1451983_at	-1.235622147	5.530025847	-3.985833564	0.002370375	0.047407248	-2.341850721	Irx1
1434653_at	1.23379303	5.828864795	8.741559501	4.02E-06	0.001516697	4.403682582	Ptk2b
1435275_at	-1.22796154	2.868950137	-5.045695947	0.000440982	0.016934696	-0.581219133	Cox6b2
1460227_at	1.2252776	7.104205906	2.625780787	0.024536929	0.191421155	-4.719597508	Timp1
1419196_at	1.224877336	6.469293346	1.055641894	0.314964902	0.671611484	-7.032017576	Hamp
1422925_s_at	-1.222365379	3.00330326	-5.409411138	0.00025679	0.012607087	-0.010540599	Acot3
1448595_a_at	1.221192745	9.763887209	8.012404611	8.95E-06	0.002288781	3.552949532	Bex1
1417312_at	1.219926963	6.980330624	2.258401381	0.046455439	0.278813008	-5.342141471	Dkk3
1452257_at	1.218881559	12.59811985	8.172689136	7.48E-06	0.002074685	3.744911331	Bdh1
1455377_at	1.217077959	7.50738527	12.85768063	9.90E-08	0.000307432	8.319365993	Ttll7
1418950_at	-1.209176254	2.978199425	-3.168830949	0.0095126	0.109510651	-3.76982134	Drd2
1439300_at	1.206420502	3.98282533	5.628635928	0.000187057	0.010579923	0.324560032	Chic1
1437385_at	-1.20573666	5.843416546	-5.248594769	0.000325389	0.014030007	-0.260613679	Ccbe1
1448754_at	1.205683077	9.559654408	5.777526668	0.000151423	0.00957966	0.548327124	Rbp1
1428183_at	1.200218537	12.99009171	11.03847056	4.40E-07	0.000437624	6.750460458	Ankrd23
1439888_at	1.198414723	3.392935949	5.010205183	0.000465346	0.017451742	-0.637877076	Gm15867
1450652_at	1.19362306	6.071656501	3.250984688	0.00825023	0.100128448	-3.625126856	Ctsk
1434740_at	1.192776974	6.280934361	4.612344979	0.00086084	0.025449058	-1.284494349	Scarf2
1416588_at	1.190771148	5.614289241	6.971219633	3.10E-05	0.003858795	2.232723371	Ptprn
1451204_at	-1.190096311	9.157409969	-4.44868937	0.00111588	0.029782603	-1.556354065	Scara5
1434553_at	-1.188843707	3.123425682	-6.449369625	6.06E-05	0.005343781	1.519924172	Tmem56
1449588_at	-1.188842732	3.649717275	-4.285642757	0.001450372	0.034899464	-1.830387441	Abca4
1420855_at	1.187155212	8.588253034	4.448568108	0.001116096	0.029782603	-1.556556712	Eln
1424942_a_at	1.184706384	5.775077243	4.421438431	0.001165571	0.030554411	-1.601938635	Myc
1435603_at	-1.17422029	4.059910623	-5.07412159	0.000422447	0.016489013	-0.535963509	Sned1
1424704_at	1.173330041	3.881699657	4.721290361	0.000725775	0.022784722	-1.105376544	Runx2
1460285_at	1.171101568	7.828632695	3.847293532	0.002985671	0.054132199	-2.581118136	Itga9
1428896_at	1.167750943	6.289270343	4.24172272	0.001557455	0.036464415	-1.904721997	Pdgfrl
1448756_at	-1.167336569	5.736221716	-1.544371113	0.152270443	0.531236508	-6.436898194	S100a9
1427735_a_at	1.164136451	14.99533468	10.7071726	5.90E-07	0.000497628	6.439572009	Acta1
1456084_x_at	1.162335199	9.45415403	2.025924462	0.069113858	0.349159183	-5.719652382	Fmod
1426298_at	-1.158613936	5.734029835	-1.916244016	0.083117585	0.384012865	-5.89168568	Irx2
1419276_at	1.152830676	6.386126711	4.822186419	0.000620593	0.020531413	-0.940859112	Enpp1
1437745_at	1.15150741	6.750793699	1.966266693	0.076430559	0.369603294	-5.813767336	Chd7
1435367_at	1.151249862	6.567420082	4.110417984	0.001930003	0.04188852	-2.128195617	Mapk4
1434647_at	-1.150259531	7.525508061	-7.672126666	1.33E-05	0.002646556	3.135734112	Egflam
1455980_a_at	1.147237564	6.708938037	2.893155479	0.015376913	0.146257626	-4.254349067	Gas2l3
1418572_x_at	1.140533388	10.93429344	6.430349188	6.21E-05	0.005410843	1.493263851	Tnfrsf12a
1423267_s_at	1.130854868	8.295152803	3.493805846	0.005432085	0.077483626	-3.198025773	Itga5
1457687_at	1.127772406	8.179305418	5.065635236	0.000427892	0.016554173	-0.549462861	Bcl2
1416600_a_at	1.125890653	11.52537351	4.425313091	0.001158366	0.030508007	-1.595451829	Rcan1
1418028_at	1.123251954	6.97502688	5.741876679	0.000159237	0.009895581	0.495030344	Dct
1417343_at	1.118564541	8.308480957	7.535277942	1.56E-05	0.002678888	2.964128912	Fxyd6
1441171_at	1.115403432	5.112375867	2.898043225	0.015246184	0.14569976	-4.24578742	Prob1
1430362_at	-1.114275321	4.511755751	-2.657896721	0.023198149	0.185153351	-4.664111888	5730409N24Rik
1448323_a_at	1.10768506	12.62319959	5.712307289	0.000166047	0.010135169	0.450689705	Bgn
1419625_at	1.105566461	7.06519482	8.591655351	4.72E-06	0.001575643	4.23341285	Hspa1l
1436521_at	-1.105480433	8.075475838	-7.322224179	2.01E-05	0.003077271	2.692484378	Slc36a2
1448502_at	-1.103236675	5.394786921	-6.760114416	4.05E-05	0.004433593	1.948666684	Slc16a7
1417455_at	1.101955784	8.537223105	5.791252357	0.000148524	0.009541294	0.568799855	Tgfb3
1425303_at	1.101058937	6.865517619	6.862339757	3.55E-05	0.004109069	2.086936819	Gck
1436919_at	1.095126442	8.551474122	4.161261902	0.001775726	0.039966928	-2.041446427	Trp53i11
1421045_at	1.093954571	7.966927996	6.857719959	3.57E-05	0.004110345	2.080717308	Mrc2
1429229_s_at	-1.093282783	7.371272259	-6.521364186	5.51E-05	0.005173365	1.620397619	Cep128
1420342_at	-1.092418994	5.892313344	-2.578420658	0.02665214	0.200628444	-4.801168652	Gdap10
1424680_at	1.092036149	6.452391765	5.34559171	0.000281964	0.013283497	-0.109351586	Fam26e
1455642_a_at	1.09092674	8.14685161	6.551391871	5.30E-05	0.005107136	1.662098813	Tspan17
1428573_at	1.090169454	4.74407022	4.425139343	0.001158688	0.030508007	-1.595742673	Chn2
1416371_at	1.090122489	8.272711881	5.595978743	0.000196014	0.010850615	0.275066212	Apod
1449002_at	1.087283023	7.611868674	6.223912513	8.18E-05	0.00634454	1.200766242	Phlda3
1450397_at	1.0837502	5.372017035	1.185749971	0.262025289	0.621199436	-6.889827049	Map1b
1416673_at	1.080724908	5.332248165	4.647337467	0.000814772	0.024685113	-1.226798128	Bace2
1425425_a_at	-1.07951736	6.676081111	-2.1770728	0.05342519	0.301925577	-5.475985717	Wif1
1430543_at	1.07896109	5.505783206	5.246102725	0.000326595	0.014044917	-0.264517069	Clip3
1427384_at	-1.07894974	8.153412957	-5.664747139	0.00017766	0.010404644	0.379115359	Chd6
1460248_at	1.077950757	10.68024557	5.791431294	0.000148487	0.009541294	0.569066577	Cpxm2
1452840_at	1.077474174	6.507353424	5.341380641	0.000283715	0.013283497	-0.115891453	1500009L16Rik
1439098_at	1.070967562	7.151000903	4.970570126	0.000494255	0.017943926	-0.701352577	E230013L22Rik
1418269_at	1.069600405	7.15582718	4.923709118	0.000530913	0.01844527	-0.776673426	Loxl3
1417702_a_at	-1.069216235	7.826746506	-7.759045364	1.20E-05	0.002569999	3.24357991	Hnmt
1422580_at	1.068606183	10.93824243	1.312371154	0.217534003	0.617687748	-6.739514591	Myl4
1419728_at	-1.067512906	2.691033256	-1.279566324	0.228421429	0.617687748	-6.779530812	Cxcl5
1436520_at	1.062395862	8.124389969	3.731174234	0.003629039	0.061310735	-2.78286978	Ahnak2
1438269_at	1.060979733	4.874591201	2.373310998	0.038085241	0.245952904	-5.15025641	Zbtb38
1426340_at	1.054134098	4.369270357	2.874697837	0.015880845	0.148559056	-4.286666463	Slc1a3
1419248_at	-1.054016198	10.00505713	-4.320619011	0.001370638	0.033679233	-1.771344467	Rgs2
1438426_at	1.051171037	7.194392999	5.927116328	0.000122835	0.008579476	0.77003668	Shisa4
1445121_at	-1.050440492	2.770777699	-3.798883888	0.003238125	0.056841609	-2.66510313	Opn4
1439364_a_at	1.0487988	10.48537637	5.364974025	0.000274051	0.0130828	-0.079282264	Mmp2
1417282_at	1.043960364	7.176539101	4.2117957	0.001635154	0.037660898	-1.955494759	Mmp23
1435378_at	-1.043956419	7.620766206	-4.708556534	0.000740334	0.023102415	-1.126233891	Smim5
1456156_at	-1.04155622	3.501847611	-3.245932072	0.008322684	0.100655639	-3.634025614	Lepr
1420569_at	-1.040830578	5.217244249	-1.772783112	0.105416249	0.436209506	-6.10960359	Chad
1416118_at	1.036321007	4.697670759	4.34217087	0.001323814	0.033237462	-1.735032211	Trim59
1450492_at	-1.028222438	4.104709383	-4.741401811	0.000703394	0.022523744	-1.072477726	Cngb3
1420806_at	-1.024547585	7.157984591	-6.096773571	9.72E-05	0.007075371	1.017737564	Fgf16
1417867_at	-1.02454241	4.71934015	-1.237428033	0.243055635	0.617687748	-6.829844122	Cfd
1416805_at	1.018947913	10.84236734	8.387432597	5.89E-06	0.001804218	3.997653443	Fam198b
1426511_at	1.017880765	4.802874884	2.718973341	0.020849357	0.173489227	-4.558248771	Susd2
1448901_at	1.017444435	5.30312187	3.619199076	0.004386524	0.068339149	-2.97831359	Cpxm1
1429822_at	-1.017051639	5.628915738	-1.518877676	0.158500101	0.5415613	-6.471728981	4633401B06Rik
1424404_at	-1.01644004	5.56811246	-6.594363029	5.01E-05	0.004892235	1.721566782	0610040J01Rik
1422864_at	1.014193014	4.401527943	3.272573888	0.007947837	0.098001348	-3.587105603	Runx1
1449545_at	1.014045907	6.044272712	3.935421883	0.002577338	0.049335037	-2.428720413	Fgf18
1439143_at	-1.011611842	8.191496754	-4.480037124	0.001061467	0.028993931	-1.504026476	A930018M24Rik
1436119_at	-1.011104992	5.840858106	-4.222905507	0.001605845	0.037220563	-1.936635032	Aldh1l2
1422437_at	1.010248231	10.74529854	4.042733213	0.002157478	0.044853083	-2.244084143	Col5a2
1420672_at	-1.009512054	5.956885603	-2.197203576	0.051611966	0.295476201	-5.443020808	Kcne1
1418219_at	-1.00877399	9.46188517	-6.308468928	7.31E-05	0.005986549	1.321271374	Il15
1417814_at	-1.007969162	8.314997408	-11.69584647	2.51E-07	0.000401306	7.343232227	Pla2g5
1426534_a_at	1.006532888	7.137676471	5.053795474	0.000435614	0.016821663	-0.568312912	Arfgap3
1423407_a_at	1.004704537	9.554999575	4.888286806	0.000560533	0.019094814	-0.833803815	Fbln2
1426464_at	1.004114354	8.452275776	2.399468505	0.036395554	0.239431013	-5.10617041	Nr1d1
1418243_at	-1.004062667	4.969573098	-2.772366681	0.018991247	0.163814263	-4.465374497	Fcna
1423475_at	1.003499398	5.644415887	4.634427745	0.000831457	0.025081085	-1.24806587	Cnnm2
1415803_at	1.003245572	7.369155306	8.121396552	7.92E-06	0.002157725	3.683793603	Cx3cl1
1451095_at	1.003055488	6.080978967	5.744017247	0.000158756	0.009895581	0.498235493	Asns
1424950_at	1.001854012	6.034814095	4.453396937	0.001107525	0.029667981	-1.548488368	Sox9
1418728_at	1.000704943	3.889005403	2.910007064	0.014930901	0.144009167	-4.224824608	Star
1427919_at	1.000638931	7.455428004	5.3567366	0.000277385	0.013151441	-0.092055256	Srpx2
1436665_a_at	0.999633918	10.77380523	4.348014713	0.001311409	0.033103191	-1.725195221	Ltbp4
1447657_s_at	0.999039624	12.7273848	7.50353871	1.62E-05	0.002678888	2.924009414	Synpo2l
1450791_at	0.998591918	13.78961274	3.19691774	0.009060223	0.106421825	-3.720354275	Nppb
1427202_at	-0.997855302	8.977586745	-4.969779748	0.00049485	0.017943926	-0.702620523	Mettl20
1450857_a_at	0.997482345	11.66243651	3.493481908	0.005435096	0.077483626	-3.198594338	Col1a2
1449531_at	0.996970293	6.427343991	4.14195496	0.00183273	0.040711246	-2.074356208	Leprel2
1429475_at	0.996889636	4.095477521	3.177855751	0.009364784	0.108589759	-3.753927165	Ubash3b
1416845_at	0.993421822	6.643658839	3.798222749	0.003241723	0.056841609	-2.666251394	Tmem132a
1416529_at	0.992908015	10.76990546	7.26726333	2.15E-05	0.00322059	2.621509515	Emp1
1426784_at	0.992430345	8.652655489	4.121787597	0.001894326	0.041373024	-2.108773851	Trim47
1427168_a_at	0.989866011	8.393858298	2.672909298	0.02259748	0.182516087	-4.638131034	Col14a1
1433536_at	0.989845223	6.485148089	4.966310083	0.000497474	0.017978543	-0.708187649	Lrp11
1455087_at	-0.987750475	6.26419057	-3.720478434	0.003695138	0.061810291	-2.801502961	D7Ertd715e
1424800_at	0.987017608	12.3902953	4.617665361	0.000853662	0.025346811	-1.27571204	Enah
1454877_at	0.986096624	7.392268905	5.374399527	0.000270289	0.012932875	-0.064678603	Sertad4
1423858_a_at	-0.98468004	6.503962994	-1.932383214	0.080902761	0.379000857	-5.866649217	Hmgcs2
1458455_at	0.983976173	9.515593475	3.448349732	0.005871944	0.081533452	-3.277850197	Abra
1426642_at	0.98123572	9.472880499	3.006106882	0.012625633	0.130094023	-4.056159567	Fn1
1454023_a_at	0.981156662	5.630675695	3.802431419	0.003218892	0.056714017	-2.658942363	Chpf
1419394_s_at	-0.979394998	6.563631952	-1.320726045	0.214830556	0.617687748	-6.729206936	S100a8
1426108_s_at	0.978270192	5.5901264	6.424455309	6.26E-05	0.005430427	1.48499273	Cacnb1
1432445_at	-0.976953319	3.395215422	-4.026767151	0.00221512	0.045558793	-2.271486411	2310016G11Rik
1427034_at	0.976817231	8.115508853	4.060052946	0.002096721	0.044305728	-2.214386521	Ace
1449299_at	0.973169318	6.29412157	2.501745541	0.030464809	0.216340678	-4.932524102	Lrp5
1430269_at	0.972747097	5.768295507	1.049526114	0.317640595	0.674905202	-7.038377792	Mybphl
1426541_a_at	0.971961066	7.953547711	6.1808396	8.67E-05	0.006613436	1.13900651	Endod1
1418396_at	0.970147903	6.698987529	5.335061666	0.000286364	0.013283497	-0.125709556	Gpsm3
1451978_at	0.967237346	11.17923776	4.995228529	0.000476053	0.017610672	-0.661837222	Loxl1
1418665_at	-0.964966903	7.111899758	-8.101269672	8.10E-06	0.002161228	3.659731514	Impa2
1422803_at	0.962674637	7.249881021	5.930765216	0.000122214	0.008564869	0.775405951	Fstl3
1420831_at	0.961434929	7.606178722	3.861271774	0.002916654	0.053298714	-2.556902424	Qsox1
1417262_at	0.960885174	4.558309876	2.102661373	0.060670335	0.324375125	-5.596827582	Ptgs2
1450971_at	0.959182446	6.699582331	2.016675755	0.070203337	0.352269109	-5.734324371	Gadd45b
1455271_at	0.955912124	5.725861258	5.106497577	0.000402339	0.016009831	-0.484552872	Gm13889
1460294_at	0.954922706	5.16960485	10.27437762	8.77E-07	0.000629314	6.020382334	Atp8a2
1423967_at	0.95396432	7.287368192	5.330731791	0.000288195	0.013283497	-0.132440297	Palm
1424226_at	-0.952281306	8.681760987	-8.369094638	6.01E-06	0.001814195	3.976266151	9030617O03Rik
1454613_at	0.949316164	10.55134803	6.731304133	4.20E-05	0.004485065	1.909452084	Dpysl3
1457275_at	0.947994336	7.314522057	6.094411023	9.76E-05	0.007075371	1.014315473	Synm
1424556_at	0.944301943	4.723174584	3.785592798	0.003311253	0.057577633	-2.688193439	Pycr1
1422651_at	-0.944099334	3.373725491	-1.248623547	0.239095382	0.617687748	-6.816597806	Adipoq
1450070_s_at	0.942090021	4.188178238	2.994549178	0.012882663	0.131505516	-4.076467526	Pak1
1424485_at	-0.94132881	3.926528463	-3.879173603	0.002830683	0.052605207	-2.525913062	Angptl3
1424131_at	0.940880416	9.902829587	5.685685437	0.000172444	0.010254452	0.41066475	Col6a3
1445764_at	-0.936287005	5.899898703	-4.083233103	0.002018192	0.043219066	-2.174686318	Gm19277
1421278_s_at	-0.935438579	7.716720777	-6.486971776	5.77E-05	0.005218433	1.572487105	Spta1
1429129_at	0.935360583	7.333161302	4.305448756	0.00140464	0.034154406	-1.79693622	Lrrcc1
1428142_at	0.935221642	8.399261747	4.960065831	0.000502232	0.018003579	-0.718210723	Etv5
1427986_a_at	0.931664852	6.512387071	4.47227058	0.001074682	0.029152708	-1.516979832	Col16a1
1426024_a_at	0.931123648	7.600488406	3.099472057	0.010730933	0.118427172	-3.891942002	Dbn1
1417220_at	-0.929662273	7.660681322	-7.017503694	2.92E-05	0.003827718	2.294236429	Fah
1448260_at	0.925946022	7.466765454	4.007410954	0.002287166	0.046236609	-2.304739793	Uchl1
1435469_at	-0.92576023	7.403249744	-7.169420792	2.42E-05	0.003407193	2.494232503	Qsox2
1423352_at	0.924925496	5.223714434	4.669903928	0.000786452	0.024214795	-1.189672558	Crispld1
1417481_at	-0.921052217	7.098365932	-3.564216156	0.004816712	0.072257399	-3.074556218	Ramp1
1418791_at	-0.919956836	4.279558874	-3.985936116	0.002369972	0.047407248	-2.34167424	Sh3gl2
1455466_at	-0.919900549	5.859113932	-1.955438972	0.077833959	0.373066598	-5.83071243	Gpr133
1448475_at	0.919178515	8.925782329	4.841962793	0.000601939	0.020073961	-0.908768914	Olfml3
1423854_a_at	0.918920419	10.73709313	6.63109086	4.78E-05	0.004804577	1.772200569	Rasl11b
1455019_x_at	0.917050894	9.334212459	3.87198863	0.002864866	0.052945438	-2.538347569	Ckap4
1419286_s_at	-0.91698579	10.70539729	-6.66824613	4.55E-05	0.004669477	1.823242315	Ift81
1419605_at	-0.916968734	5.025387122	-2.640102668	0.023930687	0.18838628	-4.694870355	Clec10a
1416623_at	0.916328507	5.466651373	2.241117712	0.047859224	0.284055541	-5.370730627	Thbs3
1416168_at	0.915267461	10.83205878	4.302081002	0.001412308	0.034260805	-1.802621051	Serpinf1
1447807_s_at	-0.914522057	4.579840182	-3.087862195	0.010949872	0.120067932	-3.912375442	Plekhh1
1419295_at	0.914441132	5.707755041	2.030873694	0.068537407	0.347342971	-5.711789049	Creb3l1
1435062_at	0.913438909	5.77873816	2.398613379	0.036449618	0.239570002	-5.107613854	Srrm4
1445328_at	0.911152957	7.737931003	11.59080211	2.74E-07	0.000406893	7.250581514	Col4a4
1432107_at	-0.911109993	7.807322757	-5.721093035	0.000163991	0.010068782	0.463877056	Smco1
1416710_at	-0.909027661	5.589567381	-4.493041181	0.001039722	0.028523589	-1.482354134	Tmem35
1449106_at	0.906618806	12.57661934	3.866758837	0.002890018	0.052998086	-2.547401093	Gpx3
1422211_a_at	0.905613701	5.108610592	3.131620964	0.01014761	0.114045546	-3.83534591	B3gnt3
1441930_x_at	0.90455939	8.337576508	5.295978014	0.000303348	0.013491187	-0.186558875	Vat1
1434531_at	0.903609829	2.917422067	2.942861969	0.014098471	0.139026842	-4.167213647	Mgat5b
1451533_at	0.902981574	5.398101609	5.042411754	0.000443179	0.016987708	-0.586454884	BC022687
1422119_at	0.901967919	5.807577203	2.630125078	0.024351444	0.190545468	-4.712099785	Rab5b
1429298_at	0.897022856	6.955122106	3.134968951	0.010088748	0.113774404	-3.829451004	Ddah1
1419584_at	0.890374627	8.93084695	3.720943309	0.00369224	0.061810291	-2.800692936	Ttc28
1427167_at	-0.888642182	7.99228207	-3.304330956	0.007523503	0.09450464	-3.531186153	Armcx4
1417266_at	-0.886744424	9.343823822	-2.90061472	0.015177857	0.145213705	-4.241282443	Ccl6
1435171_at	-0.885647189	9.51285626	-6.599883732	4.98E-05	0.004892235	1.729189146	LOC102642487
1440975_at	0.885131441	9.058218205	4.913130603	0.000539581	0.018594091	-0.793717282	Mxra7
1456838_at	-0.884587122	7.312471451	-3.710078223	0.003760609	0.062258787	-2.819628738	Lingo3
1415994_at	-0.882174895	3.557507348	-1.327565819	0.212638114	0.617687748	-6.720733834	Cyp2e1
1429529_at	0.882084267	5.460968814	5.359201971	0.000276382	0.013133843	-0.08823145	Tsen54
1416584_at	0.881699894	5.912228541	3.327901334	0.007223621	0.092291987	-3.489691601	Man2b2
1423306_at	-0.881679088	6.782490058	-4.291961119	0.001435615	0.034704867	-1.819711292	Smim3
1452362_at	0.881314031	6.618938312	5.309956334	0.000297153	0.013484531	-0.164771697	Trim16
1452642_at	-0.879337734	4.23358787	-6.535908525	5.41E-05	0.005132533	1.640611188	LOC102634389
1418454_at	0.878060533	11.02522347	2.879498397	0.015748202	0.147916547	-4.278263366	Mfap5
1417128_at	0.87719995	9.67209716	10.48733222	7.20E-07	0.000555272	6.228536548	Plekho1
1425927_a_at	0.876795474	9.223518046	8.757453114	3.96E-06	0.001516697	4.421599579	Atf5
1416379_at	0.874339896	4.734155869	3.589144062	0.00461651	0.070086102	-3.030901826	Panx1
1448136_at	-0.873029534	7.181684672	-3.035013477	0.012005284	0.126557326	-4.005345597	Enpp2
1455961_at	-0.872933611	6.649669618	-4.977464323	0.000489092	0.017867979	-0.690296289	Mme
1449027_at	0.870918485	6.907775599	4.052266058	0.002123813	0.044516651	-2.227734844	Rhou
1450224_at	0.870906079	4.986703523	4.404695178	0.001197254	0.031155348	-1.629989972	Col4a3
1449159_at	0.869582291	6.814596907	2.666281169	0.022860748	0.183327416	-4.649605076	Gnb3
1434322_at	0.86925725	4.506506314	3.334610741	0.007140519	0.09157287	-3.477881792	Micall2
1431099_at	0.86918695	5.41237475	3.054481923	0.011604979	0.124305103	-3.971106533	Hoxd8
1429088_at	0.86795853	12.13012207	2.760183785	0.019400085	0.165868986	-4.48659061	Lbh
1447500_at	-0.867466629	7.266060277	-6.248540615	7.92E-05	0.006223605	1.235965272	Cux2
1417050_at	-0.866018261	5.272910894	-3.577752676	0.004706908	0.071150606	-3.050846653	C1qtnf4
1449363_at	0.865643923	5.960909533	2.285042106	0.044369174	0.27082111	-5.297929035	Atf3
1420992_at	0.865423468	14.81841174	10.86165369	5.14E-07	0.000486208	6.585586894	Ankrd1
1439836_at	-0.8642547	11.93315932	-4.7053666	0.000744029	0.023182976	-1.131462112	Asb15
1459838_s_at	-0.864008042	6.178014842	-3.837448803	0.003035299	0.054840892	-2.598182525	Btbd11
1439476_at	-0.86368681	11.73469363	-7.562571661	1.51E-05	0.00265991	2.998532577	Dsg2
1455475_at	-0.863241368	8.757295549	-5.725492624	0.000162973	0.010065607	0.470476767	3110057O12Rik
1428867_at	0.863157265	2.976005156	5.298653265	0.000302151	0.013491187	-0.182387025	Exoc3l2
1438726_at	0.862163389	5.006303079	4.073778289	0.002049844	0.043636917	-2.190872973	Mical2
1425658_at	0.860402887	4.501655326	2.512974965	0.029874547	0.213974127	-4.913345195	Cd109
1449501_a_at	-0.860043408	5.534511473	-4.280371954	0.001462804	0.03503659	-1.839296947	Gzmm
1423584_at	0.859056177	12.72000006	4.202121857	0.001661132	0.03795258	-1.971927676	Igfbp7
1454759_at	0.857964289	7.918641348	4.922719656	0.000531717	0.01844527	-0.77826699	Git1
1455326_at	0.857847074	6.41631359	9.931846517	1.21E-06	0.000732489	5.677602249	Clec16a
1451195_a_at	-0.857044565	11.32983185	-9.704964265	1.51E-06	0.000829365	5.444949363	Tmx1
1426027_a_at	0.855681929	7.520878082	2.504319369	0.030328513	0.215888394	-4.928130085	Arhgap10
1456570_at	-0.854512362	3.055777729	-3.396156312	0.006422526	0.086188566	-3.369596914	Epb4.1l4b
1419062_at	-0.853023531	6.643819095	-6.727820216	4.22E-05	0.004485065	1.904702656	Epb4.1l3
1440537_at	-0.850894007	4.738566035	-4.218967881	0.00161617	0.037376617	-1.943317919	Kcnv2
1418314_a_at	-0.850621341	9.521967032	-4.942417657	0.000515943	0.018170621	-0.746567363	Rbfox1
1419302_at	0.848723968	8.387500786	6.45162288	6.04E-05	0.005343781	1.523079268	Heyl
1447493_at	-0.848540342	6.09282085	-4.886547418	0.000562032	0.01911459	-0.836613474	Pirt
1427966_at	0.84224977	8.531848509	6.397065848	6.49E-05	0.005593761	1.446494675	Otulin
1450355_a_at	0.840661494	7.805508446	3.77342718	0.003379694	0.058426044	-2.709340151	Capg
1431043_at	0.839768867	8.926717548	3.527300463	0.005129816	0.0746969	-3.139261711	Klhl40
1455541_a_at	-0.838287522	7.216018578	-6.948237484	3.19E-05	0.003858795	2.202077721	4430402I18Rik
1429570_at	0.836911247	5.228524156	4.891725886	0.000557582	0.01902542	-0.828249801	Mlkl
1422587_at	0.836895473	7.319130166	3.364755374	0.006779086	0.089122731	-3.424833117	Tmem45a
1451651_at	-0.836429504	4.762059514	-1.538390895	0.153712294	0.534218774	-6.445101574	Vsig4
1418206_at	-0.836387235	5.753059336	-2.728240889	0.020514294	0.171410885	-4.542149187	Sdf2l1
1423946_at	0.83490888	7.691304931	4.020472312	0.002238286	0.045761984	-2.282296851	Pdlim2
1457042_at	0.834607377	6.241264754	1.965076855	0.076583611	0.369844359	-5.815631499	AI256396
1422545_at	0.834530758	5.165186446	4.541145921	0.00096328	0.027204492	-1.402362907	Tbx2
1435254_at	-0.829351213	6.599426852	-3.974995378	0.002413358	0.047839641	-2.360507625	Plxnb1
1434415_at	0.828792555	6.718511803	5.331927759	0.000287688	0.013283497	-0.130580918	Dact3
1455998_at	0.828395676	4.926738482	1.552169026	0.150408098	0.528370322	-6.42617146	Zbed6
1435359_at	0.824141977	5.036131611	2.683653703	0.022177109	0.180239885	-4.619520177	Mtss1l
1448383_at	0.823250208	8.436350925	3.981550369	0.002387265	0.047548837	-2.349222539	Mmp14
1429286_at	-0.822214303	2.755541757	-3.809565582	0.003180573	0.056405702	-2.646555859	Gkn3
1417135_at	0.820401006	10.42673049	2.145443904	0.05639774	0.311451995	-5.527548749	Srpk2
1451606_at	-0.820051699	6.728734406	-4.627684542	0.000840315	0.025093721	-1.259183155	A530016L24Rik
1438208_at	0.816170463	6.615450161	4.806425932	0.000635897	0.020850616	-0.966469825	Taok2
1417856_at	0.814576881	6.25932504	3.991574485	0.002347932	0.047171675	-2.331972677	Relb
1446582_at	-0.813019086	4.69077242	-3.576043513	0.004720628	0.071170397	-3.05383977	Poln
1448416_at	0.812834145	13.68014729	4.468159726	0.001081747	0.029189314	-1.52383903	Mgp
1439505_at	0.810568522	12.27291121	10.13460283	9.99E-07	0.000657094	5.881711964	Clic5
1453509_at	-0.809962566	2.617957116	-3.763211864	0.003438299	0.058965514	-2.727105257	Lypd2
1431213_a_at	0.808845221	7.562489886	1.466118987	0.172097962	0.563590359	-6.542626041	Gm3579
1451648_a_at	-0.807389124	6.631216611	-3.250028784	0.008263888	0.100235761	-3.626810401	Folr2
1422510_at	0.805726823	7.157104197	11.45106044	3.08E-07	0.000427354	7.126128426	Ctdspl
1451849_a_at	0.805433663	3.513029528	4.340113549	0.00132821	0.033267582	-1.738496252	Lmnb2
1419665_a_at	0.804985266	8.244259191	2.667825941	0.022799118	0.183238237	-4.646931372	Nupr1
1426808_at	0.804909862	7.777239431	1.757544429	0.108081443	0.442602418	-6.132230846	Lgals3
1421500_at	0.804663633	7.183173572	2.405958894	0.035987757	0.237491809	-5.095209918	Sts
1415874_at	0.803591829	8.671427717	4.562020337	0.000931976	0.026645796	-1.367740357	Spry1
1421228_at	-0.803500631	4.657248788	-1.53384822	0.154815495	0.534890689	-6.451319615	Ccl7
1459848_x_at	-0.80289223	5.159642682	-3.340461966	0.007068848	0.091228881	-3.46758326	Dbh
1448876_at	0.802417563	6.342387821	4.148456188	0.001813324	0.040452864	-2.06327016	Evc
1449315_at	0.801886309	5.858497074	3.015631869	0.012417715	0.12897321	-4.0394193	Tenm3
1438467_at	-0.801863736	6.634505712	-3.285488036	0.007772398	0.096929114	-3.564364245	Mgl2
1459885_s_at	-0.800539081	4.002117398	-2.820070274	0.017471726	0.156748492	-4.382171586	Cox7c
1416069_at	0.800503786	10.40229802	5.471131497	0.000234714	0.01213937	0.084481168	Pfkp
1416313_at	0.800401871	9.175226129	7.163662634	2.44E-05	0.003408366	2.48670492	Mllt11
1428113_at	-0.800222471	8.313667655	-11.98591116	1.97E-07	0.000373341	7.595148053	Tmtc4
1428393_at	0.799261479	7.871833407	1.578120208	0.14435317	0.518517108	-6.390232119	Nrn1
1424047_at	0.798181704	6.722542742	5.781412383	0.000150596	0.00955641	0.554125574	Dera
1442304_at	0.79681577	9.478648067	3.160144177	0.009657126	0.110616141	-3.78511957	Gm3916
1433184_at	-0.796457441	7.502305995	-1.829722022	0.095979601	0.414378638	-6.024146569	6720477C19Rik
1418719_at	0.795848604	8.740944734	11.08345049	4.23E-07	0.000437624	6.792024785	Haus8
1430036_at	-0.794434182	3.816795477	-4.087295261	0.002004751	0.043106284	-2.16773463	2310015B20Rik
1419405_at	-0.793424069	3.842408936	-2.131472616	0.05776048	0.31513149	-5.550233093	Nmb
1454714_x_at	0.793228115	4.743273321	3.424178662	0.006120618	0.084144351	-3.320327611	Phgdh
1451322_at	-0.792117574	9.952445448	-8.51111541	5.15E-06	0.001624495	4.140963312	Cmbl
1449851_at	-0.79092334	6.268824806	-0.973285981	0.352437411	0.711920833	-7.115121509	Per1
1455374_at	-0.790813844	10.02558359	-4.034376478	0.00218745	0.045205298	-2.258423597	Kcnj3
1428136_at	0.790758039	8.281980452	2.198235366	0.051520637	0.295455345	-5.441328211	Sfrp1
1460724_at	0.790216616	7.515095548	3.217509679	0.008742558	0.104040936	-3.684085538	Ap2a1
1426786_s_at	0.789611298	5.550586222	3.953785154	0.002499846	0.048718906	-2.397050102	Dhx38
1449229_a_at	0.788810904	6.852566399	4.351156142	0.001304792	0.03307909	-1.719908853	Cdkl2
1448744_at	0.788405606	6.219298973	4.268248166	0.001491827	0.035405789	-1.859802168	Galns
1457058_at	0.786855332	8.801442638	3.667700678	0.004040079	0.065090812	-2.893559915	Adamts2
1437339_s_at	0.786375119	5.324798862	2.884297761	0.015616706	0.147451806	-4.269860815	Pcsk5
1449133_at	0.786194433	3.846836363	2.947374989	0.013987844	0.138479444	-4.15929544	Sprr1a
1417240_at	0.785962492	9.161994519	4.016522331	0.002252952	0.045883503	-2.289082281	Zyx
1416221_at	0.784769626	12.15963029	3.364983663	0.006776422	0.089122731	-3.42443145	Fstl1
1435281_at	0.784074216	4.312890714	2.664935493	0.022914569	0.183651843	-4.651933947	Cpt1c
1450855_at	0.782461473	6.861704401	5.211851179	0.000343654	0.014450121	-0.318253553	Arvcf
1448314_at	0.781975208	4.25303725	3.679027689	0.003963334	0.064497916	-2.873787554	Cdk1
1444302_at	0.781419401	5.755924291	3.505790029	0.005321878	0.076923309	-3.176994635	Gxylt2
1423341_at	0.78100933	8.473859509	5.507309736	0.000222723	0.011834382	0.139932664	Cspg4
1426873_s_at	0.780304089	10.76044917	3.680264458	0.003955046	0.064441503	-2.871629155	Jup
1417976_at	0.779123698	4.375136067	2.281017919	0.044678405	0.271727663	-5.304618608	Ada
1422912_at	0.777474326	8.204144694	2.320165567	0.041756673	0.260528592	-5.239379014	Bmp4
1460600_at	0.777287008	3.372928724	2.106754149	0.060248645	0.323199488	-5.590224015	AA414768
1428834_at	0.776332606	4.208266744	2.946440858	0.01401067	0.138562457	-4.160934484	Dusp4
1422748_at	0.776311466	9.724702898	4.386583518	0.001232549	0.031810325	-1.660371089	Zeb2
1426744_at	0.776302364	6.622513997	3.96514901	0.002453113	0.048118108	-2.377466556	Srebf2
1432189_a_at	0.775649631	4.239718654	1.927217445	0.081605627	0.380071498	-5.874673614	Sox5
1455447_at	0.775473197	2.868914838	1.920043688	0.08259113	0.382521536	-5.885800293	D430019H16Rik
1458040_at	-0.772993718	6.433861626	-2.341554279	0.040239494	0.254945019	-5.203585645	D7Wsu130e
1438299_at	-0.772316978	5.713503168	-1.998523982	0.072388698	0.358823138	-5.763034295	9230108I15Rik
1423085_at	-0.768325993	8.330782885	-3.345523999	0.007007439	0.090872122	-3.458674319	Efnb3
1442917_at	0.768185411	5.196261077	3.271481401	0.007962863	0.098012437	-3.589029513	Gm11627
1437100_x_at	-0.766408978	10.49844519	-2.769431763	0.019088943	0.164248558	-4.47048684	Pim3
1452035_at	0.765911112	13.45498064	6.256711433	7.83E-05	0.006220708	1.247624932	Col4a1
1424051_at	0.765908325	12.10573664	5.412033444	0.000255809	0.012607087	-0.006492628	Col4a2
1428812_at	-0.764607095	8.672810107	-5.220057417	0.000339482	0.014364794	-0.305364218	1700040L02Rik
1420372_at	0.763764328	7.510710825	2.272144495	0.045367644	0.274578707	-5.319355394	Sntb2
1422183_a_at	-0.761884606	5.9971214	-2.309940896	0.042501409	0.263752969	-5.256453026	Adra1b
1437744_at	0.761391303	6.168926657	2.980064579	0.013212274	0.133625015	-4.101910372	Slitrk4
1415704_a_at	0.761233507	12.18801238	9.438372732	1.96E-06	0.000908169	5.165649124	Cdv3
1427682_a_at	0.760942488	5.904175722	4.441979368	0.001127905	0.030020733	-1.567570142	Egr2
1451270_at	-0.760828088	9.457554201	-3.662681236	0.004074579	0.065489026	-2.902324421	Dusp18
1452330_a_at	0.759530016	9.710285995	4.822032578	0.00062074	0.020531413	-0.941108944	Mxra8
1418738_at	0.759410201	7.294189815	4.543977024	0.00095897	0.027156467	-1.397664048	Scn1b
1417884_at	0.758381127	7.362248022	1.380493168	0.19629398	0.604209242	-6.654129496	Slc16a6
1423183_at	-0.758009734	6.103343281	-3.569042949	0.004777258	0.071845264	-3.066100875	Lgi1
1449209_a_at	0.757537444	6.036471482	4.347098073	0.001313347	0.033103191	-1.72673795	Rdh11
1450035_a_at	0.757111634	8.223542461	1.206103953	0.254417561	0.618248483	-6.866432245	Prpf40a
1453552_at	0.755099716	10.21643762	7.157266413	2.46E-05	0.003412384	2.478338338	Plet1os
1427038_at	-0.753456953	5.500351239	-3.326513395	0.007240935	0.092291987	-3.492134738	Penk
1421253_at	0.753166519	13.19160363	6.686966047	4.45E-05	0.004626501	1.848889754	Nrap
1426418_at	0.752934084	4.51699796	2.31406694	0.042199343	0.262611439	-5.249565907	Atoh8
1434641_x_at	0.752721351	6.069233502	3.090333416	0.010902893	0.11981669	-3.908026327	Sez6l2
1418998_at	-0.751307754	2.931063405	-2.624183545	0.024605477	0.191668565	-4.722353529	Kmo
1419061_at	0.749459346	4.531929601	4.185124724	0.00170783	0.03889143	-2.000824918	Rhod
1448558_a_at	0.748696606	7.00222778	3.158779591	0.009680032	0.110616141	-3.787522671	Pla2g4a
1460431_at	0.748007426	4.930500998	4.492420323	0.00104075	0.028523589	-1.48338838	Gcnt1
1418350_at	0.746278526	9.201274003	4.454910962	0.001104852	0.029634511	-1.545959204	Hbegf
1438684_at	0.745000981	9.229116128	5.691786272	0.000170955	0.010254332	0.419845855	Nuak1
1433101_at	-0.7445026	4.501949256	-3.052494374	0.011645218	0.124305103	-3.974602565	9030419F21Rik
1416039_x_at	0.743240186	10.7787738	4.566571151	0.000925295	0.026600941	-1.360199494	Cyr61
1427099_at	0.742270562	6.673517915	2.210224219	0.050470752	0.292583024	-5.421639997	Maz
1417936_at	-0.742136187	8.626938366	-2.9305388	0.014405067	0.141095085	-4.188829401	Ccl9
1426231_at	-0.741857579	4.516181674	-2.91970541	0.014680149	0.142437922	-4.207825002	Vit
1438531_at	0.740353482	6.682800043	3.592068701	0.004593592	0.069891107	-3.02578229	A730054J21Rik
1440171_x_at	-0.739286249	3.486302793	-2.953280402	0.013844408	0.137545355	-4.148932652	1700049G17Rik
1427964_at	-0.738354973	7.492980821	-6.669028914	4.55E-05	0.004669477	1.8243157	Cmtm8
1417933_at	0.737882447	9.083943236	2.305470288	0.042831065	0.264771545	-5.263910832	Igfbp6
1419745_at	0.73776283	6.648039863	6.102106072	9.65E-05	0.007050569	1.025458739	Arhgap23
1448724_at	-0.737075132	10.28197056	-2.91952583	0.014684753	0.142437922	-4.208139827	Cish
1433465_a_at	-0.736986865	5.554353677	-1.928349816	0.08145107	0.379670167	-5.872915481	AI467606
1456307_s_at	0.73649174	8.771189036	3.920385282	0.002642657	0.050186374	-2.454675643	Adcy7
1418406_at	0.735730517	9.191408695	9.606188832	1.66E-06	0.000887258	5.34222319	Pde8a
1432554_at	0.735237584	6.956341056	1.934093773	0.080671263	0.378344226	-5.863989838	2310040G07Rik
1427447_a_at	0.735058339	7.505892203	2.773079689	0.018967589	0.163814263	-4.464132385	Triobp
1439380_x_at	-0.734265215	7.14671772	-3.021291044	0.012295828	0.128299456	-4.029471618	Meg3
1460210_at	0.733651086	8.136960785	5.685024839	0.000172606	0.010254452	0.409670308	Pkd1
1460049_s_at	0.733025335	7.797448636	1.209137618	0.253298912	0.617855802	-6.862919586	1500015O10Rik
1435902_at	0.732869698	9.530740079	6.090964966	9.80E-05	0.007084069	1.009322569	Nudt18
1434239_at	0.732611794	8.158052335	8.663439257	4.37E-06	0.00154246	4.315239512	Rrp12
1416028_a_at	0.73221079	11.30138805	8.253161384	6.84E-06	0.001996288	3.840212716	Hn1
1457161_at	-0.73126361	5.470762886	-1.622372902	0.134521993	0.49954157	-6.328111415	9530029O12Rik
1434354_at	-0.731107163	10.62599843	-4.622748543	0.000846863	0.02522258	-1.267324609	Maob
1448710_at	0.730417789	6.738952771	1.707005657	0.117363503	0.463266443	-6.206505757	Cxcr4
1440147_at	-0.729474126	5.32066343	-1.33070579	0.211637848	0.617687748	-6.716833631	Lgi2
1435285_at	-0.72930895	8.063819531	-5.40933838	0.000256818	0.012607087	-0.010652927	Mpped2
1440865_at	-0.728692174	2.783153966	-2.765817685	0.019209938	0.164948697	-4.476781104	Ifitm6
1447457_at	-0.727949329	2.686483233	-2.389410292	0.037036448	0.241729891	-5.123139198	LOC102639518
1422550_a_at	0.727758038	5.895406729	2.582277608	0.026473331	0.199886288	-4.794537406	Map6
1459326_at	-0.727670315	4.459423343	-2.751885983	0.019683572	0.166745575	-4.50103282	D9Ertd256e
1444982_at	-0.727667449	5.170236634	-1.398584438	0.190954862	0.59643266	-6.630949886	C230007H23Rik
1426502_s_at	-0.727658651	8.4128208	-6.146995722	9.08E-05	0.006773061	1.090301751	Gpt
1419619_at	0.727180138	4.70410575	3.497327795	0.005399455	0.077310807	-3.191844437	Krt80
1416597_at	0.726634999	6.767752581	3.432678188	0.006031961	0.083200296	-3.305388556	Hdgfrp2
1415899_at	0.725199526	7.302335534	2.850251463	0.016573951	0.151540384	-4.329433431	Junb
1424354_at	0.724817583	9.0983398	4.032726705	0.002193418	0.045246585	-2.261255265	Tmem140
1420653_at	0.724710032	8.619299047	5.423635372	0.000251513	0.01249403	0.011405416	Tgfb1
1435339_at	0.724326235	5.136112555	2.962506858	0.013623276	0.136062793	-4.132738589	Kctd15
1427883_a_at	0.724122465	13.49589237	2.804346057	0.017958634	0.159418774	-4.409618936	Col3a1
1448428_at	0.72398509	7.367148952	4.254219482	0.001526166	0.035872623	-1.88354954	Nbl1
1451123_at	0.723509896	6.609536628	5.039875667	0.000444883	0.01699307	-0.590498987	N4bp3
1436876_at	-0.723482851	7.008679279	-4.118373078	0.001904967	0.041478266	-2.114605205	Rgs7bp
1428708_x_at	0.723453443	9.663748515	5.440667049	0.000245346	0.012385245	0.037645859	Ptms
1460113_at	-0.722821977	3.555934063	-1.788779036	0.102683089	0.429737039	-6.08573965	B930093H17Rik
1444651_at	-0.722155659	2.610347653	-2.048926063	0.066472983	0.342044168	-5.683037724	LOC553089
1438980_x_at	-0.720927564	7.971704162	-6.848401171	3.62E-05	0.004136322	2.068163275	Pm20d1
1448392_at	0.720926691	13.44295309	4.468436609	0.00108127	0.029189314	-1.52337697	Sparc
1455649_at	0.720577657	3.072140294	2.638174632	0.024011426	0.188878998	-4.698200716	Ttc9
1456547_at	-0.71942944	6.380671028	-1.207303401	0.253974799	0.6179218	-6.865044208	Gm19313
1419045_at	0.717252035	7.591486831	3.28937699	0.007720347	0.096403597	-3.557516304	Slc25a23
1436833_x_at	-0.716810399	12.94904771	-3.808879611	0.003184237	0.056405702	-2.647746686	Ttll1
1452139_at	0.715029591	5.761653446	4.733266762	0.000712357	0.022655208	-1.085778937	Slc35c1
1416321_s_at	0.713162998	10.67572951	3.934513365	0.002581236	0.049335037	-2.430288073	Prelp
1434275_at	0.711260537	4.913711185	2.524519112	0.029279479	0.211445881	-4.893607053	Nkd2
1456824_at	-0.711070302	6.351225264	-2.995718969	0.012856409	0.131430893	-4.074412344	Zfp612
1416125_at	0.710490469	9.185945197	1.533157694	0.154983794	0.535141456	-6.452263795	Fkbp5
1448550_at	0.710172585	7.518697537	1.825876223	0.096591758	0.415728052	-6.02996276	Lbp
1458271_at	-0.708113302	4.860140203	-3.478054718	0.005580523	0.078961932	-3.22567673	Cntn5
1438200_at	0.707940857	8.223038412	3.082250622	0.011057317	0.120748691	-3.922250752	Sulf1
1458721_at	-0.707938405	6.87748015	-1.483629839	0.167477294	0.55579849	-6.519275232	Gm24401
1418075_at	0.707419484	7.836955219	8.428735104	5.63E-06	0.00175026	4.045691709	St6galnac4
1418186_at	-0.706560622	8.158327967	-6.168178765	8.82E-05	0.006678929	1.12080465	Gstt1
1418589_a_at	-0.705565219	11.93663545	-7.96298382	9.47E-06	0.002319425	3.493179484	Mlf1
1416491_at	0.705179213	5.668287747	3.269187238	0.007994512	0.098169014	-3.593069656	Numbl
1416414_at	0.704937543	8.573620696	5.169232605	0.000366215	0.015064043	-0.385342736	Emilin1
1427039_at	0.704617758	8.983337331	4.581992221	0.000903029	0.026287605	-1.334665391	Epn1
1442005_at	-0.70350256	6.119382332	-4.327628736	0.00135522	0.03354049	-1.759528111	AW987390
1428892_at	-0.702948097	7.80457031	-11.843085	2.22E-07	0.000384777	7.471818751	Ppil1
1417633_at	0.702036393	9.409511847	3.674032413	0.003996991	0.064860822	-2.88250627	Sod3
1428986_at	0.701674397	4.837547745	2.822735811	0.017390509	0.156289311	-4.37751675	Slc17a7
1418570_at	0.701625441	8.021640837	2.867259178	0.016088604	0.149178858	-4.299684278	Ncstn
1437358_at	0.701366651	9.200856549	2.787726061	0.018488076	0.161986223	-4.438607021	Wdfy1
1420401_a_at	0.700788268	7.05022083	5.360299552	0.000275937	0.013133843	-0.086529368	Ramp3
1428922_at	0.700367572	6.981151704	4.20807652	0.001645091	0.037793508	-1.961811323	Tril
1452864_at	-0.700207412	6.591926822	-4.387284257	0.001231163	0.031810325	-1.65919493	Med12l
1459054_at	0.698869044	6.861079858	2.920059562	0.014671073	0.142437922	-4.207204128	Casz1
1448655_at	0.698482582	10.38378731	3.636687202	0.00425819	0.067093089	-2.947737811	Lrp1
1416165_at	0.698178798	8.318064552	5.023346406	0.000456162	0.017294284	-0.616878326	Rab31
1422706_at	0.697880015	9.189004996	4.735852701	0.000709495	0.022649429	-1.081549867	Pmepa1
1460208_at	0.697047221	11.81440637	2.292555649	0.04379734	0.268614706	-5.285428552	Fbn1
1426973_at	0.69686925	6.684688384	5.279687783	0.00031074	0.013673891	-0.211983657	Gpr153
1416612_at	0.695927885	7.714901301	1.470412328	0.170955032	0.561062448	-6.536917645	Cyp1b1
1428197_at	0.694547787	10.25939623	7.747533239	1.21E-05	0.002578039	3.229346856	Tspan9
1435264_at	-0.694106622	9.281242461	-4.898497972	0.000551819	0.018890711	-0.817317691	Emilin2
1457632_s_at	-0.693938845	8.758356362	-2.653824272	0.023363811	0.185963426	-4.671154945	Meis2
1452235_at	0.692885634	6.070029111	4.358944222	0.001288537	0.032754883	-1.706808047	Man1b1
1438641_x_at	-0.691907281	7.335461349	-5.13066775	0.000387992	0.015620228	-0.446265886	Fam57b
1449183_at	0.691459018	11.69797887	4.882235708	0.000565766	0.019147718	-0.843579983	Comt
1454832_at	0.690343224	5.21859698	2.287269785	0.044198883	0.27017228	-5.294224195	Phactr1
1419217_at	0.69013342	6.241613226	5.393591513	0.000262799	0.012780113	-0.034981162	Sergef
1416714_at	0.689253376	7.209243431	4.905012278	0.000546334	0.018764693	-0.806807486	Irf8
1419329_at	0.689200709	8.18322868	2.775171955	0.018898334	0.163673409	-4.460487233	Sorbs3
1426065_a_at	0.688728882	4.812199917	3.228864903	0.008572274	0.10266013	-3.66408549	Trib3
1435463_s_at	0.68836747	7.873701898	9.208082491	2.48E-06	0.001052103	4.91905255	Myo1d
1419442_at	0.688043396	8.899322347	2.802970726	0.018001864	0.159646696	-4.412018654	Matn2
1448490_at	0.6876555	5.9155341	4.383457925	0.00123875	0.031831275	-1.665617954	Adck4
1435477_s_at	-0.686232455	8.674996736	-2.638532823	0.023996406	0.188832211	-4.697582037	Fcgr2b
1446154_at	0.685838738	5.233577285	3.40585147	0.006316377	0.085434591	-3.352548035	LOC100047123
1429258_at	-0.685447417	3.203504897	-3.720145781	0.003697214	0.061810291	-2.802082603	A030001D20Rik
1427137_at	0.685411069	4.818870998	3.726337071	0.003658779	0.061519208	-2.791295632	Ces2e
1422640_at	0.685107258	3.569575356	2.968891354	0.013472349	0.135613975	-4.121530233	Pcdhb9
1426955_at	0.685104049	6.048217503	3.048526792	0.011725968	0.124835195	-3.981581054	Col18a1
1419684_at	-0.684982559	6.04478178	-0.78502437	0.449898711	0.751902342	-7.283429957	Ccl8
1451883_at	-0.684969479	6.414440805	-3.434093333	0.006017329	0.083099667	-3.302901483	BC002189
1428112_at	-0.684374977	10.76578794	-3.356717935	0.006873579	0.089753244	-3.438975471	Manf
1460174_at	0.683955277	9.276910124	7.784056355	1.16E-05	0.002535212	3.274449119	Dexi
1457140_s_at	-0.683757223	4.327413093	-1.612210057	0.136725813	0.503585689	-6.342469288	Rassf10
1458425_at	-0.682192074	6.308744753	-6.722347435	4.25E-05	0.004488055	1.897238713	A430046D13Rik
1455129_at	0.682093773	10.21461778	5.645598084	0.000182579	0.010497779	0.350208417	Mtdh
1419675_at	0.682018834	6.0556667	2.42657456	0.03472184	0.232852908	-5.060340479	Ngf
1454632_at	0.681252391	5.397389729	2.54354237	0.028324267	0.208151023	-4.861034361	Tmem229b
1418162_at	0.680436942	8.932140005	5.296430832	0.000303145	0.013491187	-0.185852671	Tlr4
1435525_at	0.680343616	7.821120827	4.976826082	0.000489568	0.017867979	-0.691319573	Kctd17
1460021_at	-0.680276025	4.451441392	-3.181962785	0.009298293	0.10824087	-3.746693816	Gm6658
1454984_at	-0.67957751	10.63407415	-9.061974246	2.88E-06	0.001174186	4.759962326	Lifr
1434908_at	0.679024535	8.014386819	2.682239593	0.022231988	0.180446711	-4.621970393	Scaf1
1460258_at	-0.678786175	4.263757065	-1.718431343	0.115204222	0.457956583	-6.18981896	Lect1
1437287_at	-0.678591401	10.70186807	-7.391376754	1.85E-05	0.002916646	2.781258962	Nadk2
1449298_a_at	0.677481719	5.374666337	2.345714647	0.039950667	0.253980814	-5.196611556	Pde1a
1433653_at	0.677050022	5.296405876	3.316795866	0.007363356	0.093167721	-3.509241104	Fam20a
1433658_x_at	0.676940467	11.12166553	7.607978736	1.43E-05	0.002646556	3.055571102	Pcbp4
1441972_at	0.67664644	10.46944027	7.977339347	9.32E-06	0.002319425	3.51056973	6230424C14Rik
1416825_at	0.676378771	8.955363416	6.43954579	6.14E-05	0.005390643	1.50616049	Snta1
1456512_at	-0.675578271	2.610596372	-2.21312872	0.050219507	0.291811508	-5.416864383	Pdzrn4
1433812_at	0.675510254	8.1512385	2.988326405	0.013023237	0.132736196	-4.08739922	Lix1l
1435165_at	-0.673625289	3.619395327	-1.517782156	0.158772704	0.542215756	-6.473217511	Cntn2
1433856_at	-0.673250427	9.687719796	-4.635224162	0.000830417	0.025081085	-1.246753225	Ppip5k2
1435537_at	-0.673192244	6.603761885	-5.497018508	0.000226066	0.011938972	0.124177559	Ptprd
1427006_at	0.673136844	9.767105504	5.985471327	0.000113302	0.007994096	0.855683968	Rapgef1
1422492_at	0.672528165	9.261936468	4.562439449	0.000931358	0.026645796	-1.367045765	Cpox
1454159_a_at	0.671861629	2.950066173	1.252377666	0.237779172	0.617687748	-6.812136248	Igfbp2
1455942_at	0.671493203	7.912724493	4.257629131	0.001517744	0.035776134	-1.877775779	Kdm2a
1448590_at	0.67138838	10.88058704	4.93246776	0.000523848	0.018324992	-0.762573046	Col6a1
1417632_at	0.67123483	8.759497127	3.414594221	0.006222202	0.084730474	-3.337176382	Atp6v0a1
1460732_a_at	-0.669268719	2.660770668	-1.595430558	0.140434448	0.511157144	-6.366056201	Ppl
1427103_at	0.668630958	7.056710346	3.52823998	0.005121593	0.074665396	-3.137614122	Plekho2
1443803_x_at	-0.668542516	7.127973179	-5.230916734	0.000334044	0.014226684	-0.288322043	Hoxa5
1417937_at	0.66848546	7.319511467	3.600532424	0.004527931	0.069265102	-3.010969312	Dact1
1416275_at	-0.668443155	6.586845822	-5.631661824	0.00018625	0.010562958	0.329138415	Slc26a6
1416357_a_at	0.668348099	8.375873628	15.08348059	2.02E-08	0.000210692	9.972834993	Mcam
1450903_at	0.667921495	10.99910896	3.933092517	0.002587346	0.049406431	-2.432739913	Rad23b
1438266_at	0.667879541	9.050351222	7.513506175	1.60E-05	0.002678888	2.936621667	Adamtsl5
1426856_at	-0.667791212	12.02603427	-7.237098989	2.23E-05	0.003268645	2.582397526	Hsdl2
1455899_x_at	-0.667655575	7.903423102	-2.057032551	0.065565168	0.339217849	-5.670091658	Socs3
1438322_x_at	-0.666409728	10.00454294	-4.965094255	0.000498396	0.017978543	-0.710138845	Fdft1
1428519_at	-0.666269056	10.98190637	-7.590921465	1.46E-05	0.002646556	3.03417324	Cmss1
1430191_at	-0.665596206	3.798797851	-2.855087426	0.016434469	0.15082321	-4.320976704	9130004J05Rik
1452114_s_at	0.665047955	11.52860748	2.879880511	0.015737692	0.147916547	-4.277594432	Igfbp5
1450191_a_at	0.664444733	6.47890584	4.0765917	0.002040372	0.043527993	-2.186055481	Sox13
1443546_at	-0.664361436	3.439943919	-1.834560063	0.095214562	0.412760564	-6.016820861	LOC102641500
1434812_s_at	0.664213633	7.741979934	5.179494992	0.000360642	0.014894025	-0.369165065	Dok7
1435229_at	-0.663320791	6.576363784	-3.934880121	0.002579662	0.049335037	-2.429655222	Gramd1b
1420657_at	-0.662770645	8.099073552	-1.743428698	0.110604672	0.448320478	-6.153096121	Ucp3
1455860_at	-0.662523557	5.972881668	-4.085205878	0.002011653	0.043165505	-2.171310046	Pigh
1448325_at	0.6625006	8.030307546	4.122254969	0.001892874	0.041373024	-2.107975761	Ppp1r15a
1434944_at	0.661998451	12.77193898	3.356336566	0.006878096	0.089755918	-3.43964655	Dmpk
1435694_at	-0.661815126	9.427223616	-7.613047392	1.42E-05	0.002646556	3.061922924	Arhgap26
1437284_at	0.66054052	7.970183547	4.323374269	0.001364556	0.033651501	-1.766699236	Fzd1
1426731_at	0.660120203	13.74797676	7.853344026	1.07E-05	0.002511612	3.359586825	Des
1452370_s_at	0.66004416	9.235847219	2.587865274	0.026216388	0.199092913	-4.784926734	Rabl6
1442061_at	0.659714983	5.68464159	2.798688925	0.018137119	0.160314713	-4.419488627	Btbd7
1452094_at	0.659424582	9.312018942	5.825256571	0.000141596	0.009267856	0.619406344	P4ha1
1431880_at	-0.658895655	4.343406315	-2.270843176	0.045469582	0.274638389	-5.321514979	3100003M19Rik
1429331_at	-0.658078093	6.249783884	-1.746017729	0.110137914	0.44669494	-6.149275998	4632427E13Rik
1460684_at	-0.657437324	5.590070755	-2.111483181	0.059764868	0.321618776	-5.582587463	Tm7sf2
1443969_at	0.656137916	4.552406216	1.306381552	0.219489336	0.617687748	-6.746875299	Irs2
1428789_at	-0.656051337	6.832866279	-3.373938413	0.006672757	0.088126114	-3.408676919	Ralgps2
1455376_at	-0.65587069	9.763519939	-7.810105617	1.13E-05	0.002535212	3.306522512	Vwa8
1437820_at	0.655592164	4.740534667	1.490942491	0.165579548	0.553456354	-6.50947035	Foxs1
1450403_at	0.654906537	6.162273668	2.497087673	0.030712997	0.217074038	-4.940473132	Stat2
1447854_s_at	-0.654540552	8.535512765	-4.869342542	0.000577089	0.019454636	-0.86442646	Hist2h2be
1450020_at	0.654086786	7.130988265	2.214970482	0.050060814	0.291193253	-5.41383497	Cx3cr1
1438130_at	-0.653721835	5.3906422	-1.57863848	0.14423446	0.518496727	-6.389510634	Taf15
1427110_at	0.652973878	4.464269226	2.125695723	0.058333071	0.316816629	-5.559595774	Raver1
1422320_x_at	0.652851646	5.844622675	2.028004496	0.068871036	0.348355224	-5.716348637	Phxr5
1424638_at	0.652537535	9.181134505	1.528606905	0.156096933	0.537558166	-6.458479532	Cdkn1a
1438788_at	-0.652245137	4.339604863	-1.456472436	0.174689919	0.568390804	-6.555411922	D5Wsu152e
1452796_at	0.652191435	5.139223108	2.814294641	0.017649014	0.157591837	-4.392255605	Def6
1427256_at	0.651602731	8.947372725	2.415758856	0.035380458	0.235349587	-5.078644593	Vcan
1423108_at	-0.650759997	11.90431508	-8.353140226	6.12E-06	0.001819896	3.957629285	Slc25a20
1427747_a_at	-0.649318496	6.47009638	-0.910325149	0.383201655	0.736610143	-7.174849528	Lcn2
1452368_at	0.649048177	6.02321673	2.186445713	0.052573486	0.298652984	-5.460651152	Bcr
1433855_at	0.648806645	7.85324887	5.276102898	0.000312393	0.013688729	-0.217583657	Abat
1442484_at	-0.648637734	4.381534428	-1.535419699	0.154433079	0.534890689	-6.449169875	D9Ertd306e
1422671_s_at	0.647913366	8.718771575	5.449729211	0.000242131	0.012322041	0.051591324	Naalad2
1429202_at	-0.64712211	5.757563338	-6.952012565	3.17E-05	0.003858795	2.207116259	2610019N06Rik
1451446_at	0.645899926	8.608014291	3.740483478	0.003572509	0.060503004	-2.766658623	Antxr1
1434338_at	0.645843827	8.291963008	5.340607997	0.000284037	0.013283497	-0.11709165	Rgp1
1451440_at	0.644908764	3.238063359	2.756540882	0.019524036	0.166288839	-4.492931856	Chodl
1457644_s_at	-0.644603022	5.647624378	-1.211133889	0.252564945	0.617687748	-6.860604491	Cxcl1
1417927_at	0.644599716	8.900612675	2.864700778	0.016160689	0.149329838	-4.304160643	Ddx19a
1435368_a_at	-0.64413238	9.94730185	-4.519092192	0.000997562	0.027870131	-1.438999878	Parp1
1436619_at	-0.643900459	2.595207003	-2.474801275	0.031928273	0.221444543	-4.978455059	D630045M09Rik
1454086_a_at	0.643498175	9.511697212	7.195949595	2.35E-05	0.003366059	2.528859837	Lmo2
1424198_at	0.643166704	6.803167845	4.609514952	0.000864684	0.025472792	-1.289167304	Dlg5
1437422_at	0.642833062	7.544948865	2.006298794	0.071444947	0.355922964	-5.750751207	Sema5a
1447812_x_at	0.641701019	11.4318087	5.677377699	0.000174494	0.010259635	0.398154142	Flnc
1426399_at	0.641652575	7.520656023	4.132226926	0.001862175	0.041145768	-2.090952854	Vwa1
1431530_a_at	0.641312847	3.199145939	2.87833629	0.015780209	0.148083529	-4.280297709	Tspan5
1434797_at	0.639937354	6.275286391	4.437582694	0.001135858	0.030116876	-1.574922302	Kirrel
1420752_at	0.639634265	7.76710805	3.616350348	0.004407805	0.068426877	-2.983295918	Dtx3
1429413_at	0.638948042	6.680817532	3.33717676	0.007108997	0.091493164	-3.473365349	Cpm
1420505_a_at	0.637805022	7.878936499	6.864696122	3.54E-05	0.004109069	2.090108068	Stxbp1
1457111_at	-0.637218231	5.360724387	-1.755293286	0.108480309	0.443386002	-6.13556452	AA415038
1448038_at	-0.636738641	5.957645198	-5.477516667	0.000232549	0.012131008	0.094281177	1810021B22Rik
1419072_at	-0.636543468	9.129803477	-5.910998272	0.000125617	0.008657583	0.746297177	Gstm7
1439044_at	0.636339996	5.373778817	2.461360712	0.032683881	0.224663906	-5.001319055	Zfp354c
1418155_at	0.636091315	11.84326412	5.525765756	0.000216859	0.011603361	0.168150455	Myot
1435292_at	-0.635865792	9.994169962	-5.299261275	0.00030188	0.013491187	-0.181439017	Tbc1d4
1436766_at	-0.63533138	10.55565244	-1.271583767	0.231137161	0.617687748	-6.789156881	Luc7l2
1424349_a_at	0.635271433	11.98466388	2.481070739	0.031581703	0.219986011	-4.967778969	Lpgat1
1452294_at	0.635230423	6.099913756	4.122733115	0.00189139	0.041373024	-2.107159296	Pcdh1
1418715_at	-0.635009445	10.44677604	-6.776979609	3.96E-05	0.004362027	1.971572149	Pank1
1425094_a_at	0.634793523	6.556482596	6.227539647	8.14E-05	0.00634454	1.205955415	Lhx6
1423770_at	0.634509659	6.898801512	6.150500387	9.04E-05	0.006773061	1.0953526	Tmc6
1452766_at	-0.634503063	7.502641989	-4.525981857	0.000986716	0.027678573	-1.427547934	Tppp
1449227_at	0.634398395	3.46682345	2.749081028	0.019780335	0.167360931	-4.505913283	Ch25h
1449155_at	0.63413548	5.128367867	7.190397184	2.36E-05	0.003366059	2.521619692	Polr3g
1444480_at	0.633996618	5.219472493	4.168761937	0.001754087	0.039727488	-2.028672701	Prkag3
1428924_at	0.633215027	6.585304514	3.861797957	0.002914089	0.053298629	-2.555991185	Mocs3
1429159_at	0.633063228	9.284893756	2.754138619	0.019606206	0.166514322	-4.497112801	Itih5
1439797_at	0.632437464	7.40359851	3.277231074	0.007884106	0.09778165	-3.578904258	Ppard
1437325_x_at	0.631869271	7.812910848	4.611492322	0.000861996	0.025449058	-1.285902156	Aldh18a1
1415919_at	0.631481183	9.145616274	4.53820487	0.000967779	0.027294515	-1.407245297	Npdc1
1455350_at	0.631415645	6.407815283	4.43316945	0.0011439	0.030253041	-1.582304489	Tmem62
1418745_at	0.631131085	5.497973548	2.097322384	0.061224641	0.325998895	-5.605434093	Omd
1423169_at	-0.630546582	5.964044327	-1.630835289	0.13271102	0.496449886	-6.316114925	Taf7
1437242_at	0.630481736	5.264081882	5.470568861	0.000234906	0.01213937	0.083617357	Ttll12
1420444_at	-0.63039623	5.296680755	-3.908238804	0.002696681	0.050645302	-2.475656562	Slc22a3
1417765_a_at	-0.6300386	6.721357023	-2.479096819	0.031690419	0.220456013	-4.971141048	Amy1
1439109_at	0.629325067	6.678760723	3.464541334	0.005711203	0.07990908	-3.249407294	Ccdc68
1421149_a_at	0.629126827	6.32753377	2.768100737	0.019133415	0.164427293	-4.472805093	Atn1
1448421_s_at	0.629038856	10.64275018	3.335830881	0.007125513	0.091493164	-3.475734211	Aspn
1440435_at	-0.628608058	6.776478123	-2.460114502	0.032754824	0.224854518	-5.003437359	Ky
1439764_s_at	0.627773123	5.368609649	1.3597258	0.202577071	0.614193614	-6.680480387	Igf2bp2
1435474_at	-0.626663302	4.524727104	-3.098934602	0.01074097	0.118475116	-3.892887991	Taf5
1438619_x_at	-0.626365656	8.074302108	-4.02144006	0.002234708	0.045735704	-2.280634644	Zdhhc14
1438735_at	0.625957585	7.638810226	2.533437553	0.028827768	0.209828696	-4.878343556	Rsf1
1425391_a_at	0.625880449	6.614227267	3.90741109	0.002700405	0.050645302	-2.477086759	Osbpl5
1424719_a_at	0.625835084	10.50753908	2.994997971	0.012872584	0.131470293	-4.075679059	Mapt
1437928_at	0.625753018	7.771177081	2.214703364	0.0500838	0.291193253	-5.414274394	Pcdh12
1429089_s_at	0.625076206	9.65999968	6.274564986	7.64E-05	0.006167518	1.273070124	2900026A02Rik
1424729_at	-0.625028232	2.777834417	-2.199139466	0.051440738	0.295280621	-5.439844845	Adig
1436731_at	0.624668946	8.172386315	4.763994554	0.00067912	0.021857294	-1.035582545	Zfp385b
1455118_at	-0.624485013	10.09096843	-5.69866079	0.000169293	0.01020261	0.430185053	Tcaim
1437917_at	-0.624220703	6.453076032	-1.354864771	0.20407183	0.616467492	-6.686608154	D530037H12Rik
1441139_at	-0.623993782	10.25496451	-4.318045905	0.001376344	0.033742305	-1.775683379	Gm10336
1428585_at	0.623790883	9.693558022	4.172124124	0.001744476	0.039595986	-2.022948294	Actn1
1438610_a_at	-0.623154655	9.50655396	-5.166627759	0.000367644	0.015076862	-0.38945133	Cryz
1434669_at	0.623115161	5.855003739	3.611021116	0.004447904	0.068634274	-2.992617809	Ralgps1
1437397_at	-0.622140148	6.474641038	-4.693174672	0.000758334	0.023593376	-1.151456437	Prlr
1449353_at	0.622023841	7.283497098	7.45278894	1.72E-05	0.002772546	2.85960797	Zmat3
1450027_at	0.621316663	8.968837405	3.380514289	0.006597669	0.087634893	-3.397108949	Sdc3
1424393_s_at	-0.62097391	11.31520769	-4.544692745	0.000957884	0.027156467	-1.396476302	Adhfe1
1443932_at	-0.620925933	9.962809536	-9.082095399	2.82E-06	0.001173084	4.781994775	Klhdc1
1423376_a_at	0.620507274	6.344504852	3.528122661	0.005122619	0.074665396	-3.137819856	Dok4
1440936_at	-0.619940712	7.731084224	-5.375913111	0.00026969	0.012932875	-0.062334642	Serac1
1418936_at	0.61855481	6.226017856	1.711897156	0.116434658	0.460911178	-6.199369532	Maff
1438908_at	-0.618401984	6.889146475	-1.916195869	0.083124276	0.384012865	-5.89176022	Map3k12
1427347_s_at	0.618220909	10.86482366	3.109809292	0.01053974	0.116750483	-3.873746015	Tubb2a
1449008_at	0.618160027	7.014343308	5.721402112	0.00016392	0.010068782	0.464340782	Tulp3
1428176_at	0.617734782	6.051121857	2.063032863	0.064900775	0.337289571	-5.660495302	S1pr2
1460028_at	-0.616921656	7.754827159	-1.827338875	0.096358519	0.415235525	-6.02775146	Grip2
1436530_at	-0.616760897	8.259842995	-1.444209783	0.178033022	0.574775759	-6.571584584	Wfdc17
1447693_s_at	-0.616248083	10.26683313	-4.164337485	0.001766819	0.03990234	-2.036207515	Neo1
1427045_at	0.616063074	9.677203513	3.903729328	0.002717031	0.050856361	-2.483449147	Synpo
1417597_at	-0.614864757	5.920120895	-2.635989338	0.024103266	0.189315233	-4.701974866	Cd28
1449117_at	0.614589245	10.04964365	2.515605208	0.029737926	0.21352928	-4.908849935	Jund
1427177_at	-0.614357194	11.68198761	-6.980312105	3.06E-05	0.003858795	2.244829129	Fyco1
1434202_a_at	-0.614249404	7.049365535	-0.802913082	0.439933738	0.744605424	-7.268789846	Fam107a
1428635_at	0.614139231	7.881537587	4.187151203	0.001702191	0.038805471	-1.997378033	Comtd1
1427051_at	0.613917291	5.596851488	4.025813285	0.002218614	0.045585614	-2.273124289	Tnks1bp1
1426258_at	0.612965981	7.986948193	6.458742003	5.98E-05	0.005323292	1.533043269	Sorl1
1420425_at	0.611862695	6.014597211	1.196006964	0.258169216	0.618875549	-6.878075426	Prdm1
1454839_a_at	-0.611731912	5.690657964	-2.244218088	0.047604438	0.283366091	-5.365607833	Ccdc84
1430633_s_at	-0.611626108	4.754746944	-1.136382766	0.281226009	0.636520026	-6.945298787	C430045I18Rik
1426691_at	0.611515545	7.466691648	7.095970881	2.65E-05	0.003608339	2.397900383	Tjap1
1449362_a_at	0.611408865	7.398232176	3.348941135	0.006966295	0.090509649	-3.452660626	Mink1
1418450_at	0.610776097	10.18678765	3.909842063	0.002689485	0.050645302	-2.47288648	Islr
1434447_at	0.607651754	4.899084742	1.958765232	0.077400295	0.372057678	-5.825511502	Met
1418587_at	0.607510803	8.916998848	7.508616841	1.61E-05	0.002678888	2.930436479	Traf3
1447655_x_at	-0.607192821	7.156221645	-2.529428776	0.029029953	0.210226472	-4.88520597	Sox6
1424829_at	0.606892992	6.317576634	4.506987524	0.001016923	0.028259321	-1.45913424	Tor4a
1440513_at	-0.606800132	4.166365653	-1.920779028	0.082489605	0.382221425	-5.884660668	C80258
1434905_at	0.60662147	7.117180271	4.009542674	0.002279113	0.046145384	-2.301075819	Ndufa4l2
1417586_at	0.606447744	8.415021634	7.508773543	1.61E-05	0.002678888	2.930634758	Timeless
1422718_at	0.605917596	7.677758931	2.922125297	0.014618247	0.142379126	-4.203582479	Ap3s2
1451777_at	-0.605737849	5.267987863	-2.882198948	0.015674074	0.147619989	-4.273535528	Ddx60
1441590_at	-0.605575521	9.12945074	-3.653869809	0.004135882	0.066064987	-2.917713961	Kcnj5
1421891_at	0.605219424	7.98283441	3.908925168	0.002693598	0.050645302	-2.474470648	St3gal2
1416568_a_at	0.605010847	8.325181814	1.467410804	0.171753379	0.562972416	-6.540909604	Acin1
1451418_a_at	0.604572863	9.005302357	3.126043109	0.010246453	0.114784544	-3.845166639	Spsb4
1452336_at	0.604518083	3.795492735	1.864709394	0.09057204	0.402813341	-5.970948625	Zfp395
1439539_at	0.604054865	6.253518981	2.073168292	0.063792956	0.33395035	-5.64425911	Tram2
1417267_s_at	0.603767789	5.511389892	5.102054564	0.000405037	0.016010023	-0.491599566	Fkbp11
1436194_at	0.60261827	7.255135683	5.494834096	0.000226783	0.011938972	0.120831485	Prelid2
1437872_at	0.602391599	5.850253409	4.96209976	0.000500677	0.018003579	-0.714945348	Napepld
1451583_a_at	0.602344403	5.906576657	3.336843448	0.007113083	0.091493164	-3.473952004	Mmgt2
1415897_a_at	-0.601826282	11.4977203	-5.538567388	0.000212889	0.011463548	0.187695224	Mgst1
1426869_at	0.601432015	5.221897724	3.52999269	0.005106287	0.074665396	-3.13454058	Boc
1454935_at	-0.600672762	10.58140451	-6.247896937	7.92E-05	0.006223605	1.235046366	Fitm2
1416804_at	0.599173146	10.07395342	7.912247201	1.00E-05	0.002401325	3.43152941	Ehbp1l1
1438277_at	-0.598896562	5.125312378	-5.734624628	0.000160879	0.00996589	0.484166845	E130308A19Rik
1426926_at	0.598075173	7.779506444	6.260675618	7.79E-05	0.006211369	1.253278502	Plcg2
1423467_at	0.597973808	3.243957401	4.959650174	0.00050255	0.018003579	-0.718878109	Ms4a4b
1418895_at	0.597875324	8.001829078	5.618837813	0.000189698	0.010629401	0.30972606	Skap2
1425565_at	0.597726256	8.238273801	2.360655323	0.038929957	0.249396161	-5.171535143	Rest
1418538_at	0.597414505	7.358787273	3.188709751	0.009190107	0.107522699	-3.734810788	Kdelr3
1455346_at	0.597305549	8.606233376	2.95127163	0.013893032	0.137896788	-4.152457834	Masp1
1452250_a_at	0.596978523	10.79554803	3.762324122	0.003443441	0.058989121	-2.728649461	Col6a2
1436146_at	-0.596798318	5.375237209	-2.670267544	0.022702047	0.182808626	-4.642704841	4930481A15Rik
1451801_at	-0.596139369	12.73347585	-5.39595459	0.000261892	0.012765836	-0.031328108	Trdn
1440475_at	0.59588278	6.803832359	4.868723684	0.000577638	0.019454636	-0.865427624	AW011738
1451985_at	0.595840157	7.844377518	4.287724792	0.001445492	0.034822292	-1.826868928	Lrrk1
1422279_at	-0.595645121	5.879041251	-2.115642937	0.059342383	0.320107317	-5.575864542	Fv1
1435468_at	0.595613716	6.1036791	2.734746668	0.020282297	0.170086915	-4.530841984	B3gnt9
1423885_at	0.595526151	9.8648214	9.34631114	2.15E-06	0.000974333	5.067671074	Lamc1
1451780_at	-0.595332916	5.368835792	-2.085468331	0.062472587	0.329885688	-5.624511184	Blnk
1452954_at	0.5948349	5.64543296	1.757550617	0.108080349	0.442602418	-6.13222168	Ube2c
1436218_at	-0.594813741	8.336105404	-3.02886361	0.012134624	0.127250847	-4.016158764	Lgr6
1425191_at	0.594542631	5.128749468	4.245756033	0.001547283	0.036267069	-1.897886741	Ocel1
1429893_at	0.594213744	6.957273207	3.654503908	0.004131439	0.066064987	-2.916606318	Il17rd
1452280_at	0.593211929	6.654870971	2.901247618	0.015161087	0.145213705	-4.240173611	Farp1
1448777_at	0.593063885	6.307998697	2.904328689	0.015079716	0.144736756	-4.234775247	Mcm2
1421114_a_at	-0.592553992	3.816182007	-1.243072987	0.241052239	0.617687748	-6.823176175	Epyc
1418964_at	0.592218704	5.416810503	5.085671709	0.000415153	0.016303769	-0.517606365	Pigm
1436917_s_at	-0.592072395	11.51014703	-4.473258485	0.001072992	0.029152708	-1.51533176	Gpsm1
1419056_at	-0.592011722	10.58798193	-6.680466491	4.48E-05	0.004642197	1.839990185	Rtn2
1455176_a_at	0.591751037	7.250368597	2.505124497	0.030286001	0.215659536	-4.926755347	Syt11
1442992_at	-0.591499499	3.171860869	-2.403998213	0.036110476	0.23807521	-5.098521859	130004C03
1428146_s_at	-0.591454769	13.56811398	-6.364649931	6.78E-05	0.005711909	1.400800925	Acaa2
1436382_at	0.591319012	5.747961189	3.501537037	0.005360722	0.077053198	-3.184457536	Zbtb12
1456716_s_at	-0.590839841	8.93232672	-4.339252299	0.001330055	0.033273752	-1.739946536	3110002H16Rik
1416666_at	0.590050189	9.891887548	2.893310716	0.015372743	0.146257626	-4.254077168	Serpine2
1448402_at	0.589914612	10.72371033	6.906244321	3.36E-05	0.003998411	2.145906914	Tln1
1433857_at	0.589507622	8.8690306	6.474139555	5.86E-05	0.005284229	1.554570611	Fat1
1418509_at	-0.589435918	9.426006691	-2.566436949	0.027215362	0.202887018	-4.821758314	Cbr2
1417214_at	0.589336129	3.905402564	2.365548685	0.038601204	0.248057998	-5.163311677	Rab27b
1448233_at	0.588998684	12.74828648	11.05169696	4.35E-07	0.000437624	6.762698253	Prnp
1434707_at	0.588864025	7.62476935	3.369521764	0.006723681	0.088567536	-3.416447098	Sbf1
1426479_a_at	0.587916469	6.931224047	2.703444121	0.021423089	0.176625728	-4.58520547	Cnpy3
1416641_at	0.587801272	4.160972805	2.166242811	0.054425742	0.305622131	-5.49367347	Lig1
1449146_at	0.587670318	9.005247357	2.671499716	0.022653215	0.182617867	-4.640571622	Notch4
1428774_at	0.586878818	8.6934413	6.312823136	7.26E-05	0.00597533	1.32745045	Gpc6
1452463_x_at	0.586770288	6.627563611	1.123132331	0.286562406	0.6419562	-6.959875802	Igkv8-30
1416614_at	0.586637057	11.11962313	5.237345278	0.000330869	0.014199384	-0.278241017	Eid1
1459978_x_at	-0.586399987	4.478996663	-1.30787761	0.218999588	0.617687748	-6.745039035	Ccnjl
1423091_a_at	0.586393392	9.102373217	4.491963005	0.001041507	0.028523589	-1.484150224	Gpm6b
1456195_x_at	0.586340622	11.37437301	7.841762801	1.09E-05	0.002517064	3.345394939	Itgb5
1434153_at	0.585400987	9.008052317	3.693139895	0.003869828	0.063372616	-2.849164944	Shb
1460230_at	0.585337502	4.201836507	1.529167738	0.155959376	0.537326946	-6.457714145	Syn2
1450332_s_at	0.584341281	6.787329483	3.335264678	0.007132472	0.091526066	-3.476730786	Fmo5
1421027_a_at	0.582371295	10.84640939	2.891465465	0.015422376	0.146509056	-4.257309033	Mef2c
1436644_x_at	-0.582243551	7.757737867	-4.346933765	0.001313694	0.033103191	-1.727014493	Tmem25
1420731_a_at	0.581953787	8.766034462	2.621653207	0.02471446	0.192086172	-4.726718903	Csrp2
1419757_at	0.581511027	9.205256686	3.188988478	0.009185665	0.107522699	-3.734319877	Pitpnm2
1421654_a_at	0.581303216	10.70916499	5.469268435	0.00023535	0.01213937	0.081620654	Lmna
1420380_at	-0.58094082	5.934576766	-1.452461653	0.175777394	0.570680188	-6.560711541	Ccl2
1418908_at	0.579902427	8.373131252	2.656537938	0.023253292	0.185363001	-4.666462049	Pam
1419066_at	0.579694927	6.632745587	2.802449799	0.018018265	0.159656095	-4.412927539	Ier5l
1452472_at	0.579610276	4.7828052	2.940957588	0.014145418	0.139141175	-4.170554609	Rtp3
1434590_at	0.57909594	4.805912985	3.306409963	0.007496546	0.094322312	-3.527525796	Bend6
1459211_at	0.578581697	4.814662124	3.873714576	0.002856616	0.052898219	-2.535360208	Gli2
1452243_at	0.578369707	3.333584246	2.780612161	0.018719445	0.163010766	-4.451007403	Kcnj14
1417045_at	0.577805324	5.66992937	3.705047822	0.003792708	0.062602232	-2.828398495	Bid
1417639_at	0.576883275	4.733108563	2.700067283	0.021549916	0.177218473	-4.591063717	Slc22a4
1436357_at	-0.576879526	5.508140742	-1.958942396	0.077377261	0.372033945	-5.825234375	Gm10374
1429650_at	0.576855684	8.108844121	3.536410217	0.005050648	0.074240241	-3.123288082	Stk40
1419692_a_at	-0.575917973	2.625452096	-2.572393513	0.026933955	0.20172844	-4.811526764	Ltc4s
1431856_a_at	0.575807725	5.98819212	4.573469624	0.000915263	0.026458736	-1.348773387	C1qtnf6
1441259_s_at	0.573928467	9.495727527	3.353083044	0.006916756	0.090034618	-3.44537177	Ift122
1417790_at	0.573882526	4.889122078	3.017027432	0.012387544	0.128852742	-4.036966293	Dok1
1416029_at	0.573581603	8.79309814	2.641635944	0.023866672	0.188227274	-4.692221537	Klf10
1450725_s_at	-0.573033559	11.08249342	-3.37876262	0.006617585	0.087673434	-3.400190293	Car14
1455492_at	-0.572647774	6.38994289	-5.817424221	0.00014316	0.009282687	0.607764172	B330016D10Rik
1431980_a_at	-0.572483522	9.4969359	-9.438824376	1.96E-06	0.000908169	5.166127837	As3mt
1424086_at	0.572465593	7.864680173	3.418078432	0.006185074	0.084562327	-3.331051046	Oaf
1426434_at	0.572403762	7.822051731	3.726299917	0.003659009	0.061519208	-2.791360356	Tmem43
1446619_at	-0.572106386	2.776447332	-3.525725426	0.005143634	0.074814529	-3.142023876	A130038J17Rik
1450699_at	-0.571933493	10.57784784	-4.972419047	0.000492865	0.017934415	-0.698386817	Selenbp1
1417868_a_at	0.57181262	11.15110076	3.420511374	0.006159284	0.084438176	-3.326774097	Ctsz
1455162_at	0.571707657	5.125781097	4.077373245	0.002037749	0.043527993	-2.184717357	Ttc39a
1416016_at	0.571594899	6.833122076	2.526843037	0.029161107	0.210774496	-4.889630994	Tap1
1429022_at	0.570852856	5.944713928	2.326889553	0.04127383	0.25914736	-5.228137714	Adcyap1r1
1423484_at	0.570705317	9.406115028	2.578658826	0.026641064	0.200617624	-4.800759233	Bicc1
1416255_at	0.570445521	7.285220408	3.670752094	0.004019254	0.064950899	-2.888232578	Gja4
1452244_at	0.570377189	8.394675789	2.999835445	0.012764452	0.130958922	-4.06717974	Medag
1434472_at	0.570363835	10.2670205	5.150291758	0.000376743	0.015345476	-0.415239183	Dusp3
1448415_a_at	0.570116288	7.721538433	3.303644841	0.007532421	0.094559595	-3.532394159	Sema3b
1449038_at	-0.570115792	8.678107472	-5.021326828	0.000457561	0.017315775	-0.620103947	Hsd11b1
1424050_s_at	0.570096076	8.101756076	3.433769586	0.006020673	0.083099667	-3.303470453	Fgfr1
1452865_at	-0.569600037	7.875898636	-7.584183459	1.47E-05	0.002646556	3.025711065	Lrrc27
1455007_s_at	-0.569051721	9.307349594	-5.31263666	0.000295981	0.013480408	-0.160597129	Gpt2
1453310_at	-0.568727811	2.893956977	-1.970505442	0.075887637	0.368789465	-5.807122135	Ppil6
1436591_at	0.568697768	6.170119701	6.555403105	5.27E-05	0.0051041	1.667660358	Vsig10
1418753_at	-0.568605657	8.661655846	-1.58754899	0.1422069	0.514406398	-6.377083673	Gfpt2
1438042_at	0.568425204	4.602469924	2.118668971	0.05903683	0.31900119	-5.570970619	Shox2
1418518_at	0.568044803	7.505600463	3.246298706	0.008317405	0.100650274	-3.633379887	Furin
1429027_at	0.567990353	6.905323877	3.765806752	0.003423313	0.058789462	-2.72259185	Snhg18
1455318_at	-0.567940666	2.588919024	-1.785934622	0.10316433	0.430917509	-6.08999149	Timd4
1450180_a_at	0.567663317	5.032169205	3.208211772	0.008884561	0.105129761	-3.700462076	Rara
1438071_at	-0.567582088	5.720724185	-3.064333182	0.011407606	0.122961116	-3.953776792	Pms1
1451811_at	-0.567252715	2.436835511	-2.622847473	0.024662963	0.191972667	-4.724658645	Cacng6
1418293_at	0.566601828	8.728639066	5.06669464	0.000427208	0.016554173	-0.547777118	Ifit2
1428016_a_at	0.566568693	8.402498105	3.726282994	0.003659113	0.061519208	-2.791389837	Rasip1
1435911_s_at	-0.566535138	6.031623069	-4.021744728	0.002233583	0.045735704	-2.280111364	Slc2a12
1416740_at	0.566484655	9.766578557	3.221972254	0.008675228	0.103476331	-3.676225548	Col5a1
1457806_at	0.566172145	4.029930524	1.775107486	0.105015021	0.435168159	-6.106143011	Fam196a
1420686_at	-0.566001098	5.03083692	-3.27490102	0.007915926	0.09778165	-3.583007476	Cryba4
1454867_at	0.565653035	8.273526573	4.784565941	0.000657788	0.021392513	-1.002046206	Mn1
1429642_at	-0.565608633	4.469196693	-1.910649667	0.083898374	0.38618474	-5.900340731	Zfand4
1445708_x_at	-0.565417634	7.402315033	-1.872141375	0.089460146	0.40049067	-5.959583363	3110021A11Rik
1441306_at	-0.564798816	4.67369199	-3.993367583	0.002340968	0.047145685	-2.328888033	6820408C15Rik
1425786_a_at	0.564480201	3.455237854	2.450225802	0.03332313	0.227107933	-5.020236091	Hsf4
1428663_at	0.564450936	4.847439489	1.398859184	0.190874733	0.59643266	-6.630596271	Sgms2
1443904_at	0.564302755	5.095110468	2.125971415	0.058305623	0.316777142	-5.559149182	Fads6
1421800_at	-0.564119266	2.964828117	-2.785163017	0.018571103	0.162343108	-4.44307524	Phxr1
1418920_at	0.563427035	4.145780168	2.116864374	0.059218868	0.319658838	-5.57388948	Cldn15
1451488_at	-0.563282193	11.00947221	-7.970284806	9.39E-06	0.002319425	3.502026802	Fitm1
1460365_a_at	0.562802468	5.521196212	2.266317701	0.04582581	0.275989125	-5.329021922	Dnm1
1435874_at	0.561946528	9.918576067	4.32260246	0.001366257	0.033653572	-1.768000382	Prkab2
1419054_a_at	0.561871533	8.842552833	4.460193215	0.001095578	0.029423695	-1.53713741	Ptpn21
1424296_at	0.561709813	8.534611543	7.137085617	2.52E-05	0.00347509	2.45190724	Gclc
1430530_s_at	0.561524374	3.908459465	2.151713082	0.055796272	0.3101051	-5.517351258	Nmral1
1421074_at	0.561058816	4.344774332	2.076994805	0.063379386	0.33281855	-5.63812074	Cyp7b1
1427910_at	0.560806274	7.457445596	3.486106203	0.005504131	0.07809337	-3.211541147	Cst6
1448816_at	0.560302647	9.705927495	2.049733084	0.066382078	0.341831057	-5.68174988	Ptgis
1450044_at	0.560220904	7.627216022	3.275070345	0.007913609	0.09778165	-3.582709294	Fzd7
1436689_a_at	-0.560019966	10.1697632	-3.442404076	0.005932133	0.082198775	-3.288297012	Aldh9a1
1415888_at	0.559633235	9.796813697	1.575131035	0.145039519	0.519951229	-6.394390501	Hdgf
1428850_x_at	0.559002568	9.234050093	2.897704096	0.015255218	0.14571919	-4.246381506	Cd99
1418670_s_at	0.558908076	10.35745557	2.564474477	0.027308711	0.203291669	-4.825128084	Hspg2
1425764_a_at	0.558374594	8.361002924	1.568941604	0.146469808	0.521778565	-6.402985492	Bcat2
1431050_at	-0.558155203	6.340892345	-3.664180137	0.004064245	0.065373411	-2.899707008	Rps6ka5
1428910_at	0.557530029	10.55058538	5.679720999	0.000173913	0.010254452	0.401683888	2310022B05Rik
1453015_at	0.557513697	7.579273638	2.96359393	0.013597458	0.135948054	-4.130830309	Cmip
1423518_at	0.557326579	7.417491753	4.547132278	0.000954191	0.027131094	-1.392428352	Csk
1427318_s_at	0.557046462	5.776009053	1.727935384	0.113435479	0.454572202	-6.17589142	Myof
1437149_at	0.556948769	10.80598163	2.275314922	0.045120211	0.273664559	-5.314092223	Slc6a6
1434361_at	0.556843969	6.42812517	4.478179737	0.001064612	0.029003705	-1.507123637	Snx33
1427102_at	-0.556566588	2.425269414	-1.233457367	0.244472862	0.617687748	-6.834520843	Slfn4
1449025_at	0.556551352	9.106547371	2.916385038	0.014765516	0.143061315	-4.213645693	Ifit3
1439450_x_at	0.556167129	8.538810647	3.59065865	0.004604627	0.069956721	-3.028250505	A230046K03Rik
1449813_at	-0.556126574	5.437995956	-1.629476272	0.133000386	0.496907203	-6.318043999	Zfp30
1455646_at	-0.555779575	5.531956219	-5.551833029	0.000208856	0.01129126	0.207924289	2010004M13Rik
1428191_s_at	-0.555529721	7.280976973	-3.597205241	0.004553626	0.069486202	-3.016791987	Mettl17
1449398_at	-0.555070406	12.16339481	-4.505504501	0.001019322	0.028288224	-1.461602265	Rpl3l
1421129_a_at	0.554527394	6.907640324	5.21861001	0.000340214	0.014364794	-0.30763695	Atp2a3
1425940_a_at	0.554498896	8.427342907	1.417305605	0.185559554	0.588665838	-6.606746577	Ssbp3
1443088_at	-0.554346129	5.027553406	-1.2954782	0.223085952	0.617687748	-6.760212408	9930031P18Rik
1417872_at	0.554219577	12.71633257	3.784912046	0.003315045	0.057595444	-2.689376454	Fhl1
1433939_at	0.554118828	6.67487222	2.9270272	0.014493659	0.141752882	-4.194987477	Aff3
1427357_at	0.554010394	4.783662673	3.487974733	0.005486557	0.077955886	-3.208261044	Cda
1448145_at	0.553848857	7.38519827	4.961673406	0.000501002	0.018003579	-0.715629793	Wwp2
1426817_at	0.553838289	6.539381262	2.322371069	0.041597697	0.260004344	-5.235692941	Mki67
1437056_x_at	0.553395068	10.96333546	3.669963446	0.004024626	0.064987248	-2.889609389	Crispld2
1417422_at	-0.552950281	5.933731862	-3.808944826	0.003183888	0.056405702	-2.647633473	Gnmt
1416821_at	0.552661584	5.837270744	3.166979867	0.009543211	0.109802323	-3.773081327	Dgcr14
1435886_at	0.552277715	7.258280718	3.13573581	0.010075314	0.113774404	-3.828100748	Dnajb12
1438651_a_at	0.55205906	12.32713201	2.395381027	0.036654686	0.240217454	-5.113068697	Aplnr
1451486_at	-0.551896654	6.641509895	-2.694801073	0.021749198	0.178375175	-4.600197157	Slc46a3
1453065_at	-0.551679562	8.891828768	-4.445172014	0.001122167	0.029906243	-1.562232816	Aldh5a1
1420558_at	-0.551148483	2.429566647	-1.447741982	0.177064493	0.572714896	-6.566935434	Selp
1457797_at	-0.551016987	6.240423429	-0.908700139	0.384020071	0.736610143	-7.176346284	AI605517
1428942_at	0.550897433	9.932719071	0.93552988	0.370664855	0.729140426	-7.15134341	Mt2
1420930_s_at	-0.550848354	8.13242277	-3.235488704	0.008474512	0.101899759	-3.652419065	Ctnnal1
1460695_a_at	0.550820218	9.323745998	7.642278285	1.37E-05	0.002646556	3.09849438	2010111I01Rik
1437072_at	0.549766589	5.414580143	2.458024127	0.032874161	0.225416325	-5.006989939	Arhgap25
1452973_at	-0.549540283	10.31208513	-3.684318271	0.003928008	0.064146361	-2.864555166	Ppm1k
1417061_at	-0.549456062	8.903227714	-3.936218318	0.002573926	0.049335037	-2.427346215	Slc40a1
1436240_at	-0.549407936	8.160056532	-1.637536436	0.131292357	0.4932706	-6.306588993	B230214O09Rik
1416924_at	0.548799382	12.25514373	4.734145622	0.000711383	0.022655208	-1.084341543	Bri3
1429030_at	0.548641733	5.936219903	1.843478839	0.093818902	0.409896438	-6.003290314	C1qtnf7
1455602_x_at	-0.54836858	9.291266842	-4.68195773	0.000771752	0.023868128	-1.169868678	Kansl1l
1451307_at	-0.548335145	9.616786583	-6.53862711	5.39E-05	0.005132533	1.644386322	Mrpl14
1424954_a_at	0.548279874	8.297896664	6.840543097	3.65E-05	0.004154925	2.057568348	Pip5k1c
1435472_at	0.548079824	9.582246841	7.783980883	1.16E-05	0.002535212	3.274356079	Kremen1
1444052_at	0.548019618	8.77510804	5.200836617	0.000349339	0.014600698	-0.33556845	Flt4
1434457_at	0.547988905	7.3394118	3.118721924	0.010377679	0.115694168	-3.858056035	Sp100
1419027_s_at	0.547219577	8.69563277	1.819539944	0.097608156	0.41817379	-6.039531684	Gltp
1449824_at	0.547147518	9.304985587	2.175848646	0.053537397	0.302395493	-5.477986685	Prg4
1460334_at	0.546919564	8.19625252	6.114000472	9.50E-05	0.006961547	1.042667114	Dbnl
1428404_at	0.546783752	7.495216199	3.002310837	0.012709475	0.130705098	-4.062830169	Fbrsl1
1460366_at	0.546759312	6.173861845	2.948601868	0.013957922	0.138358682	-4.157142668	Eml3
1426934_at	-0.546175061	7.74308803	-3.525310299	0.005147282	0.07481531	-3.142751909	Nhsl1
1435956_at	0.546173494	10.99660512	2.634872902	0.024150319	0.189478689	-4.703902791	Frmd5
1434116_at	0.545746736	5.406597617	2.916181399	0.014770768	0.143061315	-4.214002656	Cbx2
1426825_at	0.545717102	7.691671456	3.982784692	0.002382385	0.047497086	-2.347097969	Fmnl3
1449465_at	0.54554757	6.159199578	1.537791976	0.153857349	0.534218774	-6.44592204	Reln
1424208_at	0.54511075	8.037932285	2.136402759	0.057276056	0.314083158	-5.542234893	Ptger4
1454717_at	0.544854391	7.325060846	3.910756055	0.002685392	0.050645302	-2.471307399	Ankrd27
1451112_s_at	0.544633655	9.934923017	3.642512331	0.004216312	0.06678715	-2.937557331	Dap
1417960_at	0.543754052	6.557263834	2.22143064	0.049507984	0.28953236	-5.403201899	Cpeb1
1435462_at	0.543431657	3.547168298	2.499099874	0.030605537	0.216822206	-4.937039598	Plcxd2
1423505_at	0.543310126	9.535519766	1.682401244	0.122137494	0.472873848	-6.242225962	Tagln
1428881_at	0.542537068	9.078667394	4.717727166	0.000729818	0.022842748	-1.111210764	Klc1
1435705_at	0.542327641	5.108932645	2.754267595	0.019601786	0.166514322	-4.496888343	Zscan18
1435644_at	0.542219366	6.009879739	2.199569989	0.051402733	0.295225301	-5.439138402	Sh3pxd2b
1438596_at	0.54128125	4.407837343	3.590863883	0.004603019	0.069956721	-3.027891249	1500017E21Rik
1434923_at	0.541247894	11.07209577	8.00627105	9.02E-06	0.002288781	3.545546557	Cox19
1456005_a_at	-0.541063971	8.468877433	-1.62928406	0.133041357	0.49694633	-6.31831676	Bcl2l11
1435193_at	0.540660458	5.304189153	2.583604174	0.026412105	0.199880619	-4.792256146	A230050P20Rik
1435110_at	0.540631719	7.324805358	3.114753955	0.010449515	0.116308126	-3.865041506	Unc5b
1451693_a_at	0.540237897	3.568271908	0.760107712	0.464021492	0.762634204	-7.303332384	Fgf12
1434191_at	0.540109803	7.453690359	3.208534429	0.008879594	0.105129761	-3.699893777	Agmo
1423425_at	0.53967145	6.932471255	3.528593954	0.005118498	0.074665396	-3.136993382	Plbd2
1440335_at	-0.539655445	9.260747299	-5.442210232	0.000244796	0.012385245	0.040021422	LOC102640379
1422835_at	-0.539457714	9.191782686	-3.359090955	0.006845541	0.089499422	-3.434799843	Kcnd2
1436043_at	0.539352717	9.171317533	2.775976689	0.018871765	0.163597217	-4.459085115	Scn7a
1424613_at	0.539055678	7.462842746	4.152382352	0.001801709	0.040323404	-2.056577299	Gprc5b
1418261_at	0.538930338	7.864470529	4.547014532	0.000954369	0.027131094	-1.392623712	Syk
1448907_at	0.53889066	6.668872121	4.981674961	0.000485968	0.01783939	-0.683546804	Thop1
1433962_at	0.538557587	5.491004375	3.606989548	0.004478489	0.068801902	-2.999670896	Trmt61a
1422789_at	0.53825336	6.88184012	2.119843608	0.058918626	0.318823737	-5.569070163	Aldh1a2
1432161_a_at	0.53824224	5.394695062	1.734281432	0.112268152	0.451705002	-6.166568035	Ptar1
1425784_a_at	0.537721021	5.766681894	3.413221221	0.006236895	0.084790814	-3.339590258	Olfm1
1451527_at	0.537625174	9.863857273	2.701054477	0.021512762	0.176982858	-4.589351231	Pcolce2
1423859_a_at	0.537433446	13.95120437	5.491985724	0.00022772	0.011938972	0.116467363	Ptgds
1428626_at	0.537384503	6.780389353	3.068928552	0.011316706	0.122361511	-3.945691963	Lysmd2
1423893_x_at	-0.537304787	10.60191925	-4.744277634	0.000700253	0.022457741	-1.067777666	Apbb1
1427689_a_at	0.537018741	9.239952068	6.928630815	3.27E-05	0.003932199	2.175879656	Tnip1
1456365_at	-0.536793265	5.939729551	-2.643712068	0.023780263	0.188007303	-4.688634442	Gm11517
1423607_at	0.53660302	11.52344456	2.702008876	0.021476903	0.176836506	-4.587695534	Lum
1427313_at	0.536499023	6.700734939	2.211819148	0.050332639	0.292224139	-5.419017876	Ptgir
1449491_at	0.536185348	8.472617533	4.662521785	0.0007956	0.024363766	-1.201810266	Card10
1427582_at	0.536158064	3.849868315	3.695712241	0.003853032	0.063246846	-2.844678187	Fgf6
1438736_at	0.535538463	8.98650678	2.79408257	0.018283763	0.160912574	-4.427523042	Thoc2
1452928_at	0.535532221	6.528246359	2.542624395	0.028369648	0.208210805	-4.862607482	Abi3
1416934_at	-0.53510184	8.785939867	-5.33349492	0.000287025	0.013283497	-0.128144743	Mtm1
1416688_at	0.53398791	7.846946085	3.845613132	0.002994082	0.054237446	-2.584030308	Snap91
1441915_s_at	-0.533634175	12.07536801	-4.08520892	0.002011643	0.043165505	-2.17130484	Plin5
1455724_at	-0.533368112	8.998184481	-5.787541104	0.000149302	0.009541306	0.563266874	Prrg1
1448382_at	-0.53301901	7.235376182	-4.810429358	0.000631972	0.020780184	-0.959961181	Ehhadh
1424959_at	-0.532486299	3.9806128	-4.088761872	0.001999921	0.043046902	-2.165225182	Anxa13
1429459_at	0.532337707	5.005118585	3.158608554	0.009682907	0.110616141	-3.787823875	Sema3d
1437481_at	-0.531857251	5.696692374	-2.111552875	0.059757766	0.321618776	-5.582474867	Trmt61b
1418646_at	0.531723928	7.52077835	3.181073025	0.009312657	0.108286952	-3.748260879	Gnl1
1426263_at	-0.531114663	7.25990325	-2.43866023	0.034000072	0.230236382	-5.039860511	Cadm4
1439350_s_at	-0.530722946	8.292321513	-3.571852779	0.004754444	0.071605647	-3.061179306	Pigu
1455609_at	0.530675373	2.932951423	3.031151997	0.012086332	0.127117188	-4.012135297	Cit
1456113_at	0.530653296	5.151276895	3.698048741	0.003837841	0.063146895	-2.840603177	Tbc1d25
1452248_at	0.530226328	6.239442789	2.956334556	0.01377081	0.137223546	-4.14357254	Plekhg5
1424968_at	0.530177121	5.006486176	1.69804049	0.11908323	0.466592147	-6.219555223	Ces2g
1434170_at	-0.529307999	6.752010647	-3.246852232	0.008309441	0.100650274	-3.632405002	Dcaf12l1
1438880_at	-0.528770291	2.926572534	-1.78357974	0.103564303	0.431911584	-6.093508862	1700012D14Rik
1416225_at	-0.528160617	7.384926844	-0.84824085	0.415341664	0.736610143	-7.230396306	Adh1
1459108_a_at	0.527655079	5.876880353	4.131098045	0.001865624	0.04117826	-2.092879428	Yeats2
1451168_a_at	0.527321762	10.06497461	4.069605835	0.002063977	0.043836353	-2.19801904	Arhgdia
1421512_at	0.527136427	3.76407524	1.807243915	0.099608568	0.422813853	-6.058051723	Cep250
1458510_at	0.52698357	7.056338223	3.04763961	0.011744102	0.124845973	-3.983141434	AU019823
1452492_a_at	-0.526899231	3.418462299	-3.161751371	0.009630219	0.110455775	-3.7822892	Slc37a2
1453131_at	0.526740994	8.793163493	3.310921092	0.007438394	0.09377513	-3.519583609	Cd300lg
1452798_s_at	-0.526701909	8.484293164	-5.101515099	0.000405366	0.016010023	-0.49245535	Mapk1ip1
1419853_a_at	0.526677307	5.205327722	2.162014136	0.054821261	0.306981363	-5.500570802	P2rx7
1450954_at	-0.52645423	9.539432083	-3.034383784	0.012018463	0.126595286	-4.00645283	Yme1l1
1432746_at	-0.526281223	3.212501277	-1.350396147	0.205454043	0.617687748	-6.692227703	6030442H21Rik
1427287_s_at	0.526187133	7.205815743	1.54001635	0.153319217	0.533633382	-6.442873831	Itpr2
1422012_at	-0.526112182	7.520970799	-4.284000598	0.001454233	0.034946437	-1.833162932	Crhr2
1424329_a_at	0.525788832	5.905192287	5.116734979	0.000396194	0.015858436	-0.468326456	Prrg2
1416505_at	0.525638265	9.206270886	1.251160426	0.238205296	0.617687748	-6.813583952	Nr4a1
1435403_at	0.525311116	4.533333873	2.86726166	0.016088534	0.149178858	-4.299679934	1700007L15Rik
1455732_at	0.525292484	9.887805974	3.229687648	0.008560068	0.102601988	-3.662636392	1700025G04Rik
1436555_at	0.525022479	5.635238531	2.148775499	0.056077339	0.310671741	-5.522130975	Slc7a2
1436957_at	0.524983395	4.196170345	1.106830382	0.293235089	0.648745231	-6.977625661	Gabra3
1419703_at	0.524731595	7.853605182	1.350200106	0.20551486	0.617687748	-6.692473937	Col5a3
1421965_s_at	0.524604714	9.434657241	4.221367857	0.001609869	0.037272312	-1.939244511	Notch3
1453129_a_at	0.524566763	6.821966685	4.608203475	0.000866471	0.025472792	-1.291333162	Rgs12
1449514_at	0.524535067	9.940507637	4.011962577	0.002270007	0.046048336	-2.296917041	Grk5
1429599_a_at	-0.524473534	7.319339853	-3.044491311	0.011808683	0.125145585	-3.988678472	Mthfd2l
1436306_at	0.524319168	8.207476816	2.870757095	0.01599057	0.149105025	-4.293563325	Ppp6r1
1434928_at	0.524294968	8.669124271	3.867770216	0.002885136	0.052998086	-2.545650074	Gas2l1
1422186_s_at	0.524095355	11.31224727	5.558409697	0.000206887	0.011243224	0.217944088	Cyb5r3
1448688_at	0.524076432	11.31864806	5.703106358	0.000168228	0.01020261	0.436867626	Podxl
1456492_at	0.523966096	7.541063358	1.924895078	0.081923461	0.380699917	-5.878277819	Mau2
1437210_a_at	0.523820123	9.920336305	2.100192814	0.060926032	0.324947891	-5.600808024	Brd2
1458802_at	0.523612054	6.355521346	2.614545533	0.025023157	0.193617841	-4.738976582	Hivep3
1435589_at	0.523494699	8.178575235	2.729444844	0.020471162	0.171213641	-4.540057015	Ccdc85b
1449422_at	0.523277626	7.013573467	3.018680069	0.012351911	0.128610647	-4.03406133	Cdh4
1423753_at	0.523098611	9.32036296	3.435811369	0.005999614	0.083029237	-3.299882183	Bambi
1415935_at	0.523094944	10.22489541	6.876143647	3.49E-05	0.004083294	2.105504203	Smoc2
1455870_at	0.523093483	11.73180767	6.284930265	7.54E-05	0.006132784	1.287823013	Akap2
1422751_at	0.522942897	6.637040643	2.982509806	0.013156038	0.133565162	-4.097615865	Tle1
1435184_at	0.522579617	7.99723567	3.87149894	0.002867211	0.052945438	-2.539195197	Npr3
1451553_at	-0.522135557	5.979517509	-2.6444851	0.023748168	0.18792471	-4.687298669	Art5
1426242_at	0.522070827	8.726024115	2.755006514	0.019576479	0.166448057	-4.495602364	Polr2a
1452651_a_at	0.521870768	11.61573536	3.059790685	0.011498189	0.123617414	-3.961768024	Myl1
1442143_at	-0.521705107	6.768951766	-3.146141873	0.009894817	0.112234724	-3.809777375	Ano4
1429321_at	0.521588155	7.908854784	6.196746781	8.49E-05	0.006520394	1.161844406	Rnf149
1435355_at	-0.521372814	4.691162471	-1.667358352	0.125141384	0.477837602	-6.263918831	Neb
1429163_at	0.521291161	6.999706089	2.734417266	0.02029398	0.170116351	-4.531414598	Dchs1
1415975_at	0.52085997	8.101673404	2.420407474	0.035095899	0.234253816	-5.070780222	Carhsp1
1425053_at	-0.520607855	9.211038428	-5.386986642	0.000265351	0.01284423	-0.045195676	Isoc1
1423889_at	-0.520183097	8.657553163	-4.07068934	0.002060298	0.043802894	-2.196163181	Gm5617
1426792_s_at	0.519961207	8.757539012	6.491419232	5.73E-05	0.005210695	1.578691554	Rusc2
1416992_at	0.519621959	6.732745896	2.727361511	0.020545855	0.171595904	-4.543677232	Mfng
1421373_at	0.519598933	4.270257461	1.938084111	0.080133629	0.377182576	-5.857781828	Cox4i2
1428418_s_at	0.519368315	9.029339643	8.213338856	7.14E-06	0.002009496	3.793140849	Zc2hc1a
1424044_at	0.519307746	6.838744645	4.54275045	0.000960835	0.027172305	-1.399699705	Kdm4b
1450179_at	-0.518849212	2.751665771	-2.963540546	0.013598724	0.135948054	-4.130924022	Sost
1416238_at	0.51857627	9.164900726	3.206913544	0.008904575	0.105306715	-3.702748659	Tie1
1418666_at	-0.518461799	4.273294248	-1.68694844	0.12124228	0.471160721	-6.235646635	Ptx3
1456214_at	-0.518037713	10.93254565	-8.999801671	3.07E-06	0.001228114	4.691632408	Pcdh7
1454898_s_at	0.517749485	9.493368669	3.152161611	0.009791909	0.111370928	-3.799176988	Iah1
1438405_at	-0.517584451	4.358282883	-1.610808699	0.137032194	0.504187394	-6.34444486	Fgf7
1417661_at	-0.517128658	9.671706577	-8.728207732	4.08E-06	0.001516697	4.388611014	Rdm1
1416693_at	0.51712191	5.308149335	2.892971496	0.015381856	0.146257626	-4.254671311	Foxc2
1423685_at	0.516750475	9.894331152	5.420116821	0.000252808	0.012528434	0.005979403	Aars
1453586_at	0.516376819	7.160488775	2.945527262	0.014033031	0.138625301	-4.162537453	Entpd1
1454764_s_at	0.516281931	8.702163212	3.619823548	0.004381873	0.068317828	-2.977221473	Slc38a1
1452696_a_at	0.516216824	3.521943294	3.544383466	0.004982391	0.073810317	-3.109310516	4933439C10Rik
1425567_a_at	0.51519475	12.35409297	7.096945517	2.65E-05	0.003608339	2.399183092	Anxa5
1455336_at	-0.515058502	7.150982438	-3.676342945	0.003981387	0.064690539	-2.878473286	Thap2
1440795_x_at	-0.514848971	8.043083264	-3.325499289	0.007253612	0.092347095	-3.493919854	Rabep2
1418991_at	0.514567136	7.844357843	2.780777568	0.018714033	0.163010766	-4.45071913	Bak1
1430392_at	-0.514130035	4.104855444	-1.735111958	0.112116187	0.451357063	-6.165346461	9530086O07Rik
1454532_at	-0.514129763	3.411929016	-2.335667624	0.040651633	0.256550162	-5.213447003	C030043A13Rik
1424265_at	-0.513643396	4.494644728	-1.939785014	0.079905475	0.376806263	-5.855133806	Npl
1457038_at	-0.513636496	7.297633731	-2.609389825	0.025249466	0.194717447	-4.747863689	Frem2
1429234_s_at	0.513390391	8.429884133	3.832040509	0.003062927	0.055192159	-2.60756032	11-Sep
1434008_at	-0.513332375	8.051335497	-1.798333479	0.101081553	0.425893006	-6.071431494	Scn4b
1425893_a_at	-0.5129304	4.02135389	-2.210131466	0.050478795	0.292583024	-5.421792467	Fhit
1431528_at	-0.512475568	3.751687048	-2.716824767	0.020927814	0.173906842	-4.561979972	5830427D02Rik
1417384_at	-0.512219212	10.88647316	-3.810947119	0.003173207	0.056354209	-2.644157656	Entpd5
1428662_a_at	-0.512042867	12.74819549	-6.508758793	5.60E-05	0.005173365	1.602855955	Hopx
1436870_s_at	0.51191851	6.805487442	2.603655974	0.025503535	0.196095524	-4.757743094	Afap1l2
1449175_at	0.511789385	5.592574282	3.442696236	0.00592916	0.082198775	-3.287783643	Gpr65
1455862_at	0.511229757	7.030333743	3.222207336	0.008671696	0.103476331	-3.675811495	Ubtd2
1453474_at	0.51106405	5.555763045	3.199736604	0.00901605	0.106176803	-3.715389431	Abhd15
1417446_at	0.511044632	8.601130736	4.231678771	0.00158309	0.036896475	-1.92175122	Slc12a4
1448700_at	-0.510327972	9.687356056	-5.271668682	0.00031445	0.013749917	-0.224512871	G0s2
1448491_at	-0.509903514	14.56473718	-12.73465471	1.09E-07	0.000307432	8.220027205	Ech1
1448786_at	-0.509870464	10.55331714	-7.216494983	2.29E-05	0.00330544	2.555616876	Plbd1
1439887_at	0.509536327	5.848048274	2.684353677	0.022149994	0.180089836	-4.618307251	Rnf152
1416527_at	0.509158589	4.217792457	3.637719535	0.004250737	0.067077213	-2.945933472	Rab32
1441779_at	-0.508971941	7.816980225	-1.514930975	0.159484085	0.543378908	-6.477088322	9530006C21Rik
1449302_at	0.508836665	7.617131925	5.16580742	0.000368096	0.015076862	-0.390745435	Abca2
1423449_a_at	0.508500874	10.10021127	2.026156314	0.069086752	0.34910698	-5.719284201	Actn4
1439509_at	-0.508203293	5.094815275	-4.993293087	0.000477455	0.017620139	-0.66493582	2900008C10Rik
1416950_at	-0.507869416	11.00588921	-11.0336166	4.42E-07	0.000437624	6.745966011	Tnfaip8
1416457_at	0.50760134	8.014974298	5.840518703	0.0001386	0.009129154	0.642067791	Ddah2
1448215_a_at	0.507139317	7.849245706	6.97549879	3.08E-05	0.003858795	2.238421974	Dpp3
1418099_at	0.507108235	6.901036271	2.014337052	0.070481381	0.353323569	-5.738029808	Tnfrsf1b
1451431_a_at	0.506623878	8.314874019	3.443008236	0.005925988	0.082198775	-3.287235415	Dbndd2
1428064_at	0.506593544	7.183886563	5.569251345	0.000203685	0.011127289	0.234448568	Arap1
1451439_at	0.505766234	4.737773698	3.271554573	0.007961856	0.098012437	-3.588900655	BC027231
1456947_at	-0.505407369	5.727564782	-2.941188384	0.01413972	0.139141175	-4.17014972	AK039862
1435437_at	0.50539763	10.5110749	9.865186639	1.29E-06	0.000746927	5.60971894	Setd7
1424842_a_at	0.505024465	7.317753245	3.893234921	0.002765009	0.051568902	-2.501590726	Arhgap24
1423291_s_at	-0.504897163	6.767537577	-2.60564756	0.025415002	0.195767103	-4.754312111	Hyou1
1435207_at	-0.504821144	7.722274208	-1.789058777	0.102635871	0.429689258	-6.085321299	Dixdc1
1433776_at	0.504573737	11.15459554	3.369844608	0.006719945	0.088567536	-3.415879103	Lhfp
1434272_at	-0.504426449	9.738383395	-2.483965248	0.031422947	0.219549253	-4.962847669	Cpeb2
1460713_at	-0.504388181	5.217974812	-4.211590922	0.0016357	0.037660898	-1.95584251	Dnph1
1416468_at	0.503790523	9.560647088	2.729358946	0.020474236	0.171213641	-4.540206289	Aldh1a1
1447576_at	-0.503771423	4.297381954	-2.769976852	0.019070761	0.164159971	-4.469537409	2010001K21Rik
1424382_at	0.503345538	8.689858767	3.060373644	0.011486524	0.123555817	-3.960742507	Rcn3
1449547_at	-0.503120881	11.16012796	-4.604252868	0.00087188	0.025595637	-1.297858759	Asb14
1444790_at	-0.503115356	5.844022465	-4.500801396	0.00102697	0.028393529	-1.469430878	Hsbp1l1
1419340_at	-0.503096274	9.79246093	-4.654774048	0.000805322	0.024505814	-1.214556556	Mov10l1
1437347_at	0.502376322	9.41981472	3.607950216	0.004471181	0.068801902	-2.997990159	Ednrb
1426206_at	0.502375834	8.477694258	3.728471579	0.003645625	0.061443375	-2.787577333	Robo4
1423294_at	0.501711712	7.722006186	2.521609454	0.029428354	0.212092021	-4.898584026	Mest
1417839_at	0.50164196	8.87143888	1.362054422	0.201864273	0.613309264	-6.67753952	Cldn5
1426403_at	0.501595408	9.465576875	7.222608763	2.27E-05	0.00330376	2.563568941	Actr1b
1419606_a_at	-0.501543909	8.127752477	-4.262184652	0.001506568	0.035552958	-1.870063646	Tnnt1
1434592_at	-0.501510154	6.606452488	-3.237482704	0.008445305	0.101683516	-3.648907083	Slc16a10
1459980_x_at	-0.501335569	9.987107249	-7.37686658	1.88E-05	0.002945722	2.762680016	Rab3a
1420643_at	0.501171467	4.973858659	2.770983483	0.019037228	0.164006978	-4.467783995	Lfng
1458376_at	-0.500431952	6.006505587	-2.333860102	0.040779003	0.257030087	-5.216473427	B930025B16Rik
1437150_at	0.500262232	7.107997304	1.69694122	0.119295648	0.466996356	-6.221152621	Fam110b
1450770_at	-0.500094535	8.13968652	-3.249659263	0.008269174	0.10024146	-3.627461205	3632451O06Rik
1419220_at	0.499638616	10.94905384	4.21383473	0.001629733	0.037606727	-1.952032353	Xirp1
1452598_at	-0.499601927	4.97353994	-3.802094217	0.003220715	0.056714017	-2.659527918	Gins1
1434625_at	-0.499034233	9.137482024	-4.033879823	0.002189245	0.045205298	-2.259276028	Zfp943
1434639_at	0.498879376	3.75153275	2.032845029	0.068309064	0.346692233	-5.708654686	Klhl29
1455186_a_at	-0.497681764	4.283177113	-2.701980173	0.021477981	0.176836506	-4.58774533	Urah
1434681_at	-0.497681009	7.692497348	-3.26087728	0.008110233	0.099062049	-3.607704322	Txlng
1451099_at	0.497551644	8.241982067	4.235417251	0.001573497	0.036716111	-1.915411448	Esyt1
1455231_s_at	0.497107588	5.115458141	2.794483392	0.018270955	0.160912574	-4.426824001	Apc2
1415753_at	0.496864277	9.522906941	2.870312952	0.016002984	0.149105025	-4.29434057	Abhd17a
1427542_at	0.496181216	5.771117091	0.80348918	0.439615254	0.744605424	-7.268313519	Sobp
1416199_at	0.495793964	9.602685889	3.637923952	0.004249263	0.067077213	-2.945576195	Kifc3
1447788_s_at	0.495680169	5.684259969	1.829274394	0.096050669	0.414513502	-6.024823861	Tspyl3
1418671_at	0.495550873	3.599936056	2.702538647	0.021457024	0.176803838	-4.586776439	Capn5
1445535_at	-0.495546869	2.953552673	-2.42450695	0.034846813	0.233215936	-5.063841382	AA407107
1416164_at	0.495329257	9.383053427	3.216882173	0.008752068	0.104094597	-3.685190774	Fbln5
1427320_at	0.495078784	7.586726647	2.060240507	0.065209167	0.338554152	-5.664962602	Copg2os2
1424297_at	0.494376973	5.202780394	3.341379355	0.007057678	0.091228881	-3.465968658	Zfp282
1435280_at	-0.494110343	9.714192399	-4.324454921	0.001362178	0.033632713	-1.764877546	Pde4d
1448742_at	0.493940913	4.826489542	2.271979591	0.045380549	0.274578707	-5.319629082	Snai1
1455663_at	0.493690001	6.011190035	1.96390275	0.07673492	0.370313154	-5.817470508	Olfml1
1423992_at	0.493390837	9.215228066	3.222813274	0.008662599	0.103476331	-3.674744251	Gatad2a
1436012_s_at	0.492820913	6.587807203	1.908870885	0.084148057	0.386549913	-5.903090152	Scrn2
1427427_at	-0.492649872	3.818846575	-3.393283818	0.006454328	0.086448117	-3.374648702	Ryr3
1449901_a_at	0.49218097	6.005123922	0.668223778	0.51850109	0.811582251	-7.37170579	Map3k6
1438682_at	-0.492064165	10.1267243	-1.446697883	0.177350315	0.57352587	-6.568310484	Pik3r1
1450783_at	0.492032807	7.767090487	3.909357822	0.002691657	0.050645302	-2.473723119	Ifit1
1421855_at	0.491961064	9.973641156	3.600373603	0.004529154	0.069265102	-3.011247239	Fgl2
1443575_at	-0.491937916	8.316385826	-2.429031272	0.034573919	0.232435904	-5.056179676	2310040G24Rik
1434572_at	-0.491441322	9.085434722	-2.307202562	0.042703037	0.264353804	-5.261021628	Hdac9
1424956_at	0.491286068	6.535663175	2.861025087	0.016264824	0.150060305	-4.310591091	Ahdc1
1423129_at	0.491228158	9.241553447	3.507411735	0.005307143	0.076817015	-3.174149167	Shoc2
1424203_at	0.490661029	8.862810907	2.384683548	0.037341418	0.243262683	-5.131106358	Ncln
1427127_x_at	0.490557742	7.923597752	2.348176584	0.039780701	0.253442153	-5.192482783	Hspa1b
1456793_at	-0.490405963	7.896024384	-1.715476161	0.115759245	0.459460893	-6.194140864	Cytl1
1439673_at	-0.490277442	4.214951787	-1.695192432	0.119634278	0.468057871	-6.223692654	E230008O15Rik
1439793_at	-0.490122576	9.362715754	-4.479113775	0.001063029	0.028998544	-1.505566092	Gja3
1424302_at	-0.489878842	5.120158317	-1.570796089	0.146039969	0.521117076	-6.400412438	Pirb
1451046_at	0.489802348	8.103992552	5.14453292	0.000380008	0.015418099	-0.424338766	Zfpm1
1428723_at	0.489424986	7.349594445	4.076376893	0.002041094	0.043527993	-2.186423273	2310047M10Rik
1455530_at	0.489351289	3.289009186	3.7681296	0.003409955	0.05860843	-2.718552033	Ighv14-2
1452823_at	-0.488638548	11.12721362	-5.767153116	0.000153653	0.00969133	0.532836913	Gstk1
1440759_at	-0.488606805	3.545121314	-2.412870371	0.035558408	0.235704681	-5.083529101	Kcna2
1460691_at	0.48806796	6.596277795	3.529569984	0.005109974	0.074665396	-3.135281822	Zfp598
1441799_at	-0.4878278	2.773990188	-1.316669738	0.216139592	0.617687748	-6.734217146	6030422H21Rik
1433686_at	0.487440763	7.540467547	3.058334615	0.01152738	0.123739494	-3.964329442	Cabin1
1439654_at	-0.487385861	2.992463046	-1.298549984	0.222067814	0.617687748	-6.756463114	Gm7111
1435664_at	0.487372856	8.077838427	4.119345221	0.001901931	0.041478266	-2.112944847	Zfp397
1449399_a_at	-0.487067368	3.645975884	-1.715842911	0.115690233	0.459274559	-6.193604723	Il1b
1437124_at	-0.486115162	4.459695828	-3.258724041	0.008140496	0.099201577	-3.611496482	A630052C17Rik
1438688_at	0.486017702	10.85403227	2.81608766	0.017593783	0.157301119	-4.38912536	Srrm2
1448484_at	-0.486015288	11.29555098	-2.947219006	0.013991653	0.138479444	-4.159569134	Amd1
1434325_x_at	0.48592984	5.719884937	1.402325413	0.189866254	0.595222077	-6.626130952	Prkar1b
1441937_s_at	-0.485900364	13.49449029	-5.323417932	0.000291315	0.013326225	-0.143815518	Pink1
1421917_at	0.485830769	10.15580112	4.047122001	0.00214191	0.044653567	-2.236556057	Pdgfra
1429553_at	0.485609643	3.806989918	2.322413906	0.041594615	0.260004344	-5.235621336	Cilp2
1433460_at	0.485504821	10.83907612	4.338479365	0.001331713	0.033275237	-1.741248176	Ttc7b
1418006_at	0.485434096	7.953937268	1.727946126	0.113433494	0.454572202	-6.175875654	Zc3h18
1426598_at	-0.485425085	6.906034373	-4.676033045	0.000778941	0.024019065	-1.179600359	Uty
1447953_at	-0.485245971	4.668885556	-2.588172642	0.026202325	0.199092913	-4.784397938	Egfl8
1449135_at	0.485170849	10.79184853	2.968796961	0.013474568	0.135613975	-4.121695959	Sox18
1449573_at	0.485011865	11.07039524	7.501313219	1.62E-05	0.002678888	2.921191775	Alpk3
1455333_at	0.484781099	9.252114418	4.326611741	0.001357446	0.033555669	-1.761242121	Tns3
1422854_at	0.483971387	7.798114096	3.321033568	0.007309711	0.092714395	-3.501781014	Shc1
1418429_at	0.483740723	11.96810005	4.046752419	0.002143217	0.044653567	-2.237189929	Kif5b
1435198_at	-0.483614857	6.747641996	-4.952106916	0.000508367	0.018112535	-0.730993724	Gm5817
1460251_at	-0.483517394	8.802408542	-3.038652078	0.011929418	0.125930073	-3.998947329	Fas
1449660_s_at	0.482794383	8.513287717	6.641371663	4.72E-05	0.004804577	1.78634196	Coro1c
1418758_a_at	0.482194185	9.896260337	6.512698399	5.58E-05	0.005173365	1.608340588	Cyth3
1448619_at	0.481636514	6.439480531	3.069181825	0.011311717	0.122361511	-3.945246353	Dhcr7
1453187_at	-0.481602694	6.257946655	-2.671697833	0.022645373	0.182617867	-4.640228611	Ociad2
1424677_at	0.48159946	3.546651272	2.02443522	0.069288206	0.349530954	-5.722016861	Cyp2j9
1438902_a_at	0.481589496	12.24573429	3.604956351	0.004493997	0.068930026	-3.003228251	Hsp90aa1
1429197_s_at	-0.481306181	9.506809487	-4.628905284	0.000838704	0.025093721	-1.257170134	Rabgap1l
1417065_at	0.480873974	9.672901709	0.891320448	0.392849939	0.736610143	-7.19221123	Egr1
1453839_a_at	0.480680243	10.03843517	1.36202632	0.201872863	0.613309264	-6.677575032	Pi16
1424737_at	-0.480411246	9.923829418	-3.322092182	0.007296372	0.092631395	-3.499917467	Thrsp
1436158_at	0.479889821	8.130165861	3.099602482	0.010728499	0.118427172	-3.891712436	Eif4ebp2
1424777_at	-0.479568904	7.503793622	-5.20144148	0.000349024	0.014600698	-0.334617173	Dcaf4
1448269_a_at	-0.479342306	10.25874289	-2.999048234	0.012781986	0.130958922	-4.068562915	Klhl13
1430697_at	0.479298539	5.58738653	1.392866755	0.192628869	0.599309011	-6.638298103	Ammecr1
1452543_a_at	0.479086122	2.933654337	0.937981868	0.369461007	0.727733642	-7.149027667	Scgb1a1
1457676_at	-0.478621554	6.803890742	-6.068534773	0.000101075	0.007247092	0.976784116	Tirap
1437226_x_at	0.478033792	7.557721653	2.121654937	0.058736791	0.318206031	-5.56613878	Marcksl1
1455342_at	0.477530451	9.600264631	5.218550009	0.000340244	0.014364794	-0.30773117	Prune2
1427301_at	-0.47745561	6.501611579	-1.919605214	0.082651723	0.382631888	-5.886479737	Cd48
1440234_at	-0.477366366	8.454526179	-5.847539141	0.000137244	0.009097455	0.652480972	Lyrm9
1424376_at	0.477199566	9.503627577	5.529533456	0.000215683	0.011570144	0.173905129	Cdc42ep1
1434410_at	-0.47717327	9.417669353	-4.510967972	0.001010513	0.028118734	-1.452511364	Crybg3
1448666_s_at	-0.477123573	10.64006695	-1.436499476	0.180162918	0.578779284	-6.581706733	Tob2
1424674_at	0.47710085	7.861973037	3.709713593	0.003762927	0.062258787	-2.820264359	Slc39a6
1425750_a_at	0.476958409	4.601016244	2.306263558	0.042772391	0.264487385	-5.26258785	Jak3
1421456_at	-0.476751154	6.890964982	-3.827542237	0.003086105	0.055469944	-2.615361942	P2ry1
1428624_at	-0.476625211	10.17352249	-5.912260368	0.000125397	0.008657583	0.748157357	Magt1
1427739_a_at	0.47607682	6.658773923	3.001860224	0.012719465	0.130705098	-4.063621969	Trp53
1417928_at	-0.476063236	7.275008698	-3.541368785	0.005008086	0.07389198	-3.114595064	Pdlim4
1455288_at	-0.475920598	8.568016933	-3.614492318	0.004421743	0.068426877	-2.9865458	Leprel4
1425458_a_at	0.47583867	11.34945799	5.380628576	0.000267833	0.012883881	-0.055034235	Grb10
1460121_at	-0.475835208	5.68010506	-1.34660725	0.206632117	0.617687748	-6.69698225	9630010G10Rik
1415850_at	0.475747351	7.793783849	3.270168931	0.007980953	0.098119056	-3.591340837	Rasa3
1417248_at	0.475541689	9.244590475	2.456356139	0.03296969	0.225574531	-5.009824103	Ralbp1
1436860_at	-0.475446611	7.961011179	-3.14638772	0.009890593	0.112234724	-3.809344462	Senp7
1450193_at	-0.475082005	3.993415183	-0.705177852	0.496142232	0.789684515	-7.345167194	Hcn1
1429225_at	0.474711315	4.169365491	3.245231544	0.008332781	0.100719228	-3.635259408	Slc24a2
1425795_a_at	0.47467763	9.279230704	2.052726903	0.066045873	0.340773126	-5.67697047	Map3k7
1423446_at	0.47466654	8.022332399	3.985715075	0.00237084	0.047407248	-2.342054631	Dapk3
1447709_at	-0.474664605	2.424135826	-3.121545285	0.010326871	0.115374935	-3.853085441	2410021H03Rik
1416206_at	0.474585746	8.177436683	5.147890384	0.000378101	0.015370694	-0.419033059	Sipa1
1453705_at	-0.474349069	4.204616661	-2.221580613	0.049495219	0.28953236	-5.40295492	B230110C06Rik
1426812_a_at	0.474226438	8.365399155	3.055269662	0.011589069	0.124275179	-3.969720892	Fam129b
1422324_a_at	0.474207324	4.137048336	2.351278834	0.039567531	0.252702847	-5.187278293	Pthlh
1417962_s_at	-0.47393143	12.13185753	-4.575292366	0.000912632	0.026419364	-1.345755325	Ghr
1417013_at	0.473918643	13.35687153	5.842702594	0.000138176	0.009129154	0.645307817	Hspb8
1418490_at	0.473622308	6.033282356	2.849495832	0.016595852	0.151553486	-4.330754659	Sdsl
1432944_at	0.472795634	4.720208185	1.280389183	0.228142975	0.617687748	-6.77853604	2900046L07Rik
1426243_at	-0.472774613	3.314411964	-1.970736646	0.075858127	0.368789465	-5.806759483	Cth
1418944_at	0.472324422	4.800242014	1.119856437	0.28789376	0.64347491	-6.963459024	Cysltr1
1437405_a_at	0.471204848	11.76379785	2.199374783	0.051419962	0.295242784	-5.439458721	Igfbp4
1460566_at	0.470725832	5.989988542	2.866476167	0.016110632	0.14923306	-4.30105434	Map1a
1455777_x_at	-0.470216287	11.51156552	-6.250158492	7.90E-05	0.006223605	1.238274686	Hsd17b4
1444051_at	-0.469966961	4.775078638	-2.710478486	0.021161278	0.175338708	-4.572997983	1700019D03Rik
1423771_at	0.469619913	8.632653823	2.726076839	0.02059205	0.171853621	-4.545909386	Prkcdbp
1417667_a_at	0.469294638	7.703900681	5.334304005	0.000286683	0.013283497	-0.126887142	Pter
1455200_at	0.469237629	7.205072317	3.066761402	0.011359482	0.122632911	-3.949504795	Pak6
1429688_at	-0.469161005	3.040017956	-2.267662124	0.045719702	0.275589308	-5.326792295	Arntl2
1440443_at	-0.468695217	6.504493132	-1.558554459	0.148897961	0.52557517	-6.417362642	E030016H06Rik
1429146_at	-0.468672236	10.31227536	-4.136587678	0.001848915	0.041026989	-2.083511924	Svip
1438366_x_at	-0.468644582	9.92151054	-2.689810795	0.021939733	0.179181473	-4.608849141	Clcn3
1419292_at	0.468351764	10.92121849	3.543908635	0.004986429	0.073817598	-3.110142836	Htra3
1437424_at	-0.468247158	9.086381359	-4.226180825	0.00159731	0.037105378	-1.931077487	Syde2
1417228_at	0.467499923	6.724608632	2.571186133	0.026990762	0.202008529	-4.813601096	Capn1
1436907_at	0.467356751	8.994055643	4.956302031	0.000505123	0.018064661	-0.724254789	Nav1
1428506_at	0.467160249	9.702881332	3.701739571	0.003813972	0.062903334	-2.834166868	Atic
1428279_a_at	0.466910926	8.612804945	2.937107855	0.014240803	0.139755879	-4.177307816	Atxn7l1
1436277_at	-0.466777754	9.117247755	-2.687411364	0.022031936	0.179621121	-4.613008185	Rnf207
1419208_at	-0.466238711	3.901710527	-1.463111086	0.172902599	0.565314906	-6.546618787	Map3k8
1449280_at	0.46612221	5.929623421	2.375439443	0.03794494	0.245435853	-5.146674408	Esm1
1452730_at	-0.466101788	9.784442747	-3.020577031	0.012311139	0.128314496	-4.030726772	Rps4l
1435750_at	-0.466069611	5.779892971	-2.995976691	0.012850632	0.131430893	-4.07395955	Gchfr
1436342_a_at	0.465907845	11.01408363	5.637507048	0.000184701	0.010503714	0.337979012	Ubxn1
1419144_at	-0.465856158	8.634097231	-1.812034762	0.098824735	0.421331019	-6.050843599	Cd163
1421223_a_at	0.465643731	9.435476888	3.533348434	0.005077115	0.074471502	-3.128656373	Anxa4
1417812_a_at	-0.465537289	6.64880973	-2.78043369	0.018725287	0.163010766	-4.45131844	Lamb3
1435354_at	0.46513063	4.601337738	2.074052246	0.063697192	0.333798747	-5.642841515	Kcnj15
1434313_at	-0.46505532	6.932142571	-1.870363541	0.089724974	0.400704094	-5.962304135	Ccdc126
1453063_at	0.464985813	10.38177041	4.896013768	0.000553925	0.018931694	-0.821327206	Cltb
1420410_at	0.464808483	3.286642612	1.445814346	0.177592491	0.573798527	-6.569473563	Nr5a2
1416303_at	0.464717773	9.139113784	3.575857287	0.004722125	0.071170397	-3.054165902	Litaf
1429064_at	-0.464463666	10.37345167	-4.154581562	0.001795237	0.040221806	-2.052829049	Dip2c
1429273_at	-0.464234952	6.609297549	-1.111020976	0.291508457	0.646643612	-6.973082372	Bmper
1449062_at	-0.464091667	5.350698113	-4.62049661	0.000849868	0.025270209	-1.271039977	Khk
1438404_at	0.46393456	8.83742236	2.657637416	0.023208662	0.185153351	-4.664560402	Rnf144a
1436542_at	0.463897433	8.494465006	4.69066967	0.000761309	0.023650583	-1.155566916	BC049805
1453684_s_at	0.463754923	10.53526063	1.624719097	0.134017716	0.498757524	-6.324789108	Zc3h15
1435974_at	-0.463542867	5.323887295	-3.26673175	0.008028529	0.098413311	-3.597393953	Arhgef9
1433906_at	-0.463115478	3.949539471	-1.559539202	0.148666258	0.525495803	-6.41600217	Clvs1
1418296_at	0.463008707	8.783577006	2.135664714	0.057348327	0.314283328	-5.543432686	Fxyd5
1454799_at	-0.462687194	8.165364154	-3.815810757	0.003147418	0.056135693	-2.635716075	Agpat9
1419313_at	0.462559492	8.127316354	2.39598438	0.036616323	0.240209925	-5.112050653	Ccnt1
1449544_a_at	-0.462387579	8.358377185	-2.478684246	0.031713189	0.220540699	-4.971843676	Kcnh2
1428714_at	0.462190778	9.83018354	3.902380395	0.002723149	0.050925082	-2.485780505	Pgrmc2
1417290_at	-0.46207378	10.09255175	-4.801820458	0.000640444	0.020926523	-0.973959862	Lrg1
1428512_at	-0.461981785	8.844971924	-4.585729752	0.000897718	0.026169604	-1.328481277	Bhlhb9
1436796_at	0.461607351	7.508456306	4.380785235	0.001244078	0.031889458	-1.670105447	Snhg4
1450752_at	-0.461584432	4.316907861	-1.454012154	0.17535631	0.569579624	-6.558663946	Cyct
1426373_at	0.461473522	9.798911996	5.069464719	0.000425426	0.016542679	-0.543370039	Ski
1428623_at	0.461393078	7.492404568	3.820980093	0.003120246	0.055938681	-2.626745935	Plxna1
1417987_at	0.461253734	7.549986674	3.718871645	0.003705176	0.061835672	-2.804302835	Btd
1440778_x_at	-0.46100497	3.166848187	-2.048091025	0.066567167	0.342444145	-5.684370051	Zfp712
1424671_at	-0.460949398	9.092793542	-2.594514854	0.025913827	0.198006756	-4.773483782	Plekhf1
1449845_a_at	0.460945057	8.118195442	2.980878778	0.013193522	0.133565162	-4.10048044	Ephb4
1418148_at	-0.460544502	4.376528835	-1.713211536	0.116186203	0.460453089	-6.197450027	Abhd1
1454397_at	-0.460542308	5.133997916	-1.766389824	0.106527051	0.43932119	-6.11910951	4632418H02Rik
1430089_at	-0.460458772	5.439373649	-1.049706664	0.317561359	0.67487463	-7.038190454	5830469G19Rik
1448606_at	0.460414619	8.709851313	2.036505762	0.067886936	0.345984006	-5.702830766	Lpar1
1425615_a_at	0.46026519	7.203731326	6.807549409	3.81E-05	0.00424017	2.012996098	Pck2
1422168_a_at	0.460196773	7.62704047	3.917608723	0.002654906	0.050235652	-2.459470533	Bdnf
1453007_at	0.460095842	5.415078013	2.369820132	0.038316443	0.246986204	-5.156129196	3110082I17Rik
1441751_at	-0.460041028	7.368941048	-3.364465274	0.006782474	0.089122731	-3.425343538	AW493563
1424706_at	-0.459901663	7.611825842	-3.954900026	0.00249522	0.048674332	-2.395128305	Zfp51
1417244_a_at	0.459851078	6.74288865	3.684108229	0.003929404	0.064146361	-2.864921668	Irf7
1460718_s_at	0.459710235	10.88003786	4.151160878	0.001805314	0.040360692	-2.058659351	Mtch1
1428748_at	-0.459597202	6.115915019	-1.285369589	0.226463533	0.617687748	-6.772505207	5830428H23Rik
1423389_at	0.459570296	7.999110156	2.295955624	0.043540926	0.26799654	-5.279767501	Smad7
1423694_at	0.459459312	8.644626555	5.508301462	0.000222404	0.011834382	0.141450142	Kctd10
1455991_at	-0.459358964	8.875085104	-4.976748583	0.000489626	0.017867979	-0.691443831	Ccbl2
1427231_at	0.459222375	4.739401196	1.70461088	0.117820675	0.464359698	-6.209995323	Robo1
1457423_at	0.458957134	3.716960479	3.236929273	0.008453401	0.101704677	-3.649881827	Nalcn
1455455_at	-0.458907759	6.431073864	-3.288532759	0.007731616	0.096478333	-3.55900287	Glt28d2
1451601_a_at	0.458831071	7.556791383	3.92713348	0.002613132	0.049716386	-2.443024869	Spns2
1451245_at	-0.458223013	9.22231674	-2.598257931	0.025745038	0.197025795	-4.767039747	Lrrc3b
1460369_at	-0.458132827	7.461920419	-2.288040028	0.04414015	0.26990584	-5.292942932	Zfp958
1459694_at	0.458087529	3.961088347	2.686517299	0.022066391	0.17971447	-4.614557739	AI428898
1416382_at	-0.458042664	11.00397582	-2.650865007	0.023484927	0.186713242	-4.676271524	Ctsc
1456439_x_at	0.457993927	7.119106581	2.180925906	0.053073476	0.300836419	-5.4696848	Mical1
1416092_a_at	0.457522709	11.4158818	3.716867794	0.003717733	0.061954276	-2.807794849	Map4
1454729_at	0.457342138	5.313385292	2.004217337	0.071696467	0.356665934	-5.754041678	Tmem108
1418013_at	-0.457309561	2.867133185	-1.482053399	0.167888854	0.556367399	-6.521384834	Cml1
1435564_at	0.45719347	6.558292668	2.961634258	0.013644036	0.136139483	-4.134270336	Neurl1b
1417930_at	0.457147625	7.18220948	5.230524454	0.000334239	0.014226684	-0.288937387	Nab2
1428794_at	0.457113147	4.601889058	1.95979682	0.07726626	0.371842761	-5.823897687	Specc1
1460561_x_at	0.4568257	12.20693597	3.246498534	0.008314529	0.100650274	-3.633027943	Sepw1
1455478_at	0.456092171	8.248525003	3.742242213	0.003561932	0.060373001	-2.763596641	Ppfia1
1416514_a_at	0.455989496	12.15126002	3.330292279	0.007193894	0.092087147	-3.485482994	Fscn1
1441693_at	-0.455809326	5.698111287	-2.999281828	0.01277678	0.130958922	-4.068152479	Adamts3
1455810_a_at	0.455508149	6.164571497	3.243360281	0.008359814	0.100928746	-3.638555153	Arhgef40
1435190_at	-0.455455234	2.502281999	-2.598312441	0.025742588	0.197025795	-4.766945889	Chl1
1455214_at	-0.455294803	10.61449908	-3.162483234	0.009617991	0.110455775	-3.781000335	Mitf
1436656_at	-0.455255788	6.731495835	-2.633312303	0.024216246	0.189772945	-4.706597448	Tmem150c
1449614_s_at	-0.45519363	8.191353202	-5.232135134	0.00033344	0.014226684	-0.286410951	Oard1
1439815_at	-0.455155732	9.69223737	-3.1540086	0.009760554	0.111081721	-3.795924473	Heatr5b
1440087_at	-0.455114069	3.923103382	-1.47832668	0.168865251	0.557191082	-6.526366142	LOC102632597
1418835_at	0.454876968	10.8843022	2.146582067	0.056288087	0.311136758	-5.525698255	Phlda1
1452464_a_at	-0.454746817	8.521777287	-6.958038688	3.15E-05	0.003858795	2.215155443	Metap1d
1449158_at	0.454691278	5.532830571	2.409833419	0.035746447	0.236499219	-5.088662899	Kcnk2
1440882_at	0.454647398	3.739256038	2.271065724	0.045452134	0.274638389	-5.321145682	Lrp8
1438037_at	0.453791528	5.642293717	2.62108864	0.024738841	0.192203898	-4.727692787	Herc6
1418982_at	0.453372982	5.917148217	2.531249592	0.028937947	0.210127083	-4.882089329	Cebpa
1456401_at	-0.453253104	10.18816526	-3.539259385	0.005026147	0.07393231	-3.118292974	Cacnb2
1442843_at	-0.453234171	3.828639748	-2.390795979	0.036947504	0.241319469	-5.120802684	4933411D12Rik
1433687_at	0.453171508	5.317000153	2.679086942	0.022354823	0.181259555	-4.627432123	Vmac
1434394_at	-0.452825786	6.519476013	-5.48373636	0.00023046	0.012052249	0.103821745	N4bp2
1424670_s_at	-0.452704761	11.07028486	-5.068562397	0.000426005	0.016542679	-0.544805479	Zfyve21
1449818_at	0.452334881	9.270096567	4.728462374	0.000717708	0.022683205	-1.093638378	Abcb4
1460192_at	-0.452039934	11.45358985	-3.579283054	0.004694658	0.071116887	-3.04816676	Osbpl1a
1419655_at	0.451799279	6.714995261	2.826700353	0.017270412	0.155722926	-4.370592399	Tle3
1438754_at	0.451756152	8.594149948	4.685922433	0.000766981	0.023791272	-1.163358904	LOC102640338
1435123_at	0.451733852	6.936053611	2.262019344	0.046166654	0.277479853	-5.336147431	Efr3b
1432273_a_at	-0.451332869	3.119304761	-1.828457242	0.096180529	0.414729963	-6.026060052	Ackr1
1451115_at	0.451170578	6.471616366	2.439618946	0.03394345	0.230055019	-5.038234717	Pias3
1420362_a_at	-0.451085507	6.621737207	-0.942596742	0.367202831	0.725551521	-7.144655352	Bik
1415901_at	0.451032791	7.548766806	3.468251724	0.005675011	0.079702885	-3.242890849	Plod3
1455071_at	0.450917118	6.834809326	3.157399636	0.009703252	0.1107256	-3.789952821	Zbtb7b
1431873_a_at	-0.450910271	3.267034264	-2.422381306	0.034975752	0.233778193	-5.067439689	Tube1
1443687_x_at	-0.45087701	4.015297845	-1.710574521	0.116685157	0.461496758	-6.201300259	H2-DMb2
1428490_at	-0.450743718	8.262407888	-4.841059334	0.000602778	0.020073961	-0.910233789	C1galt1
1418355_at	0.450503683	7.370733566	3.045611278	0.011785668	0.125028998	-3.986708776	Nucb2
1435991_at	-0.450425217	7.783608954	-2.514863712	0.029776379	0.213609718	-4.910117315	Nr3c2
1425099_a_at	0.450008322	7.068514665	0.381256144	0.710662928	0.968685631	-7.531785254	Arntl
1452679_at	0.449801846	6.722090154	2.120561508	0.058846494	0.318634474	-5.567908462	Tubb2b
1435432_at	0.449523434	8.240861778	4.179463585	0.001723687	0.039166837	-2.01045639	Agap1
1428776_at	-0.449388835	5.622031946	-0.99874514	0.34051962	0.698144811	-7.090023651	Slc10a6
1448303_at	0.449338918	4.392355864	2.302813205	0.043028167	0.265564697	-5.268341133	Gpnmb
1416749_at	-0.449286222	11.14762225	-8.214569429	7.13E-06	0.002009496	3.794598043	Htra1
1424761_at	0.449162186	4.192207287	2.488954392	0.031151144	0.218530472	-4.954344368	Fam115c
1444086_at	-0.44911575	6.174469932	-1.635756134	0.131667934	0.493879325	-6.309122012	Nckap5
1452279_at	-0.448936055	5.946313934	-2.095520474	0.061412802	0.326362053	-5.608336794	Cfp
1449356_at	-0.44817595	10.46848562	-2.637488268	0.024040234	0.188962776	-4.69938618	Asb5
1453252_at	-0.448015396	5.914888641	-2.842780024	0.016791789	0.152688635	-4.342495446	Dus4l
1430516_at	0.447542897	5.129475491	2.250856118	0.047063317	0.281179926	-5.354631491	4930428B01Rik
1449852_a_at	0.447413998	12.7338649	4.564793771	0.000927898	0.026602296	-1.363144371	Ehd4
1455446_x_at	-0.446822853	10.61054856	-3.856440773	0.002940317	0.053589064	-2.565269776	Acadsb
1436613_at	0.446714522	11.53334291	5.282052854	0.000309655	0.01365501	-0.20829012	Coro6
1436472_at	0.44668447	4.982994214	2.42627677	0.034739813	0.232852908	-5.060844752	Slfn9
1451253_at	0.446555117	8.133513349	6.714379499	4.29E-05	0.004511311	1.886364788	Pxk
1458355_x_at	-0.446409898	8.279323192	-3.027531155	0.012162833	0.127278637	-4.018501417	Wdr92
1434090_at	0.446028647	5.09289125	2.229698648	0.048809003	0.287655957	-5.389577171	Dis3l2
1451037_at	0.445883458	8.120456589	3.710289277	0.003759269	0.062258787	-2.819260834	Ptpn9
1426740_s_at	0.445845484	6.719657169	2.361307886	0.038885959	0.249253783	-5.170438784	Armc5
1448499_a_at	-0.445713309	12.55217466	-7.828462759	1.11E-05	0.002527885	3.329077687	Ephx2
1433836_a_at	-0.44561914	9.86803609	-1.441366585	0.178815912	0.576066854	-6.575321363	8430408G22Rik
1423856_at	0.445532693	10.5623267	6.617659232	4.86E-05	0.004857143	1.753704132	Popdc3
1424933_at	-0.445419957	3.623323796	-1.783573234	0.10356541	0.431911584	-6.093518577	Myo5c
1426992_at	0.445338983	9.76517524	7.529058988	1.57E-05	0.002678888	2.956277459	Xpr1
1437974_a_at	0.445151266	11.63847812	4.99645714	0.000475165	0.017610672	-0.659870507	Hk1
1435385_at	0.445129463	7.643792693	4.976004949	0.00049018	0.017867979	-0.692636166	Tshz2
1451098_at	0.445097082	9.308713039	4.494625383	0.001037105	0.028515603	-1.479715334	Chmp1a
1455448_at	0.444827	5.355876745	2.609992867	0.025222891	0.194656752	-4.746824387	Dagla
1421309_at	-0.444300974	3.246731217	-3.752847678	0.003498837	0.059790468	-2.745137053	Mgmt
1448613_at	0.444290105	9.589245381	2.094463631	0.061523416	0.326420694	-5.610038795	Ecm1
1434059_at	0.444238741	7.804184205	3.93977659	0.002558737	0.049312556	-2.421207323	Fam214b
1417155_at	0.444163574	7.791284645	1.746010281	0.110139254	0.44669494	-6.149286992	Mycn
1452649_at	0.444085521	12.77368377	6.281672218	7.57E-05	0.006132784	1.283187412	Rtn4
1422807_at	0.443845437	8.255026947	5.277319422	0.000311831	0.013688729	-0.215683108	Arf5
1446972_at	-0.443775094	4.768059973	-1.256586903	0.236310388	0.617687748	-6.80712206	D15Wsu126e
1425532_a_at	0.443756846	5.894485072	2.173948096	0.053712052	0.303135207	-5.481092439	Bin1
1418616_at	0.443756072	8.454375419	5.313904475	0.000295428	0.013480408	-0.158622872	Mafk
1418118_at	-0.443470243	5.722934576	-3.183911595	0.009266912	0.108091252	-3.743261518	Slc22a1
1457717_at	0.443356969	4.744117578	2.003011869	0.071842514	0.357136395	-5.755946654	Tmem254a
1452059_at	0.443076122	11.53267182	7.727881423	1.24E-05	0.002584935	3.20501451	Slc35f5
1417822_at	0.443023484	6.394481565	2.249634284	0.047162472	0.281433396	-5.3566527	D17H6S56E-5
1420697_at	0.443008772	5.904159485	2.761266419	0.0193634	0.165651379	-4.48470581	Slc15a3
1437041_at	-0.443006813	8.290529676	-1.87480561	0.08906463	0.39944766	-5.955503657	Pnisr
1420684_at	0.442897111	4.585659859	1.317481764	0.215877011	0.617687748	-6.733215041	Acox3
1434052_at	-0.442887712	2.377903215	-2.012703109	0.070676251	0.35382598	-5.740617505	AI593442
1426648_at	0.442691996	11.20150378	2.882313952	0.015670925	0.147619989	-4.273334182	Mapkapk2
1435941_at	-0.442625559	7.155050784	-1.926263465	0.081736048	0.380302817	-5.876154395	Rhbdl3
1418411_at	0.442401862	3.995738287	2.495893053	0.030776971	0.217223422	-4.942511254	Fbxl8
1422847_a_at	0.442362163	7.501133494	4.110779198	0.001928859	0.04188852	-2.127578382	Prkcd
1424917_a_at	0.44231203	10.82280792	3.256320911	0.008174409	0.099440179	-3.615728776	Wipi1
1442416_at	-0.441896781	6.693911324	-1.854265428	0.092156108	0.406584188	-5.986881766	D930001B02
1440193_at	0.441674675	7.524238426	1.352854239	0.204692755	0.617245964	-6.689138122	Ankrd12
1448529_at	0.441432189	10.70410269	3.452110865	0.005834195	0.081171745	-3.271242356	Thbd
1451377_a_at	0.441211418	7.192803505	3.348419853	0.006972555	0.090534475	-3.453577995	Aaas
1433781_a_at	-0.441141451	9.267890151	-3.499330959	0.005380986	0.07718804	-3.188328941	Cldn12
1435148_at	0.441133314	6.934768427	3.569314183	0.004775051	0.071845264	-3.065625778	Atp1b2
1452406_x_at	0.441090408	8.345028945	1.058570489	0.313689661	0.671101174	-7.028961377	Erdr1
1423577_at	-0.440970032	8.898119551	-7.943144383	9.69E-06	0.002344926	3.469107502	Ankrd32
1424262_at	-0.440708206	5.385927638	-2.608558511	0.025286146	0.19492809	-4.749296321	Aif1l
1435417_at	-0.440703375	6.255673297	-2.789418711	0.018433448	0.161819392	-4.435655861	AI464131
1456981_at	-0.440167178	8.290320171	-2.650351082	0.023506024	0.186809617	-4.677159992	Tmc7
1450872_s_at	0.440141679	8.352423596	2.542924309	0.028354813	0.208210805	-4.862093539	Lipa
1427546_at	0.439861561	5.245112849	1.693575937	0.11994806	0.469021025	-6.226039219	Abca8b
1421836_at	-0.439699565	8.485128575	-3.418735503	0.006178098	0.084547461	-3.329895941	Map7
1452523_a_at	0.439476154	4.35230538	2.966189641	0.013536009	0.135646843	-4.126273485	Ccdc130
1423281_at	0.439353722	6.699450663	2.516238584	0.029705119	0.213421592	-4.907767284	Stmn2
1417447_at	0.439076871	8.813190603	3.11403874	0.010462516	0.116313941	-3.866300588	Tcf21
1438530_at	-0.438889701	10.11547748	-4.073615403	0.002050394	0.043636917	-2.191151911	Tfpi
1417056_at	-0.438806446	12.12896592	-6.984256759	3.05E-05	0.003858795	2.250077776	Psme1
1424523_at	0.438551399	6.543457658	3.768750137	0.003406396	0.058597459	-2.717472884	Elmo1
1429387_at	0.438385832	6.622223886	2.673992392	0.022554748	0.182312435	-4.636255576	Grap
1452929_at	0.438384403	12.15192199	5.205757522	0.000346787	0.014552466	-0.327830719	Clip1
1429379_at	-0.438158282	8.920715417	-1.687665052	0.121101738	0.471077908	-6.234608847	Lyve1
1421042_at	0.438131243	7.917609377	4.117550272	0.001907541	0.041487518	-2.116010581	Arhgef2
1440355_at	0.438024058	8.768822463	1.637790307	0.131238878	0.493158694	-6.306227653	Kctd12b
1452922_at	-0.437607021	8.015864051	-2.313558735	0.042236436	0.262734362	-5.250414405	Ppp1r3d
1439062_at	-0.437521134	7.993794473	-3.713428474	0.003739389	0.062258787	-2.813789023	Kbtbd3
1450981_at	0.437343826	10.46876385	4.683716385	0.000769632	0.023837976	-1.166980838	Cnn2
1421379_at	-0.436662022	4.834287073	-2.074821231	0.063613994	0.333516792	-5.641608093	Zfp354b
1444682_at	-0.436476533	6.905977482	-1.565179306	0.14734526	0.522716498	-6.408199824	BC037032
1455589_at	-0.436344421	6.471226505	-4.472267889	0.001074687	0.029152708	-1.516984322	1700100M05Rik
1456328_at	-0.436332403	4.660319192	-1.367262503	0.200277661	0.610780841	-6.670949437	Bank1
1430879_at	-0.436323765	7.154291478	-2.643424358	0.023792219	0.188007303	-4.689131576	C030008P14Rik
1448472_at	0.436213728	6.604434568	3.361849634	0.006813093	0.089355839	-3.429945764	Vars
1450790_at	-0.436156649	2.513977945	-2.167416777	0.054316422	0.305304353	-5.491757727	Tg
1436976_a_at	-0.435968448	6.784386369	-1.889047722	0.08697761	0.393725963	-5.933646487	Yod1
1416435_at	0.435943169	8.231426109	5.284007833	0.000308761	0.01365501	-0.20523761	Ltbr
1424894_at	0.435782834	5.958632097	2.475207191	0.031905722	0.221403398	-4.977764045	Rab13
1452086_at	-0.435441287	9.469987712	-5.000446954	0.000472293	0.017610672	-0.65348517	Trmt5
1439965_at	0.435003669	6.540236112	4.844280396	0.000599792	0.020073961	-0.90501163	Slc43a2
1427059_at	0.434997895	8.190193544	3.27258371	0.007947702	0.098001348	-3.587088307	Tmem184b
1439811_at	-0.434842884	8.775293228	-2.183373535	0.052851208	0.299821487	-5.465680084	Mtr
1424471_at	0.434812061	7.527440308	2.772423728	0.018989353	0.163814263	-4.465275119	Rapgef3
1452839_at	0.434747295	7.593771008	6.375194238	6.68E-05	0.005655323	1.415679826	Dph5
1456738_s_at	0.434664675	5.789864764	2.349295542	0.039703684	0.25313905	-5.190605804	Fam203a
1436545_at	0.434529335	7.288690977	2.144579887	0.056481118	0.311664367	-5.528953266	Dtx4
1452462_a_at	0.434449737	6.558446032	2.026806374	0.069010806	0.348807894	-5.718251808	Banp
1418136_at	0.434394621	9.251305623	5.138326122	0.00038356	0.015491442	-0.434151268	Tgfb1i1
1425409_at	-0.434363372	2.374351407	-1.263509113	0.233910963	0.617687748	-6.798849176	Chrna2
1451097_at	0.434349945	9.425446953	5.65229528	0.000180842	0.010455697	0.360324158	Vasp
1452583_s_at	-0.434077972	8.702041559	-5.015817549	0.0004614	0.017407423	-0.628906047	Galm
1417671_at	0.434016872	6.17996968	2.531526798	0.028923965	0.210127083	-4.881614797	Scly
1449354_at	-0.433765309	8.278019155	-3.653428083	0.004138981	0.066064987	-2.91848558	Zrsr1
1426858_at	0.433512807	6.197524015	1.427522575	0.182670039	0.583680409	-6.593445964	Inhbb
1455143_at	0.433290001	5.364610808	2.611080423	0.025175035	0.194359488	-4.744949934	Nlgn2
1435345_at	0.432357415	5.1155846	2.032071075	0.068398626	0.346932746	-5.709885406	Cercam
1434820_s_at	-0.432300434	12.88044657	-5.682756371	0.000173164	0.010254452	0.406254973	Pkig
1433972_at	0.432289029	11.47580021	2.196564507	0.05166861	0.295476201	-5.444069021	Camta1
1419380_at	0.432200637	3.179702444	2.185579003	0.052651694	0.298934084	-5.462070158	Zfp423
1451750_at	0.432075305	4.181304338	2.435482911	0.03418839	0.23111307	-5.045247381	Irak4
1418842_at	0.43197973	6.700254768	2.187975981	0.052435673	0.298114204	-5.45814524	Hcls1
1417291_at	0.431878769	9.041850256	3.451067465	0.005844642	0.081262778	-3.273075428	Tnfrsf1a
1433583_at	0.43159705	4.307231949	2.569214682	0.027083773	0.202340869	-4.816987675	Zfp365
1443287_at	-0.431592097	2.37333873	-1.788277123	0.102767858	0.429951798	-6.086490172	Ankrd63
1437176_at	0.431550154	4.663793362	1.570194869	0.1461792	0.521371574	-6.401246821	Nlrc5
1444761_at	0.431472723	3.406361404	2.241175736	0.047854444	0.284055541	-5.370634775	Ccdc8
1432004_a_at	0.431362815	7.905936708	2.666167687	0.022865282	0.183327416	-4.649801481	Dnm2
1452877_at	-0.431302434	9.444491382	-3.968701595	0.002438691	0.048021671	-2.371346726	2700029M09Rik
1448522_at	0.431287471	7.202071377	1.513475549	0.159848286	0.54417439	-6.479062442	Sars2
1439007_at	-0.431239667	6.349819872	-3.593484919	0.004582537	0.069773905	-3.023303389	Alg6
1437873_at	-0.431050924	7.879762345	-2.399601669	0.036387142	0.239431013	-5.105945617	Zfp799
1448250_at	0.430818416	6.398304617	1.668543293	0.124902388	0.477287532	-6.262214138	Clmp
1428513_at	0.430736382	8.858571041	2.468858228	0.032260244	0.223003895	-4.988568879	Calcoco1
1421897_at	-0.43068012	4.825636584	-1.874930372	0.089046149	0.39944766	-5.95531254	Elk1
1460004_x_at	0.430521927	9.1168283	2.141130658	0.056815143	0.3129268	-5.534558043	Stx6
1419017_at	-0.43051032	12.16464032	-4.65189101	0.000808972	0.024545109	-1.219301574	Corin
1423086_at	-0.430366172	8.512187171	-2.092604694	0.06171844	0.327005007	-5.613031687	Npc1
1451939_a_at	0.430235207	3.737742011	1.28974138	0.22499768	0.617687748	-6.76719735	Srpx
1435652_a_at	0.430087301	11.71977404	4.248117488	0.001541361	0.036168973	-1.89388561	Gnai2
1416873_a_at	-0.430071794	6.646594235	-4.124246561	0.001886701	0.041373024	-2.104575143	Cdk2
1429764_at	0.430066046	10.78588818	2.23873866	0.048055622	0.284884569	-5.374659897	Fam101b
1433453_a_at	-0.429940626	9.922056841	-1.546395276	0.151785094	0.530443933	-6.434117023	Abtb2
1428509_at	0.429799782	6.96990358	2.119260091	0.058977317	0.318928002	-5.570014293	Myo1e
1435491_at	-0.4297387	4.932954886	-2.335741902	0.040646407	0.256550162	-5.21332262	Zfp963
1435763_at	-0.429300235	8.457768091	-3.557207094	0.004874604	0.072731195	-3.086836471	Tbc1d16
1445613_at	-0.429248743	2.616717261	-2.259488025	0.046368521	0.27845193	-5.340341522	9430019H13Rik
1451643_a_at	0.429085146	7.459830549	3.825081562	0.003098862	0.055603197	-2.619630318	Rab4b
1428808_at	0.429009501	7.760111495	2.752280623	0.019669997	0.166745575	-4.500346107	Prickle2
1425753_a_at	-0.428528306	8.981667048	-3.204342873	0.008944341	0.105597	-3.707276403	Ung
1449125_at	0.428470235	4.955492228	2.832018887	0.017110604	0.154574705	-4.361301242	Tnfaip8l1
1457539_at	-0.428416644	2.842445355	-1.245499481	0.240195187	0.617687748	-6.820303031	D10Ertd709e
1419367_at	-0.428244431	13.04078824	-8.695656975	4.22E-06	0.00154246	4.35179071	Decr1
1455825_s_at	0.428034179	9.182980472	3.078644033	0.011126938	0.121191043	-3.928597266	Lnx1
1448760_at	-0.427923037	9.098747974	-4.34467999	0.001318473	0.033178476	-1.730808107	Zfp68
1420584_at	-0.427808442	3.673795382	-3.256896239	0.008166277	0.099420866	-3.614715528	Pla2g2c
1422645_at	-0.427746477	9.766012258	-7.177174942	2.40E-05	0.003397851	2.504362877	Hfe
1418773_at	0.427730173	9.453510239	4.409433917	0.001188196	0.031030248	-1.622047417	Fads3
1417130_s_at	0.427439391	7.811956906	0.823084996	0.428872824	0.738817085	-7.251932222	Angptl4
1439148_a_at	0.427435633	11.17308437	3.175851925	0.009397401	0.108802863	-3.757456286	Pfkl
1455256_at	-0.427432116	7.407990035	-1.565996245	0.147154776	0.522569979	-6.40706825	Tnik
1439368_a_at	0.427323011	10.32953527	2.667770253	0.022801337	0.183238237	-4.647027763	Slc9a3r2
1416553_at	-0.427122249	8.667221235	-3.262320836	0.008090008	0.098875766	-3.605162035	Stra13
1452622_a_at	0.427070401	7.29701338	3.8175479	0.00313826	0.056068441	-2.632701448	Tradd
1419631_at	0.426879503	4.344568487	1.723365061	0.114282952	0.456123749	-6.182594251	Was
1438672_at	0.426800738	9.963579037	2.372946727	0.038109303	0.245955672	-5.150869353	Parvb
1425252_a_at	0.426774645	4.611096493	2.692034762	0.021854615	0.178805797	-4.604993649	Mad1l1
1436515_at	0.426489705	7.480857198	2.218288686	0.049776121	0.290044843	-5.408374765	Bach2
1417162_at	0.426435564	10.71789485	5.218702303	0.000340167	0.014364794	-0.307492022	Tmbim1
1460405_at	0.426351838	8.078359637	5.613302176	0.000191207	0.01066966	0.301339393	Arhgef10l
1451295_a_at	0.42633316	8.764631074	1.182048569	0.263427989	0.622147983	-6.894048885	Chd4
1435630_s_at	-0.426322023	7.249786007	-2.710610218	0.021156405	0.175338708	-4.572769323	Acat2
1415974_at	0.426150376	10.36585293	3.639627043	0.004237001	0.067012877	-2.942599646	Map2k2
1433887_at	-0.425585461	9.748091484	-4.263492943	0.001503375	0.035517863	-1.867849239	Dnajc3
1433581_at	0.425476106	10.13753876	2.762783666	0.019312105	0.165484622	-4.482064184	1190002N15Rik
1449433_at	0.42536908	8.145108237	5.783397221	0.000150175	0.00955641	0.557086634	P2rx5
1452381_at	0.42518964	8.819699168	2.432313798	0.034377237	0.231884816	-5.05061843	Creb3l2
1454667_at	0.424865152	6.285242598	2.61730381	0.02490291	0.192955669	-4.734220547	Snx8
1443493_at	0.424641774	3.784492378	1.574548332	0.145173648	0.519986974	-6.395200563	Dhx37
1435293_at	-0.424618394	6.230216222	-2.43140586	0.034431529	0.231928106	-5.052156862	Adam22
1442174_at	0.424147307	6.32273901	1.718475911	0.115195869	0.457956583	-6.189753748	Tspan18
1418733_at	0.424101422	3.88530595	2.270133497	0.045525268	0.274798343	-5.322692542	Twist1
1416838_at	-0.423595659	11.3476351	-4.818848397	0.000623801	0.020576537	-0.946280652	Mut
1418448_at	0.423570375	10.28579299	4.630619771	0.000836447	0.025093721	-1.254343238	Rras
1434990_at	0.423561722	7.435589774	6.50694921	5.62E-05	0.005173365	1.600335999	Ppm1e
1452888_at	-0.423350674	8.784847829	-2.28839459	0.044113139	0.26990584	-5.292353086	1110034G24Rik
1426323_x_at	-0.423245915	8.272728498	-3.008534306	0.012572313	0.129608779	-4.051893677	Siva1
1437392_at	0.422906641	3.557135597	3.611760708	0.004442316	0.068634274	-2.991324018	Syndig1
1452700_s_at	-0.422794353	9.571297392	-3.408128942	0.006291704	0.085313046	-3.34854352	Kbtbd7
1451146_at	-0.422764981	9.591404546	-3.638269333	0.004246773	0.067077213	-2.944972547	Zfp386
1436659_at	0.422739942	6.325173178	1.774518088	0.10511663	0.435353727	-6.107020749	Dclk1
1434107_at	0.422737199	7.166713161	2.852326051	0.016513969	0.151221794	-4.325805776	Spata2
1435535_at	0.422691912	6.898319484	3.083076933	0.011041429	0.12070184	-3.920796647	Depdc5
1439557_s_at	0.422597384	7.252978944	2.661257003	0.023062336	0.184480964	-4.658298942	Ldb2
1427348_at	-0.422449279	5.084346208	-2.623101419	0.024652026	0.191959326	-4.724220532	Zc3h12a
1455337_at	-0.422438685	9.345001461	-2.697757775	0.021637087	0.177724675	-4.59506959	Fgd4
1455402_at	0.422237614	9.842449925	5.45582891	0.000239992	0.012273207	0.060971507	Socs7
1454755_at	0.422003944	6.310360219	8.114187858	7.98E-06	0.002157725	3.675180653	Itpkc
1417049_at	0.421822082	7.041833822	4.083200136	0.002018302	0.043219066	-2.174742741	Rhd
1433779_at	0.421196664	7.908728683	3.38492672	0.006547772	0.087250526	-3.389347449	Casc4
1422984_at	0.421038682	2.822656398	1.41810513	0.185332045	0.588162482	-6.605708068	Clip2
1434485_a_at	0.420694169	13.70984391	6.53629341	5.41E-05	0.005132533	1.641145715	Ugp2
1425336_x_at	0.420281365	11.85422044	2.584319265	0.02637916	0.199729295	-4.791026318	H2-K1
1435377_at	-0.420197674	9.638187947	-3.796107908	0.003253259	0.056949817	-2.669924668	Trappc13
1433943_at	0.419728394	7.288281587	3.506825498	0.005312464	0.076840608	-3.175177774	Itprip
1420895_at	0.419456435	9.488270271	3.860033964	0.002922698	0.053323374	-2.559046143	Tgfbr1
1434166_at	-0.419423204	6.724289399	-3.698227009	0.003836685	0.063146895	-2.840292281	9330151L19Rik
1429621_at	0.419293935	10.22865085	3.405870883	0.006316166	0.085434591	-3.3525139	Cand2
1434001_at	-0.419204565	8.659038548	-3.389390528	0.006497688	0.086861198	-3.381496111	Ttc9c
1421078_at	-0.419063455	4.314277063	-2.220144538	0.049617572	0.289769964	-5.405319633	Tcf23
1431146_a_at	0.418479905	6.941280432	2.414882291	0.035434368	0.235377632	-5.080127062	Cpne8
1428190_at	0.417960831	6.708315755	3.204606483	0.008940255	0.105597	-3.706812106	Slc25a1
1455450_at	-0.41787748	9.633898599	-3.237383433	0.008446757	0.101683516	-3.649081927	Ptpn3
1417917_at	0.417868916	6.188333788	0.898198303	0.389338807	0.736610143	-7.18596417	Cnn1
1450759_at	0.417798393	8.247275699	3.29192854	0.007686391	0.096164335	-3.553023459	Bmp6
1447510_at	-0.417661089	3.561882883	-1.661932212	0.126241038	0.480701918	-6.271716091	C530014P21Rik
1418976_s_at	-0.417535905	6.376397641	-2.573347114	0.026889171	0.201560656	-4.809888281	Cideb
1435787_at	-0.417512088	9.590864722	-8.591159854	4.72E-06	0.001575643	4.232846165	Ppm1l
1425274_at	0.41731205	11.89418984	3.686613725	0.003912782	0.063975368	-2.860550023	Asph
1428292_at	0.417292756	4.539912186	1.800259863	0.100761426	0.425146628	-6.068541802	Ndor1
1455372_at	-0.416957645	11.10639649	-4.668363605	0.000788351	0.02423743	-1.192204581	Cpeb3
1450851_at	0.416873129	11.19724094	7.515021292	1.60E-05	0.002678888	2.938537763	Wdr1
1418259_a_at	0.41668353	8.911658613	3.843152407	0.003006443	0.054390489	-2.588295214	Entpd2
1460262_a_at	0.416670676	4.935216044	1.803243723	0.100267395	0.424239365	-6.064062629	1700037H04Rik
1417109_at	0.416543459	9.50786058	1.691635006	0.120325795	0.469952893	-6.228855068	Tinagl1
1439422_a_at	-0.416372418	8.487300133	-2.179008112	0.053248255	0.301334744	-5.472821454	Fam132a
1448632_at	0.416351528	10.08813754	5.336545582	0.000285739	0.013283497	-0.123403423	Psmb10
1426734_at	0.415754123	9.691705352	3.386055455	0.00653507	0.08713706	-3.387362078	Fam43a
1416144_a_at	-0.415641072	11.32367068	-2.433755965	0.034291172	0.231657402	-5.048174465	Dhx15
1419599_s_at	-0.415620387	6.407740439	-1.339307043	0.208917829	0.617687748	-6.706116495	Ms4a6d
1429389_at	-0.415493163	5.802563715	-1.963321306	0.076809956	0.370589342	-5.818381041	Setmar
1450414_at	0.415122619	9.277246145	2.9672918	0.013510003	0.135613975	-4.124338525	Pdgfb
1428613_at	-0.41499711	8.434444411	-2.459685995	0.032779252	0.224873879	-5.004165669	Ldhd
1444232_at	0.414969754	8.089803191	2.0542832	0.065871737	0.340380915	-5.674484793	Prkg1
1458349_s_at	-0.414744692	3.366984167	-3.360643019	0.006827266	0.089424745	-3.432068861	Gm19651
1417108_at	0.414584705	8.192476403	4.057463046	0.002105691	0.044321434	-2.218825483	Klc4
1450957_a_at	0.414397364	12.42903424	2.43273315	0.03435219	0.231843863	-5.049907816	Sqstm1
1428659_at	-0.414289366	6.714901112	-3.616568474	0.004406172	0.068426877	-2.982914407	Phf7
1434788_at	-0.41424979	3.230744175	-2.121664875	0.058735795	0.318206031	-5.566122694	Fzd3
1460125_at	-0.414170171	11.48210199	-4.358790261	0.001288856	0.032754883	-1.707066967	Ccdc141
1427371_at	0.414133379	11.24554132	3.942842384	0.002545726	0.049201515	-2.415918981	Abca8a
1449969_at	-0.414100127	8.871499394	-2.99695664	0.012828691	0.131276484	-4.072237844	Tmod4
1416968_a_at	-0.413977886	8.532927922	-3.231871372	0.008527759	0.102303612	-3.658790214	Hsd3b7
1456587_x_at	-0.413923669	9.602869733	-2.427199399	0.03468416	0.232852908	-5.059282333	Urgcp
1428077_at	0.41390735	3.556427383	0.724640982	0.48460709	0.779731909	-7.330667954	Tmem163
1416812_at	-0.413689596	8.528152837	-1.967593525	0.076260222	0.369306713	-5.811687927	Tia1
1452626_a_at	-0.413556088	9.430981897	-6.740296687	4.15E-05	0.004485065	1.921703785	Fuom
1423153_x_at	0.413423043	11.15105642	2.145008371	0.056439755	0.311518709	-5.528256764	Cfh
1458446_at	-0.413344374	3.159220827	-2.836998192	0.016962336	0.153368401	-4.352600689	3222401L13Rik
1418300_a_at	0.413275229	13.16692377	4.915982441	0.000537229	0.018574565	-0.789120994	Mknk2
1430170_at	-0.413214516	4.103292984	-3.65102778	0.004155858	0.066131525	-2.922678711	Bbs10
1431712_a_at	0.413184289	9.304800421	3.354750852	0.00689691	0.089888724	-3.442436901	2310022A10Rik
1449714_at	-0.413115862	10.37434664	-2.566764609	0.027199807	0.202843709	-4.821195632	Fam73b
1428909_at	0.413051335	8.833766687	3.464966449	0.005707044	0.07990908	-3.248660651	A130040M12Rik
1435975_at	0.412948286	4.697471575	2.106409988	0.060283998	0.323199488	-5.590779507	Dennd4a
1446479_at	-0.412843389	10.08666797	-5.656596011	0.000179736	0.010442933	0.366816871	Tnni3k
1417922_at	-0.412679772	7.389131068	-3.976916238	0.002405681	0.047778472	-2.357200259	Kbtbd4
1422286_a_at	0.412000684	6.316888843	3.975049014	0.002413143	0.047839641	-2.360415269	Tgif1
1457781_at	-0.411799716	5.425430478	-1.994963674	0.072824764	0.360127022	-5.768652	Kcnq1ot1
1431130_at	-0.411643309	2.384534137	-1.174702524	0.266229495	0.623660655	-6.90239795	Chp2
1433441_at	-0.411327344	9.528346908	-3.869635556	0.002876154	0.052977236	-2.542420797	Fbxl5
1418045_at	0.411264606	7.399620753	5.298157704	0.000302373	0.013491187	-0.183159739	Inpp1
1451465_at	0.410964598	9.644503367	1.725386913	0.113907338	0.455388554	-6.179630219	Ubl7
1460555_at	-0.41081963	7.346884072	-1.752203132	0.109030009	0.444342681	-6.140136894	Fam65b
1448391_at	-0.410680622	10.34510429	-4.804689139	0.000637607	0.020866602	-0.969294103	Rab9
1450318_a_at	0.410656088	7.431716996	3.155991884	0.009726999	0.110875001	-3.792431902	P2ry2
1422804_at	0.410654818	11.11297209	3.122918136	0.010302258	0.115237741	-3.850668455	Serpinb6b
1450885_at	0.410377773	8.270971646	5.656641921	0.000179725	0.010442933	0.366886166	Dffa
1423910_at	0.410278835	7.56544475	4.577701231	0.000909167	0.026392467	-1.341767406	Agap3
1441768_at	-0.410114979	2.506437621	-1.285439493	0.226440033	0.617687748	-6.772420437	9430051O21Rik
1450557_at	-0.410004253	6.538926459	-3.234330061	0.00849153	0.102045438	-3.65445976	Scn4a
1416498_at	0.40982253	9.662246683	5.105105315	0.000403182	0.016009831	-0.486760732	Ppic
1422818_at	0.409582207	9.275503703	2.001381947	0.072040429	0.35763331	-5.758521576	Nedd9
1452756_at	0.40947672	6.791811202	3.320290712	0.007319086	0.092776766	-3.503088721	Rnf215
1418808_at	0.40894309	4.534145403	2.108046578	0.060116062	0.322821393	-5.588137651	Rdh5
1417331_a_at	0.408899391	7.795853643	4.600365766	0.000877236	0.025680438	-1.304281371	Arl6
1433769_at	0.408892204	7.137253626	2.46404463	0.032531607	0.224061173	-4.996755983	Als2cl
1421818_at	0.408707005	8.833742624	2.81458631	0.017640018	0.15757911	-4.391746429	Bcl6
1459861_s_at	-0.408460259	8.364926329	-2.426130104	0.034748668	0.232852908	-5.061093107	Kdm2b
1444139_at	-0.408375506	5.570632995	-2.823028559	0.017381612	0.156276833	-4.377005487	Ddit4l
1422943_a_at	0.408320749	13.61324864	5.327511225	0.000289564	0.013304613	-0.137448317	Hspb1
1429625_at	-0.408172841	6.540323575	-2.524233024	0.029294084	0.211445881	-4.894096469	2900054C01Rik
1425788_a_at	-0.408118048	7.109947683	-2.529127024	0.029045229	0.210226472	-4.88572242	Echdc2
1420514_at	-0.407956591	8.895857325	-3.189511636	0.009177334	0.107494111	-3.733398461	Tmem47
1424927_at	0.407945358	5.552391418	1.609292205	0.137364432	0.504769043	-6.346581582	Glipr1
1438178_x_at	-0.407744382	11.0825369	-2.361439895	0.038877064	0.249253783	-5.170216987	Atad3a
1429021_at	-0.407661939	9.215778346	-1.516912789	0.158989322	0.542464737	-6.474398271	Epha4
1424990_at	0.407573218	7.591801498	3.029690798	0.012117145	0.127248367	-4.014704415	Orai1
1457424_at	-0.407501584	3.934476407	-1.221450372	0.248798994	0.617687748	-6.848594639	Eya1
1417090_at	0.407014036	9.183262079	6.496825935	5.69E-05	0.005196534	1.586230642	Rcn1
1416773_at	-0.406842899	8.053627045	-0.970308197	0.353850957	0.713289466	-7.118021837	Wee1
1455155_at	-0.406837408	9.677006479	-4.384968083	0.001235749	0.031831275	-1.663082743	Lsm14b
1438378_at	0.406608132	3.866341629	2.420103504	0.035114438	0.234253816	-5.071294595	Med9os
1436791_at	-0.406497487	7.25453686	-3.145209818	0.009910849	0.11235534	-3.811418628	Wnt5a
1428877_at	0.406303236	9.847943409	0.694059641	0.502806589	0.796636701	-7.353288794	Srp72
1425902_a_at	0.406228358	6.891358241	3.369415227	0.006724914	0.088567536	-3.416634534	Nfkb2
1449442_at	-0.406060232	8.744230326	-2.008338401	0.071199289	0.355552303	-5.74752543	Pex11a
1416949_s_at	0.405866321	9.71299563	5.905603444	0.000126563	0.008669476	0.738343353	Slc39a7
1452388_at	0.405850945	5.191444095	1.432374913	0.181311185	0.580675642	-6.587106614	Hspa1a
1455697_at	0.405652471	7.83030768	3.603095963	0.004508235	0.069092688	-3.006483457	Fam124a
1418321_at	-0.405425666	12.85535985	-8.674029324	4.32E-06	0.00154246	4.327265849	Eci1
1425894_at	0.405188234	4.740244805	1.973662309	0.075485635	0.368125119	-5.802168795	Mrgprf
1460692_at	0.405161778	9.260655912	3.723584312	0.003675817	0.061697323	-2.796091387	Ehmt2
1428083_at	-0.405051591	12.28788706	-2.270554006	0.045492265	0.274695676	-5.32199481	Neat1
1423586_at	0.404569733	9.93727564	2.233798068	0.048465966	0.286745482	-5.38281518	Axl
1438402_at	0.404485909	6.913211593	3.864511761	0.002900895	0.053103984	-2.551291803	Fam171a1
1435860_at	-0.404443424	6.183568672	-3.053652616	0.011621751	0.124305103	-3.97256527	Slc5a6
1420138_at	-0.404405287	5.8436892	-2.497067272	0.030714089	0.217074038	-4.940507939	Slc19a1
1440999_at	0.404179181	6.907048059	2.574960032	0.026813592	0.201334095	-4.807116654	Zfp697
1448498_at	0.404173374	8.597084284	2.864579077	0.016164126	0.149329838	-4.304373567	Rps6ka4
1449226_at	0.404029487	7.86082986	2.448245924	0.03343807	0.227518792	-5.023597309	Hic1
1456862_at	-0.404018481	7.388239234	-2.55069326	0.027973206	0.206577344	-4.848775497	Six4
1452416_at	-0.403921652	4.234948399	-2.616899173	0.024920514	0.192955669	-4.734918318	Il6ra
1426164_a_at	0.403794484	5.597878224	1.942798107	0.079502795	0.376073254	-5.850440256	Usf1
1454840_at	-0.403723987	10.01274203	-6.192456265	8.54E-05	0.00653422	1.155687931	Mccc2
1428806_at	-0.403595343	7.800570325	-2.491088081	0.031035609	0.218161153	-4.950706479	Csnk1g1
1427128_at	0.403396493	6.073872012	3.208450881	0.00888088	0.105129761	-3.70004093	Ptpn23
1427156_s_at	0.403391998	7.13477232	4.546287956	0.000955467	0.027131094	-1.393829264	Ascc2
1455025_at	-0.403329526	9.478694802	-3.967797028	0.002442354	0.048048358	-2.37290486	Paqr9
1454952_s_at	-0.403290935	8.095844811	-5.450344757	0.000241914	0.012322041	0.052538151	Ncapd3
1425837_a_at	-0.403179464	10.18656106	-1.181298739	0.263712872	0.622538247	-6.894902919	Ccrn4l
1450629_at	0.402787779	7.998031117	2.873390772	0.015917154	0.148831826	-4.288954131	Lima1
1417841_at	-0.40278117	10.40833396	-5.85462454	0.000135891	0.009065471	0.662983561	Pxmp2
1427946_s_at	-0.402680526	7.721712056	-3.0530491	0.011633973	0.124305103	-3.973626833	Dpyd
1438983_x_at	-0.402323989	9.686997843	-2.484595244	0.031388498	0.21949033	-4.961774165	Vipas39
1435274_at	-0.402262339	7.240006465	-3.327687761	0.007226282	0.092291987	-3.490067544	Spopl
1456293_s_at	-0.402170687	11.34636215	-4.379650104	0.001246348	0.031908359	-1.672011604	Ccnh
1435116_at	-0.402101137	7.203103127	-1.290135759	0.224865829	0.617687748	-6.766717888	Map10
1432757_at	-0.401970357	3.428663161	-2.24688534	0.047386291	0.282364234	-5.361198733	2900011L18Rik
1415826_at	0.401886105	9.227522724	5.43292571	0.000248129	0.012446326	0.025723907	Atp6v1h
1423569_at	-0.401834058	5.298927018	-1.932469178	0.080891113	0.379000857	-5.866515596	Gatm
1454985_at	0.401436254	7.150924375	1.950207889	0.078520558	0.374175697	-5.838883465	Ambra1
1427138_at	0.401418417	5.246300129	2.134604459	0.057452302	0.314483078	-5.54515312	Ccdc88c
1437421_at	0.401367099	3.888999532	0.775157995	0.45545727	0.7559719	-7.29137923	Slc9a7
1422041_at	-0.401277376	2.962866838	-1.92943414	0.081303326	0.379670167	-5.871231488	Pilrb1
1429447_at	0.401163679	6.299125992	3.565761276	0.004804046	0.072143872	-3.071849422	Evc2
1436970_a_at	0.401130592	11.84692129	2.759624077	0.019419078	0.165913941	-4.487564984	Pdgfrb
1425820_x_at	0.401092962	7.792411869	4.279025551	0.001465997	0.035069542	-1.84157334	Gpatch4
1423611_at	0.400949192	8.481548524	2.532813588	0.028859147	0.209923406	-4.879411858	Alpl
1416350_at	0.400934292	5.435475151	1.719875287	0.114933904	0.457581153	-6.187705709	Klf16
1418497_at	-0.400863222	11.49842563	-4.079834488	0.002029511	0.043414423	-2.180503728	Fgf13
1434991_at	0.400858905	6.463933715	2.975096197	0.013327289	0.134461557	-4.110635418	Fbxw17
1427736_a_at	-0.400763422	6.442292383	-3.021315079	0.012295313	0.128299456	-4.029429366	Ccrl2
1448477_at	0.400738999	6.487023549	3.198306229	0.009038437	0.106285891	-3.717908743	Chst12
1450395_at	-0.400718818	9.054822582	-4.360853112	0.001284585	0.032726263	-1.703598057	Slc22a5
1418255_s_at	0.400593619	9.181979976	3.11308125	0.010479948	0.116397889	-3.867986161	Srf
1459897_a_at	-0.400516676	5.967662782	-1.131720677	0.283094698	0.638486808	-6.950442852	Sbsn
1420329_at	-0.400472987	7.818228612	-2.573076574	0.026901869	0.201560656	-4.810353139	Timmdc1
1437423_a_at	-0.400147431	10.45727568	-5.301695416	0.000300797	0.013491187	-0.177644226	Sra1
1435693_at	0.400119558	7.547263353	3.129220311	0.010190032	0.114385709	-3.839572712	Mall
1440870_at	-0.400004006	7.86118285	-1.48609313	0.166835947	0.555336611	-6.515975922	Prdm16
1452514_a_at	0.399992196	6.016568914	2.198034325	0.05153842	0.295455345	-5.44165803	Kit
1434684_at	0.399911908	7.308137215	1.58425712	0.142953013	0.51599833	-6.38167963	Rin3
1417569_at	-0.39986535	7.370004662	-2.239776634	0.047969839	0.284457045	-5.372945745	Ncald
1448689_at	0.399805504	10.77704242	5.186540644	0.000356868	0.014797398	-0.358066658	Rras2
1426811_at	0.399790937	7.869300636	4.553580921	0.0009445	0.026929908	-1.381731574	Ppp2r5b
1448135_at	0.399592336	9.859894021	3.174778019	0.009414929	0.108873366	-3.759347629	Atf4
1435461_at	-0.399353412	10.45042281	-4.307542242	0.001399895	0.034114374	-1.793403023	Magi3
1437052_s_at	0.399239329	4.854785282	2.005754008	0.071510698	0.355922964	-5.751612578	Slc2a3
1447905_x_at	-0.399013148	9.802710408	-2.07007812	0.064128806	0.334782286	-5.649212841	Nup62
1450660_at	-0.398914625	9.927809001	-6.056550669	0.000102748	0.007323943	0.959370941	Pts
1449686_s_at	-0.398828635	13.19942146	-3.237579766	0.008443886	0.101683516	-3.648736131	Scp2
1429019_s_at	0.398639161	10.74632153	7.045803266	2.82E-05	0.003766221	2.331713242	Pon2
1418085_at	0.398403718	3.794115277	1.161290681	0.271404933	0.62773889	-6.917538013	Prkcz
1454881_s_at	0.398160708	2.827096086	0.647586812	0.531244071	0.822105137	-7.385955788	Upk3b
1455413_at	-0.398146888	6.244819958	-2.05854088	0.065397554	0.338756432	-5.667680477	Zfp11
1416072_at	0.398124603	11.53604159	3.552574833	0.00491326	0.073173305	-3.094953798	Cd34
1451422_at	0.398089055	10.48092456	5.048100506	0.000439381	0.016908946	-0.577386649	Myo18a
1453486_a_at	-0.398008625	9.7823021	-3.009092156	0.012560092	0.129595369	-4.050913293	Scube2
1428242_at	0.397988472	4.139788699	2.294769753	0.043630195	0.268072689	-5.281742321	Hmha1
1417018_at	0.397986607	7.375500466	2.796476838	0.018207393	0.160703557	-4.423347185	Efemp2
1424905_a_at	0.397921555	6.097274529	3.943642592	0.002542342	0.049201515	-2.4145388	Slc39a11
1434375_at	0.397609826	9.343031827	5.468464068	0.000235625	0.01213937	0.080385495	Fam168a
1451975_at	0.397385063	9.901991049	2.514339263	0.029803605	0.213609718	-4.91101366	Fam220a
1457297_at	-0.397351278	5.534050938	-0.927444313	0.374654418	0.73317573	-7.158943372	AK162351
1455956_x_at	0.397268445	11.76419925	3.805255517	0.003203666	0.056653447	-2.654038627	Ccnd2
1435337_at	0.397237925	6.362820704	1.317808101	0.21577156	0.617687748	-6.732812189	Tshz3
1431798_a_at	0.397232609	7.333663744	3.87105476	0.002869341	0.052945438	-2.539964067	Syde1
1428395_at	0.397215377	7.443821746	3.407066391	0.006303203	0.08541332	-3.350411802	Smurf1
1434920_a_at	0.397106092	9.140766729	3.599619567	0.004534966	0.069283977	-3.012566779	Evl
1427969_s_at	-0.397065879	7.359592841	-3.566785746	0.004795666	0.072070037	-3.070054785	Zfp654
1419312_at	-0.396940782	2.388071016	-3.316273869	0.007369992	0.093195031	-3.510160054	Atp2a1
1450920_at	0.396933454	4.873381439	1.699907124	0.118723309	0.466025594	-6.216841395	Ccnb2
1439847_s_at	-0.396781784	9.445474734	-2.363566902	0.03873402	0.248830215	-5.166642749	Klf12
1433657_at	-0.396611551	8.161915403	-2.021576029	0.069624097	0.350800281	-5.7265543	Fam78a
1424020_at	-0.396550393	7.804861887	-1.671143203	0.124379431	0.476589374	-6.258471377	Arl6ip6
1422799_at	0.396467468	9.504481011	3.255373345	0.00818782	0.099545148	-3.617397603	Prrc2a
1452394_at	0.396447142	7.264670385	2.760045527	0.019404775	0.165868986	-4.486831301	Cars
1439460_a_at	-0.396188115	11.14110572	-2.295169828	0.043600059	0.268012884	-5.281076118	Arfgap2
1451991_at	-0.396121067	5.653688579	-1.417768774	0.185427728	0.588337307	-6.606145012	Epha7
1448445_at	-0.396020355	7.909841637	-4.732740534	0.000712941	0.022655208	-1.086639641	Acp6
1438067_at	0.395960065	6.704017454	2.140796028	0.056847648	0.312967309	-5.53510161	Nf1
1416159_at	0.395895635	7.527152127	2.505591869	0.03026135	0.215659536	-4.925957271	Nr2f2
1460444_at	0.395812958	7.059666369	2.392338025	0.03684877	0.241109806	-5.118202064	Arrb1
1454608_x_at	0.395804887	4.152531116	1.147414591	0.276842478	0.6314739	-6.933060967	Ttr
1416888_at	0.395636659	7.826102482	4.06247997	0.002088351	0.044173709	-2.210227319	Fadd
1436820_at	0.395567906	5.100877703	2.404001853	0.036110247	0.23807521	-5.098515712	Kctd11
1452878_at	-0.395486464	9.495281263	-4.012736272	0.002267103	0.046036578	-2.295587508	Prkce
1434026_at	0.39546934	8.333499756	8.553461675	4.92E-06	0.001575643	4.189656433	Atp8b2
1455952_at	0.395287058	12.91897408	9.494251263	1.86E-06	0.000908169	5.224732601	Adprhl1
1424550_at	0.395038167	6.284098321	1.985834934	0.073954136	0.363295113	-5.783035506	Zfyve27
1436732_s_at	0.394839615	9.396300421	2.949944086	0.01392526	0.138150795	-4.154787421	Fbxw8
1416703_at	-0.39440585	10.57848345	-5.252979948	0.000323279	0.013989056	-0.253747082	Mapk14
1449271_a_at	0.394305716	4.533310371	2.222743336	0.049396369	0.28937124	-5.401039923	Hebp2
1438407_at	0.394039889	7.986870438	2.712407943	0.021090025	0.175027022	-4.569648644	Dsel
1417450_a_at	0.394027326	4.149439158	2.302774805	0.043031022	0.265564697	-5.268405149	Tacc3
1424651_at	0.393965656	7.114210293	2.267486258	0.045733569	0.275593082	-5.327083982	Acsf3
1417126_a_at	-0.393917993	11.56611209	-3.942805105	0.002545884	0.049201515	-2.415983281	Rpl22l1
1449174_at	-0.393617539	6.760070224	-2.070494679	0.064083436	0.334782286	-5.648545251	Art4
1418007_at	-0.393378631	8.250939486	-2.845613267	0.016708846	0.152000838	-4.337542695	Paxbp1
1451340_at	0.393028961	5.023091865	1.608471586	0.137544512	0.505001143	-6.347737321	Arid5a
1460062_at	0.392977027	4.324706477	1.937138116	0.080260784	0.377475173	-5.859254113	Plekhh2
1443823_s_at	-0.392850767	13.74789923	-3.88379018	0.002808943	0.052247855	-2.517925772	Atp1a2
1422826_at	-0.392819295	4.753476538	-1.503245852	0.162428544	0.548562017	-6.492903567	Igfals
1428508_at	0.392749478	7.928642981	2.928129895	0.014465781	0.14155654	-4.193053825	Tbc1d2b
1427205_x_at	-0.392503189	6.318555078	-2.761750012	0.019347036	0.165579441	-4.483863867	Cep112
1460172_at	-0.392274934	9.332684832	-3.724378827	0.003670891	0.061667408	-2.794707158	Cdip1
1419081_at	-0.392219771	9.068847189	-4.438763363	0.001133716	0.030098438	-1.572947749	Atg10
1437001_at	0.392059725	10.50829033	3.491517326	0.005453396	0.077638163	-3.20204261	Gsk3b
1427464_s_at	-0.392053958	13.37277816	-3.596762148	0.00455706	0.069487649	-3.01756746	Hspa5
1428207_at	-0.391929079	8.490682373	-3.548830648	0.004944735	0.073461612	-3.101515688	Bcl7a
1455396_at	0.391717525	7.12921244	2.622259208	0.024688316	0.192026384	-4.725673499	Atp8b1
1421899_a_at	0.391528515	6.974329985	1.887740671	0.087167241	0.394412818	-5.935655782	Mr1
1437401_at	0.391176154	9.875484685	1.966942778	0.076343719	0.369563278	-5.812707857	Igf1
1455117_at	0.39114738	5.148699998	2.53073541	0.028963899	0.210127083	-4.882969494	Mcm9
1417457_at	0.391087838	5.791114547	1.352270423	0.204873353	0.617255682	-6.689872278	Cks2
1451469_at	0.391045961	5.853852171	3.657318236	0.004111778	0.065934162	-2.91169056	Cntln
1431502_a_at	-0.390994887	6.509711628	-6.324890801	7.15E-05	0.005950348	1.344562294	Exosc3
1429073_at	-0.390962267	7.081946262	-7.608608678	1.43E-05	0.002646556	3.056360684	2210015D19Rik
1424906_at	0.390921017	7.229538855	2.018480308	0.069989504	0.351601889	-5.731463957	Pqlc3
1453572_a_at	0.390854342	10.65713547	4.108018648	0.001937622	0.041966353	-2.132295883	Plp2
1453355_at	-0.390515809	9.355010927	-5.309468341	0.000297367	0.013484531	-0.165531848	Wnk2
1456542_s_at	-0.390507011	10.94485372	-2.515553121	0.029740626	0.21352928	-4.908938966	Qrsl1
1428550_at	0.390485065	3.852533586	2.392354244	0.036847733	0.241109806	-5.118174707	Ydjc
1426180_a_at	-0.390315658	7.751464167	-2.196457622	0.05167809	0.295476201	-5.444244325	Smr2
1419074_at	-0.389803989	10.11209296	-2.556586275	0.027687128	0.205170568	-4.838667108	Chac2
1416172_at	0.38973827	8.283632064	4.983187062	0.000484851	0.017829834	-0.68112355	Pes1
1417582_s_at	-0.389609231	8.229867368	-7.650483132	1.36E-05	0.002646556	3.108741477	Dhodh
1444504_at	-0.389602982	10.95322847	-3.431544064	0.006043714	0.083307201	-3.307381791	Dhrs7c
1436695_x_at	-0.389548265	8.368807713	-3.212731485	0.008815241	0.104606859	-3.692501445	Elmod3
1419038_a_at	0.389528759	10.37459268	1.951125329	0.078399733	0.374157293	-5.837451142	Csnk2a1
1422053_at	0.38938764	6.161098549	2.155575353	0.055428777	0.308853148	-5.511063185	Inhba
1428823_at	-0.389366438	6.105002891	-2.595524646	0.025868184	0.197803229	-4.77174553	Hddc2
1419985_s_at	-0.389337921	8.993780109	-1.349683286	0.205675263	0.617687748	-6.693122963	Ccdc69
1455106_a_at	0.389320199	9.600187809	3.54022661	0.005017857	0.07389198	-3.116597343	Ckb
1460246_at	-0.389223493	8.284694792	-5.382925486	0.000266934	0.012883881	-0.051479316	Mecp2
1436173_at	-0.388923012	10.21106798	-3.645479256	0.004195146	0.066553179	-2.932372871	Dlc1
1415689_s_at	0.38889465	8.588488395	1.556510945	0.149379796	0.526892233	-6.420184154	Zkscan3
1420013_s_at	-0.388576721	4.232321011	-2.966659875	0.013524907	0.135613975	-4.125447947	Lss
1457213_a_at	0.388532905	5.393377494	1.827833673	0.096279734	0.414985789	-6.027003197	Dgkh
1448967_at	0.388503515	8.054046742	6.734946163	4.18E-05	0.004485065	1.91441536	Nipsnap3b
1438664_at	-0.38849365	3.13482104	-2.016040289	0.070278784	0.352562694	-5.735331388	Prkar2b
1424877_a_at	-0.388347857	9.861837764	-5.338367844	0.000284974	0.013283497	-0.120571892	Alad
1424640_at	0.388247194	8.44668939	3.9735994	0.002418953	0.047887793	-2.362911454	Arl8a
1436051_at	0.388165651	5.783224766	2.111045465	0.059809491	0.32167306	-5.583294585	Myo5a
1451453_at	0.388140181	5.853339482	1.775088799	0.105018241	0.435168159	-6.106170842	Dapk2
1452945_at	-0.38813329	6.848274145	-1.984914651	0.074068897	0.36360142	-5.78448389	Zfp157
1426875_s_at	0.388000213	8.354163314	2.490556863	0.031064334	0.218282685	-4.951612267	Srxn1
1439407_x_at	0.387975489	9.736793713	2.567324132	0.027173266	0.202843709	-4.820234739	Tagln2
1438855_x_at	-0.387842356	10.74013932	-1.269658074	0.231796228	0.617687748	-6.791472463	Tnfaip2
1429918_at	-0.387745158	9.00726702	-2.775500734	0.018887475	0.163665237	-4.459914396	Arhgap20
1449093_at	-0.3875963	7.37200094	-1.944538603	0.079271051	0.375701825	-5.847727502	Ctf1
1436459_at	0.387560766	4.689076069	3.035070761	0.012004086	0.126557326	-4.00524487	Gpr161
1440534_at	-0.387242344	2.920841801	-2.59247514	0.026006266	0.198276347	-4.776994497	6330403A02Rik
1456072_at	-0.387201808	7.521736808	-2.529066351	0.029048301	0.210226472	-4.885826259	Ppp1r9a
1429360_at	0.387026618	8.803470547	1.489731772	0.16589246	0.553784965	-6.511095854	Klf3
1437236_a_at	-0.387002942	9.155522056	-3.146437588	0.009889736	0.112234724	-3.809256649	Zfp110
1448562_at	0.386916419	6.996911165	1.826342582	0.096517335	0.415493653	-6.029257797	Upp1
1423452_at	-0.386840367	8.383977816	-4.029017757	0.002206898	0.045479575	-2.267622251	Stk17b
1437834_s_at	0.386796748	10.52324101	4.913402652	0.000539356	0.018594091	-0.793278776	Pacsin3
1430188_at	0.386788838	5.44855884	2.676881679	0.022441146	0.181888637	-4.631251882	1700037C18Rik
1418424_at	-0.386720162	4.482370989	-1.507290366	0.161404105	0.546785902	-6.487438396	Tnfaip6
1433885_at	-0.38660523	5.763702428	-1.87233583	0.089431224	0.40049067	-5.959285694	Iqgap2
1435908_at	-0.386576541	2.934174224	-1.738352399	0.111525048	0.45052119	-6.160577203	Gm14964
1419817_s_at	0.386565562	6.673521779	3.408864354	0.006283758	0.085260848	-3.347250468	Ankzf1
1452151_at	-0.38620789	8.542873326	-2.885317432	0.015588911	0.147451806	-4.268075415	Gramd4
1424932_at	0.385897013	6.620571854	1.531361972	0.155422205	0.535959936	-6.454717894	Egfr
1459874_s_at	-0.385780593	8.395736068	-2.919482128	0.014685874	0.142437922	-4.20821644	Mtmr4
1433934_at	-0.385745265	9.660101689	-3.143050664	0.009948089	0.112716123	-3.815220635	Sec24a
1448028_at	-0.385700079	8.968368486	-1.148481691	0.276421313	0.631196202	-6.931872345	Tbc1d24
1415853_at	0.385693923	8.055646638	3.428668395	0.006073621	0.083664028	-3.312436004	Def8
1418807_at	0.3855832	3.898260416	1.723064624	0.114338861	0.456171949	-6.183034526	3110070M22Rik
1424699_at	0.385553305	6.136223301	2.440987313	0.033862793	0.22973278	-5.035913936	Ccdc136
1439542_at	0.385395531	8.876233838	3.802806959	0.003216863	0.056714017	-2.658290244	Zfp651
1419100_at	0.385360062	7.664392514	0.576030904	0.576809038	0.860637312	-7.432148481	Serpina3n
1419824_a_at	-0.385295518	8.728595369	-2.205770591	0.050858344	0.293547497	-5.428958315	Aasdh
1452740_at	0.385277742	10.18729353	2.587190538	0.026247283	0.199092913	-4.786087504	Myh10
1422462_at	-0.385069678	6.660566512	-2.488119582	0.031196462	0.21877465	-4.955767486	Ube2t
1460254_at	-0.385017051	9.452163165	-4.628730875	0.000838934	0.025093721	-1.257457725	Oxld1
1436339_at	0.384957942	11.80618376	7.082153072	2.70E-05	0.003646787	2.379702004	1810058I24Rik
1424186_at	0.384941239	11.741848	2.391505894	0.036902018	0.241154975	-5.119605492	Ccdc80
1423516_a_at	0.384833017	7.425420016	1.79932771	0.100916216	0.425540947	-6.069940291	Nid2
1425355_at	0.384651114	5.52511501	1.944514303	0.079274282	0.375701825	-5.847765385	Acsf2
1422178_a_at	-0.384526671	4.526283588	-2.161842827	0.054837342	0.306988819	-5.500850114	Rab17
1416798_a_at	-0.384453826	5.430197617	-2.108567544	0.060062698	0.322618062	-5.587296512	Nme4
1425145_at	-0.384424673	3.704766211	-3.314184696	0.007396612	0.093415451	-3.513837983	Il1rl1
1436616_at	0.384409222	7.257419705	4.150045259	0.001808613	0.04039107	-2.060561106	Inpp4a
1437791_s_at	-0.384271075	5.246894209	-1.24322389	0.240998867	0.617687748	-6.822997615	Eml5
1418941_at	0.384216537	3.975084217	1.949829091	0.078570495	0.374175697	-5.839474759	Pcdhb22
1438169_a_at	-0.384121049	9.139874461	-2.132887447	0.057621064	0.314795692	-5.547938541	Frmd4b
1423749_s_at	0.384084948	8.070324027	2.53718104	0.028640218	0.209360951	-4.871932973	Rangap1
1455506_at	-0.383774603	10.72561666	-4.106815978	0.001941453	0.04197151	-2.134351366	Slc25a34
1454959_s_at	-0.383565108	7.172927859	-2.742256375	0.020017754	0.168684024	-4.51778453	Gnai1
1434714_at	-0.383433484	6.796089848	-5.640703463	0.000183859	0.010503714	0.342811409	Ero1lb
1429137_at	-0.383278014	6.571538672	-1.574776455	0.145121125	0.519951229	-6.394883453	Mettl18
1429091_at	0.38304731	5.303119111	8.034516665	8.73E-06	0.002272076	3.579602717	1600002K03Rik
1423101_at	0.383011014	7.61235063	2.675850258	0.022481634	0.181933413	-4.63303822	Paqr4
1435389_at	-0.382885556	4.003069978	-1.322257863	0.214337923	0.617687748	-6.727312029	Reps2
1417253_at	0.382696992	7.77903634	1.349018293	0.205881807	0.617687748	-6.693957806	Frg1
1449022_at	0.382688332	6.912881588	3.386619392	0.006528734	0.087108374	-3.386370164	Nes
1429491_s_at	-0.382484197	9.194812133	-3.076030396	0.011177669	0.121425885	-3.933196283	Rif1
1423264_at	0.382253071	8.154589321	4.319934738	0.001372153	0.033679233	-1.772498252	Bop1
1456265_at	-0.381958597	4.096215188	-3.830659277	0.003070025	0.055228601	-2.609955702	Lekr1
1440179_x_at	-0.381870319	10.08618479	-1.896843821	0.085854439	0.390424797	-5.921647679	Rnf217
1436122_at	-0.381866279	6.885350303	-2.339501762	0.040382732	0.255479086	-5.207024906	Zfp667
1421746_a_at	0.381713775	3.045090012	2.455420774	0.033023379	0.225762918	-5.011413208	Fbxo17
1437500_at	0.381674542	6.982717543	2.926175004	0.014515242	0.141773927	-4.196481818	Noc3l
1427054_s_at	0.381661142	7.584820684	1.134666671	0.281912745	0.63717362	-6.947194213	Abi3bp
1422397_a_at	-0.38156746	6.902260581	-1.600621738	0.139277701	0.508762032	-6.358774888	Il15ra
1421087_at	-0.381450959	4.289189558	-0.629845749	0.542343406	0.830146761	-7.39787623	Per3
1451563_at	-0.381438543	5.099587493	-1.032704103	0.325088506	0.68287554	-7.055717624	Emr4
1430724_at	0.381418951	6.201973289	2.457074333	0.032928524	0.225574531	-5.008603846	Ephx3
1453228_at	0.381383128	5.240233531	1.75226344	0.109019257	0.444342681	-6.1400477	Stx11
1436405_at	-0.380777059	7.691148973	-1.615255221	0.136062135	0.502538536	-6.338172802	Dock4
1460462_at	-0.380656129	8.253229446	-1.572305591	0.145690909	0.520643188	-6.398316656	Med18
1426852_x_at	-0.380569014	7.183436684	-1.177015215	0.265344991	0.623345303	-6.89977378	Nov
1417101_at	0.380385616	6.385665326	3.128506574	0.010202679	0.114385709	-3.840829363	Hspa2
1416050_a_at	0.380370219	8.578266342	3.254548324	0.008199516	0.099629143	-3.618850611	Scarb1
1424327_at	0.380278779	8.032449906	3.378904183	0.006615973	0.087673434	-3.399941267	Anapc15
1454650_at	0.37990632	11.85282895	5.177928885	0.000361487	0.014898984	-0.371632946	Trim35
1425995_s_at	0.379870507	4.854214128	2.046579301	0.066737995	0.342676374	-5.686781463	Wt1
1426607_at	0.379787587	8.92469037	1.568632718	0.14654151	0.521833189	-6.403413881	Gm7120
1437642_at	0.37971181	6.65147245	4.268323173	0.001491645	0.035405789	-1.859675257	Agfg2
1419397_at	-0.379460951	6.163673368	-2.668723991	0.022763366	0.183148347	-4.645376888	Pola1
1455581_x_at	-0.379355723	9.023443431	-3.156708448	0.009714904	0.110797817	-3.791170021	Gm20559
1433733_a_at	-0.379343987	7.657449128	-2.207680856	0.050691748	0.293001401	-5.425819971	Cry1
1426584_a_at	-0.379303035	11.6636559	-2.309771605	0.042513847	0.263752969	-5.256735519	Sord
1420422_at	0.379113742	4.049211061	1.450745123	0.176244579	0.571394808	-6.562976707	Pcdhb21
1417688_at	0.379083748	6.748767356	4.223933643	0.001603161	0.037199771	-1.93489037	Fam20c
1454694_a_at	0.378831694	4.960878782	1.697118681	0.119261334	0.466996356	-6.220894784	Top2a
1434403_at	0.378656806	9.665307513	3.358463262	0.006852946	0.089539993	-3.435904336	Spred2
1433942_at	0.378495859	6.128892972	2.512718069	0.029887923	0.213996297	-4.913784186	Myo6
1451559_a_at	-0.378390756	11.13062802	-4.056028775	0.002110676	0.044375363	-2.221284034	Dhrs4
1415670_at	0.378389033	9.750464007	3.989519631	0.002355939	0.047286906	-2.335507984	Copg1
1416808_at	0.378261981	11.14924963	4.370418272	0.001264976	0.032266186	-1.687519638	Nid1
1427070_at	0.378230388	7.169997976	4.788424027	0.000653867	0.021298274	-0.995762753	Snx21
1454848_at	0.377888377	9.155456288	2.884496101	0.015611296	0.147451806	-4.269513536	Ppp1r12c
1452608_at	-0.377672579	9.199090324	-3.326749896	0.007237981	0.092291987	-3.491718433	Mycbp
1429716_at	0.377646569	5.402368672	2.073752292	0.063729673	0.33383175	-5.643322579	Zcchc4
1454890_at	0.377299146	9.114235423	2.206549503	0.050790351	0.293288522	-5.427678772	Amot
1426963_at	0.377078657	8.274416516	3.223052831	0.008659005	0.103476331	-3.674322317	Pacs2
1460063_at	-0.376976814	3.343908105	-0.966757747	0.35554172	0.714654309	-7.121470245	D5Ertd798e
1428167_a_at	0.376952399	8.074224167	1.605451494	0.138209056	0.506547507	-6.351987685	Mpzl1
1449528_at	0.376899479	6.066216203	2.053414112	0.065968926	0.340608286	-5.675872975	Figf
1455157_a_at	0.376835356	7.761589373	3.654022056	0.004134815	0.066064987	-2.917448014	Piezo1
1447623_s_at	-0.376763822	8.174925918	-2.307155692	0.042706496	0.264353804	-5.26109981	Prkd1
1452661_at	0.376534196	12.39869715	1.527382638	0.156397579	0.538059372	-6.460149714	Tfrc
1435040_at	0.376389259	6.42160654	2.833753265	0.017058813	0.154173743	-4.358270908	Irak3
1431055_a_at	0.376165411	7.928319652	3.027902851	0.012154957	0.127260203	-4.017847928	Snx10
1428131_a_at	0.376155529	7.283948097	5.708966728	0.000166835	0.010153529	0.445672718	Cdc42se1
1419833_s_at	0.375966563	9.328396888	4.925037111	0.000529835	0.018441452	-0.774534853	Arap3
1424790_at	-0.375953179	8.570393867	-2.414771017	0.035441217	0.235377632	-5.08031524	Slc25a42
1451219_at	-0.37579515	9.15380478	-4.59785035	0.000880721	0.025746238	-1.308438574	Ormdl1
1452296_at	0.375675587	4.854302193	1.051451738	0.316796282	0.674005705	-7.036378424	Slit3
1423136_at	-0.375617235	11.21709455	-6.50898942	5.60E-05	0.005173365	1.603177086	Fgf1
1436885_a_at	-0.37560349	8.820416478	-3.053029595	0.011634368	0.124305103	-3.973661142	Cherp
1452163_at	0.375593192	11.07048534	2.204991204	0.050926466	0.293671418	-5.430238477	Ets1
1423357_at	-0.375592661	7.494584405	-3.73552177	0.003602524	0.060912213	-2.775298203	Lipt2
1448601_s_at	0.37558738	6.411477919	1.032609748	0.325130647	0.68287554	-7.055814242	Msx1
1448471_a_at	0.37552186	9.871889511	3.267145097	0.008022792	0.098400943	-3.596666016	Ctla2a
1428023_at	-0.375417132	6.38017257	-2.460468613	0.03273465	0.224816569	-5.00283547	3110009E18Rik
1418086_at	0.375240876	7.376142353	1.437604644	0.179856298	0.578151195	-6.580258081	Ppp1r14a
1436097_x_at	0.375131373	7.50347531	2.456195175	0.032978923	0.225574531	-5.010097579	Arhgap9
1448385_at	0.375125909	7.853853079	3.099583764	0.010728849	0.118427172	-3.891745383	Slc15a4
1418892_at	0.375023131	10.73193557	2.080698761	0.062981481	0.331369198	-5.63217452	Rhoj
1429564_at	0.374892645	10.81299019	6.432386254	6.20E-05	0.005410843	1.496121462	Pcgf5
1435829_at	-0.374597594	7.189292569	-2.170828477	0.053999916	0.304264824	-5.48618811	Zmat1
1439816_at	0.374588347	3.516543791	2.742752324	0.020000406	0.168684024	-4.516922003	Tcf24
1422268_a_at	0.374529471	6.98455019	3.849343895	0.002975442	0.054088082	-2.577565118	Rps6kb2
1450308_a_at	0.374527057	6.06160721	1.273955969	0.23032738	0.617687748	-6.786300861	Xrn1
1416637_at	0.37451118	7.490615691	3.700617806	0.00382121	0.062972816	-2.836122978	Slc4a2
1436739_at	-0.373851012	10.38255404	-2.340169946	0.040336048	0.255315455	-5.205905378	Agtr1a
1429900_at	-0.373710864	7.369495111	-0.892408939	0.392292802	0.736610143	-7.191225312	5330406M23Rik
1449839_at	0.373648095	6.007501238	1.602198911	0.138927931	0.507840878	-6.356559861	Casp3
1416380_at	0.373341737	5.820507354	2.417796575	0.035255445	0.234818189	-5.075197769	Mov10
1448123_s_at	0.373313762	9.350050031	2.448496443	0.033423505	0.227518792	-5.023172046	Tgfbi
1453209_at	0.373094416	6.303186325	2.551323306	0.027942481	0.206458929	-4.847695023	Brf1
1434930_at	0.373033914	8.884461543	3.88428332	0.002806632	0.052247855	-2.51707268	Tpcn1
1417116_at	0.373007138	11.84279378	6.392687647	6.53E-05	0.005593761	1.440331404	Slc6a8
1424631_a_at	-0.372976116	2.34945635	-1.231194882	0.245283373	0.617687748	-6.837180632	Ighg
1433241_at	-0.372952204	2.417586482	-2.278561875	0.044868158	0.272428774	-5.308699469	9430013L17Rik
1434943_at	0.372943358	3.617752383	2.573949801	0.026860906	0.201471312	-4.808852674	Morn4
1455090_at	0.372852322	10.6577451	1.546557212	0.151746324	0.530443933	-6.433894427	Angptl2
1417359_at	0.372818503	4.830967175	2.09803642	0.061150231	0.325686004	-5.604283571	Mfap2
1451784_x_at	0.372688152	12.42476316	1.51754922	0.158830718	0.542257796	-6.473533922	H2-D1
1449464_at	-0.372635699	9.109808695	-2.403189938	0.036161184	0.238258591	-5.099886958	Kcnq1
1423201_at	0.372590054	11.66028721	2.804275656	0.017960845	0.159418774	-4.409741778	Ncor1
1429841_at	0.372552893	3.177580713	2.848551521	0.016623264	0.151553486	-4.332405738	Megf10
1438697_at	-0.372552105	2.533910216	-2.742443763	0.020011198	0.168684024	-4.517458639	Tmem132c
1419132_at	0.372544162	6.122360555	1.253631193	0.23734099	0.617687748	-6.8106443	Tlr2
1454741_s_at	-0.372500856	7.434502988	-2.313148315	0.042266415	0.262842292	-5.251099598	Tmem164
1454070_a_at	0.372470648	6.465531422	2.865969048	0.016124914	0.149249732	-4.301941641	Ddhd1
1428900_s_at	-0.372324577	9.235822994	-4.567041754	0.000924607	0.026600941	-1.359419835	Mettl15
1455607_at	-0.372304103	2.370131996	-2.015719168	0.070316939	0.352669101	-5.735840213	Rspo3
1435741_at	0.372253913	4.707643031	1.983216738	0.074281067	0.364385134	-5.787155347	Pde8b
1444565_at	-0.372168353	4.303789572	-2.412356393	0.035590164	0.235840072	-5.08439808	BB166591
1419498_at	0.372033866	2.592133586	1.407278729	0.188432939	0.592924515	-6.619736846	Tmigd1
1429271_at	0.371708675	6.488896414	1.534388694	0.154683879	0.534890689	-6.450580418	9130011E15Rik
1424160_at	0.371704899	7.137458819	3.43491029	0.006008899	0.083052094	-3.301465739	Alg5
1437089_at	-0.371644501	2.687452105	-1.992184698	0.073166844	0.360961054	-5.773033759	Pyroxd2
1434196_at	0.371345046	11.46319228	5.817835434	0.000143078	0.009282687	0.608375621	Dnaja4
1423793_at	0.371300372	8.19077623	1.857806861	0.091616129	0.405636696	-5.981484037	Atg13
1429423_at	-0.371116848	2.874973667	-1.645902165	0.12954024	0.489501823	-6.294664503	4930518I15Rik
1438396_at	-0.370972178	6.340000704	-2.906106285	0.01503297	0.144524822	-4.231660445	Ocrl
1426708_at	-0.370897841	11.76421376	-3.029298993	0.012125421	0.127250847	-4.015393283	Antxr2
1438401_at	0.370884631	9.10433171	3.722658649	0.003681564	0.061697323	-2.79770416	Ubn1
1448350_at	0.370800492	6.971994219	3.081565108	0.011070516	0.120829431	-3.923457074	Asl
1424380_at	0.370559405	7.906075043	2.296788126	0.043478364	0.267739251	-5.278380946	Vps37b
1423275_at	-0.370367572	8.276033573	-2.117802847	0.059124134	0.319390012	-5.572371661	Ints6
1432680_at	-0.370312154	2.829092467	-1.316092491	0.216326414	0.617687748	-6.734929248	9130009M17Rik
1424686_at	0.370280588	6.839934569	2.294698733	0.043635547	0.268072689	-5.281860579	Heatr6
1456241_a_at	-0.36994697	10.68191643	-3.465675002	0.00570012	0.079893798	-3.247416212	Slc38a10
1415971_at	0.369677289	11.31362167	2.588639315	0.026180989	0.199025241	-4.783595048	Marcks
1421469_a_at	-0.369622815	8.35159627	-2.15693301	0.055300146	0.308749257	-5.508851792	Stat5a
1436377_at	0.369471404	7.755377524	3.992917588	0.002342713	0.047145685	-2.329662124	Gpr137
1438727_at	0.369311959	7.225622816	4.602750755	0.000873946	0.025620145	-1.300340457	Dcaf10
1452970_at	-0.369219439	9.034010361	-4.38617896	0.001233349	0.031810325	-1.661050147	Zmym2
1424899_at	-0.369189315	8.444778548	-2.365764998	0.038586734	0.248057998	-5.162948037	Nmnat3
1422452_at	0.368960602	11.96436994	4.106331424	0.001942998	0.04197151	-2.135179559	Bag3
1455179_at	-0.36890485	6.2776224	-5.186501127	0.000356889	0.014797398	-0.358128886	Mpp7
1451478_at	0.368853087	5.785896502	0.860061011	0.409084712	0.736610143	-7.220082113	Angptl7
1426897_at	0.368664969	6.788033434	3.943074813	0.002544743	0.049201515	-2.415518087	Rcc2
1435452_at	-0.368613691	6.381230855	-3.064916531	0.011396026	0.122899941	-3.952750514	Slc35g1
1458972_at	-0.36859817	2.47806876	-1.420239108	0.184725968	0.587005542	-6.602934293	9330112F22Rik
1431374_at	-0.368543217	2.657223713	-2.857829589	0.016355903	0.15061964	-4.316180679	6330407A03Rik
1456755_at	0.368530776	11.07128956	2.598520896	0.025733221	0.197025795	-4.766586956	Trak1
1437197_at	0.368430162	13.45027475	4.95319059	0.000507527	0.018112535	-0.729252708	Sorbs2
1437250_at	-0.368282069	11.38650623	-3.043421421	0.011830712	0.125315231	-3.990560059	Mreg
1434221_at	0.367960411	9.15753868	2.518801896	0.029572711	0.212690537	-4.903385052	Mical3
1423842_a_at	0.367822971	7.095273055	3.256771124	0.008168045	0.099420866	-3.614935877	Rnf41
1426680_at	0.367704981	8.561623457	3.750057789	0.003515321	0.059889662	-2.749992279	Sepn1
1438718_at	-0.367569092	6.888041683	-3.928980003	0.002605113	0.049681584	-2.439837541	Fgf9
1458813_at	0.367562714	11.48992529	3.16580123	0.009562755	0.109923209	-3.775157039	Scn5a
1434138_at	0.367452319	8.742926122	3.730431556	0.003633589	0.061337813	-2.784163344	Prune
1416846_a_at	0.367297458	10.71245602	2.753054328	0.019643408	0.166676678	-4.498999737	Pdzrn3
1424988_at	-0.367240902	8.48091014	-1.832731402	0.095503067	0.413406148	-6.019590962	Mylip
1421375_a_at	0.366878446	11.46017204	2.069854523	0.064153172	0.334813625	-5.649571162	S100a6
1422135_at	0.366723521	6.053518702	2.282725935	0.044546902	0.271406726	-5.30177978	LOC102643033
1450696_at	0.366683175	7.853791521	2.178395721	0.053304182	0.301465155	-5.473822836	Psmb9
1437447_s_at	-0.366384074	9.652241097	-4.945622999	0.000513423	0.018112535	-0.741413991	Ercc1
1422811_at	-0.366279272	9.162697925	-1.831963523	0.095624453	0.413406148	-6.020753744	Slc27a1
1431284_a_at	0.366184873	6.686698905	2.46302174	0.032589559	0.224237714	-4.998495208	Spns1
1421164_a_at	0.365910844	7.890803187	3.361425452	0.006818072	0.089364829	-3.430692128	Arhgef1
1448928_at	0.365897828	8.072425236	4.017061906	0.002250943	0.045883503	-2.28815529	Hdac6
1417600_at	-0.365781133	3.885688334	-0.573698435	0.578329395	0.861780357	-7.433569215	Slc15a2
1415757_at	0.365712906	8.84564742	2.154786856	0.055503614	0.309056239	-5.512347269	Gbf1
1433770_at	0.365600751	12.31489064	4.656817916	0.000802745	0.024463163	-1.211193317	Dpysl2
1434306_at	0.365532191	11.10994646	8.55716484	4.90E-06	0.001575643	4.19390565	Rab3ip
1452697_at	0.365494251	7.99069788	4.468598673	0.00108099	0.029189314	-1.523106525	Ctdp1
[truncated: 18,816 more rows]
